# Supplementary material for: 4-Acetamido-3-chloro­phenyl acetate
Source: IUCrdata. 2026 Jan 29;11(Pt 1):x260076. doi: 10.1107/S2414314626000763 (PMC12874234; doi:10.1107/S2414314626000763)
Supplement: Supplementary file 1 [file x-11-x260076-sup1.cif]

##############################################################################
#                                                                            #
# This CIF contains the data for a data article accepted for                 #
# publication in IUCrData. It conforms to the requirements of                #
# Notes for Authors for IUCrData, and has been                               #
# peer reviewed under the auspices of IUCrData.                              #
#                                                                            #
# Full details of the Crystallographic Information File format               #
# are given in the paper "The Crystallographic Information File (CIF):       #
# a New Standard Archive File for Crystallography" by S. R. Hall, F. H.      #
# Allen and I. D. Brown [Acta Cryst. (1991), A47, 655-685].                  #
#                                                                            #
# The current version of the core CIF dictionary is obtainable from          #
# ftp://ftp.iucr.org/pub/cif_core.dic.                                       #
#                                                                            #
# Software is freely available for graphical display of the structure(s)     #
# in this CIF. For information consult the CIF software page                 #
# http://www.iucr.org/resources/cif/software.                                #
#                                                                            #
# This file may be used for bona fide research purposes within the           #
# scientific community so long as proper attribution is given to the data    # 
# article from which it was obtained.                                        #
#                                                                            #
##############################################################################
data_I
_audit_creation_method     'SHELXL-2019/1'
_journal_date_recd_electronic     2026-01-22
_journal_date_accepted     2026-01-25
_journal_name_full     'IUCrData'
_journal_year     2026
_journal_volume     11
_journal_issue      1
_journal_page_first     0
_journal_page_last     0
_journal_paper_category     HO
_journal_paper_doi     10.1107/S2414314626000763
_journal_coeditor_code     HB4554
_publ_contact_author_name     'Rao M. Uppu'
_publ_contact_author_address
;
Department of Environmental Toxicology, Southern University and A&M College, Baton Rouge, Louisiana 70813, USA
;
_publ_contact_author_email     'rao_uppu@subr.edu'
_publ_contact_author_fax     '1 (225) 771-5350'
_publ_contact_author_phone     '1 (225)771-4303'
_publ_section_title
;
4-Acetamido-3-chlorophenyl acetate
;
_publ_section_title_footnote     .
loop_
    _publ_author_name
    _publ_author_footnote
    _publ_author_address
    'Bai, Sindhu V.' .
;
Department of Environmental Toxicology, Southern University and A&M College,
Baton Rouge, Louisiana 70813,
USA
;
    'Li, Guoqiang' .
;
Department of Mechanical & Industrial Engineering, Louisiana State University,
Baton Rouge, Louisiana 70803,
USA
;
    'Mensah, Patrick F.' .
;
Department of Mechanical Engineering, Southern University and A&M College, Baton
Rouge, Louisiana 70813,
USA
;
    'Fronczek, Frank R.' .
;
Department of Chemistry, Louisiana State University, Baton Rouge, Louisiana
70803,
USA
;
    'Uppu, Rao M.' .
;
Department of Environmental Toxicology, Southern University and A&M College,
Baton Rouge, Louisiana 70813,
USA
;
_publ_section_synopsis
;
In the title compound,  the dihedral angles between the
chlorobenzene ring and the acetamide and acetate planes are 40.70 (8) and
88.07 (8)\%, respectively; the acetamide and acetate planes make a dihedral
angle of 51.39 (9)\%. In the extended structure, the molecules are linked by
N---H...O hydrogen bonds involving the acetamide group, forming <i>C</i>(4)
chains propagating along the [010] direction.
;
_chemical_name_systematic
;
4-Acetamido-3-chlorophenyl acetate
;
_chemical_name_common     ?
_chemical_formula_moiety     'C10 H10 Cl N O3'
_chemical_formula_sum     'C10 H10 Cl N O3'
_chemical_formula_iupac     'C10 H10 Cl N O3'
_chemical_formula_weight     227.64
_chemical_melting_point     ?
_space_group_crystal_system     monoclinic
_space_group_name_H-M_alt     'I 2/a'
_space_group_name_Hall     '-I 2ya'
loop_
    _space_group_symop_operation_xyz
    'x, y, z'
    '-x+1/2, y, -z'
    'x+1/2, y+1/2, z+1/2'
    '-x+1, y+1/2, -z+1/2'
    '-x, -y, -z'
    'x-1/2, -y, z'
    '-x+1/2, -y+1/2, -z+1/2'
    'x, -y+1/2, z+1/2'
_cell_length_a     19.2482(7)
_cell_length_b     4.7223(2)
_cell_length_c     24.3718(11)
_cell_angle_alpha     90
_cell_angle_beta     111.222(2)
_cell_angle_gamma     90
_cell_volume     2065.06(15)
_cell_formula_units_Z     8
_cell_measurement_reflns_used     7338
_cell_measurement_theta_min     5.06
_cell_measurement_theta_max     78.81
_cell_measurement_temperature     100.0(5)
_exptl_crystal_description     'needle'
_exptl_crystal_colour     'colourless'
_exptl_crystal_size_max     0.400
_exptl_crystal_size_mid     0.030
_exptl_crystal_size_min     0.020
_exptl_crystal_density_diffrn     1.464
_exptl_crystal_density_meas     ?
_exptl_crystal_density_method     ?
_exptl_crystal_F_000     944
_exptl_absorpt_coefficient_mu     3.188
_exptl_absorpt_correction_type     multi-scan
_exptl_absorpt_process_details
;
(SADABS; Krause <i>et al.</i>, 2015)
;
_exptl_absorpt_correction_T_min     0.795
_exptl_absorpt_correction_T_max     0.939
_diffrn_ambient_temperature     100.0(5)
_diffrn_radiation_type     CuK\a
_diffrn_radiation_wavelength     1.54184
_diffrn_radiation_source     'I\mS 3.0 microfocus'
_diffrn_measurement_device_type     'Bruker D8 Venture DUO with Photon III C14'
_diffrn_measurement_method     '\f and \w scans'
_diffrn_detector_area_resol_mean     ?
_diffrn_reflns_number     20794
_diffrn_reflns_av_R_equivalents     0.0494
_diffrn_reflns_av_unetI/netI     0.0259
_diffrn_reflns_theta_min     3.891
_diffrn_reflns_theta_max     79.464
_diffrn_reflns_theta_full     67.684
_diffrn_measured_fraction_theta_max     0.980
_diffrn_measured_fraction_theta_full     1.000
_diffrn_reflns_limit_h_min     -23
_diffrn_reflns_limit_h_max     24
_diffrn_reflns_limit_k_min     -5
_diffrn_reflns_limit_k_max     5
_diffrn_reflns_limit_l_min     -30
_diffrn_reflns_limit_l_max     30
_refine_special_details
;
The N-bound H atom was located in a difference map and its positon
was freely refined. The C-bound H atoms were geometrically placed (C---H =
0.95--0.98 \%A) and refined as riding atoms. The constraint <i>U</i>~iso~(H) =
1.2<i>U</i>~eq~(C) or 1.5<i>U</i>~eq~(methyl C or N) was applied in all cases.
;
_reflns_number_total     2190
_reflns_number_gt     1953
_reflns_threshold_expression     'I > 2\s(I)'
_refine_ls_structure_factor_coef     Fsqd
_refine_ls_matrix_type     full
_refine_ls_R_factor_all     0.0359
_refine_ls_R_factor_gt     0.0310
_refine_ls_wR_factor_gt     0.0763
_refine_ls_wR_factor_ref     0.0792
_refine_ls_goodness_of_fit_ref     1.055
_refine_ls_restrained_S_all     1.055
_refine_ls_number_reflns     2190
_refine_ls_number_parameters     141
_refine_ls_number_restraints     0
_refine_ls_hydrogen_treatment     mixed
_refine_ls_weighting_scheme     calc
_refine_ls_weighting_details
              'w=1/[\s^2^(Fo^2^)+(0.0352P)^2^+2.3982P] where P=(Fo^2^+2Fc^2^)/3'
_atom_sites_solution_hydrogens     mixed
_atom_sites_solution_primary     ?
_atom_sites_solution_secondary     ?
_refine_ls_shift/su_max     0.001
_refine_ls_shift/su_mean     0.000
_refine_diff_density_max     0.279
_refine_diff_density_min     -0.308
_refine_ls_extinction_method     none
_refine_ls_extinction_coef     .
loop_
    _atom_type_symbol
    _atom_type_description
    _atom_type_scat_dispersion_real
    _atom_type_scat_dispersion_imag
    _atom_type_scat_source
    'C' 'C' 0.0181 0.0091
                         'International Tables Vol C Tables 4.2.6.8 and 6.1.1.4'
    'H' 'H' 0.0000 0.0000
                         'International Tables Vol C Tables 4.2.6.8 and 6.1.1.4'
    'Cl' 'Cl' 0.3639 0.7018
                         'International Tables Vol C Tables 4.2.6.8 and 6.1.1.4'
    'N' 'N' 0.0311 0.0180
                         'International Tables Vol C Tables 4.2.6.8 and 6.1.1.4'
    'O' 'O' 0.0492 0.0322
                         'International Tables Vol C Tables 4.2.6.8 and 6.1.1.4'
_computing_data_collection
;
APEX5 (Bruker, 2016)
;
_computing_cell_refinement
;
SAINT (Bruker, 2016)
;
_computing_data_reduction
;
SAINT (Bruker, 2016)
;
_computing_structure_solution
;
<i>SHELXT2018/2</i> (Sheldrick, 2015a)
;
_computing_structure_refinement
;
<i>SHELXL2019/1</i> (Sheldrick, 2015b)
;
_computing_molecular_graphics     ?
_computing_publication_material     ?
loop_
    _atom_site_type_symbol
    _atom_site_label
    _atom_site_fract_x
    _atom_site_fract_y
    _atom_site_fract_z
    _atom_site_U_iso_or_equiv
    _atom_site_adp_type
    _atom_site_calc_flag
    _atom_site_occupancy
    _atom_site_disorder_assembly
    _atom_site_disorder_group
    Cl Cl1 0.29945(2) 1.05930(8) 0.43887(2) 0.02274(12) Uani d 1 . .
    O O1 0.51347(6) 0.4581(2) 0.42785(5) 0.0234(2) Uani d 1 . .
    O O2 0.54882(6) 0.7934(3) 0.37753(5) 0.0311(3) Uani d 1 . .
    O O3 0.16631(6) 0.3467(2) 0.29322(5) 0.0240(2) Uani d 1 . .
    N N1 0.21473(7) 0.7825(3) 0.32425(5) 0.0166(3) Uani d 1 . .
    H H1N 0.2050(11) 0.961(4) 0.3252(8) 0.025 Uiso d 1 . .
    C C1 0.29024(8) 0.6998(3) 0.34951(6) 0.0164(3) Uani d 1 . .
    C C2 0.33611(8) 0.8169(3) 0.40297(6) 0.0175(3) Uani d 1 . .
    C C3 0.41082(8) 0.7434(3) 0.42888(6) 0.0193(3) Uani d 1 . .
    H H3 0.441580 0.827008 0.464947 0.023 Uiso calc 1 . .
    C C4 0.43917(8) 0.5462(3) 0.40099(6) 0.0198(3) Uani d 1 . .
    C C5 0.39561(8) 0.4239(3) 0.34806(7) 0.0206(3) Uani d 1 . .
    H H5 0.416175 0.287458 0.329626 0.025 Uiso calc 1 . .
    C C6 0.32145(8) 0.5039(3) 0.32240(6) 0.0189(3) Uani d 1 . .
    H H6 0.291440 0.423692 0.285717 0.023 Uiso calc 1 . .
    C C7 0.56449(8) 0.5943(3) 0.41004(6) 0.0196(3) Uani d 1 . .
    C C8 0.63895(8) 0.4550(4) 0.43598(7) 0.0236(3) Uani d 1 . .
    H H8A 0.675565 0.561234 0.424852 0.035 Uiso calc 1 . .
    H H8B 0.635720 0.260647 0.421143 0.035 Uiso calc 1 . .
    H H8C 0.654427 0.451599 0.478961 0.035 Uiso calc 1 . .
    C C9 0.15738(8) 0.6016(3) 0.29791(6) 0.0169(3) Uani d 1 . .
    C C10 0.08112(8) 0.7331(3) 0.27509(6) 0.0203(3) Uani d 1 . .
    H H10A 0.084987 0.934742 0.285256 0.031 Uiso calc 1 . .
    H H10B 0.049155 0.638463 0.292905 0.031 Uiso calc 1 . .
    H H10C 0.059499 0.711821 0.232210 0.031 Uiso calc 1 . .
loop_
    _atom_site_aniso_label
    _atom_site_aniso_U_11
    _atom_site_aniso_U_22
    _atom_site_aniso_U_33
    _atom_site_aniso_U_12
    _atom_site_aniso_U_13
    _atom_site_aniso_U_23
    Cl1 0.02477(19) 0.0215(2) 0.01999(18) 0.00295(13) 0.00569(13) -0.00444(13)
    O1 0.0159(5) 0.0289(6) 0.0251(5) 0.0034(4) 0.0071(4) 0.0090(4)
    O2 0.0261(6) 0.0313(6) 0.0364(6) 0.0010(5) 0.0119(5) 0.0116(5)
    O3 0.0240(5) 0.0134(5) 0.0315(6) 0.0002(4) 0.0063(4) -0.0009(4)
    N1 0.0171(6) 0.0118(6) 0.0186(6) 0.0003(4) 0.0039(4) -0.0005(4)
    C1 0.0178(7) 0.0139(7) 0.0167(6) -0.0007(5) 0.0051(5) 0.0030(5)
    C2 0.0203(7) 0.0148(7) 0.0173(7) -0.0006(5) 0.0069(5) 0.0011(5)
    C3 0.0186(7) 0.0208(7) 0.0167(7) -0.0025(6) 0.0040(5) 0.0020(5)
    C4 0.0152(6) 0.0230(8) 0.0212(7) 0.0007(5) 0.0064(5) 0.0071(6)
    C5 0.0220(7) 0.0207(7) 0.0217(7) 0.0025(6) 0.0110(6) 0.0017(6)
    C6 0.0214(7) 0.0187(7) 0.0167(7) -0.0003(5) 0.0071(5) 0.0001(5)
    C7 0.0198(7) 0.0221(7) 0.0173(7) -0.0017(6) 0.0073(5) -0.0030(6)
    C8 0.0188(7) 0.0283(8) 0.0235(8) -0.0005(6) 0.0076(6) -0.0014(6)
    C9 0.0189(7) 0.0158(7) 0.0155(6) -0.0011(5) 0.0057(5) 0.0013(5)
    C10 0.0175(7) 0.0182(7) 0.0234(7) -0.0001(5) 0.0050(5) 0.0004(6)
_geom_special_details
;
 All esds (except the esd in the dihedral angle between two l.s. planes)
 are estimated using the full covariance matrix.  The cell esds are taken
 into account individually in the estimation of esds in distances, angles
 and torsion angles; correlations between esds in cell parameters are only
 used when they are defined by crystal symmetry.  An approximate (isotropic)
 treatment of cell esds is used for estimating esds involving l.s. planes.
;
loop_
    _geom_bond_atom_site_label_1
    _geom_bond_atom_site_label_2
    _geom_bond_site_symmetry_2
    _geom_bond_distance
    _geom_bond_publ_flag
    Cl1 C2 . 1.7378(15) ?
    O1 C7 . 1.3692(18) ?
    O1 C4 . 1.4033(17) ?
    O2 C7 . 1.1958(19) ?
    O3 C9 . 1.2271(18) ?
    N1 C9 . 1.3592(18) ?
    N1 C1 . 1.4129(17) ?
    N1 H1N . 0.87(2) ?
    C1 C6 . 1.393(2) ?
    C1 C2 . 1.3965(19) ?
    C2 C3 . 1.389(2) ?
    C3 C4 . 1.376(2) ?
    C3 H3 . 0.9500 ?
    C4 C5 . 1.385(2) ?
    C5 C6 . 1.388(2) ?
    C5 H5 . 0.9500 ?
    C6 H6 . 0.9500 ?
    C7 C8 . 1.494(2) ?
    C8 H8A . 0.9800 ?
    C8 H8B . 0.9800 ?
    C8 H8C . 0.9800 ?
    C9 C10 . 1.5027(19) ?
    C10 H10A . 0.9800 ?
    C10 H10B . 0.9800 ?
    C10 H10C . 0.9800 ?
loop_
    _geom_angle_atom_site_label_1
    _geom_angle_atom_site_label_2
    _geom_angle_atom_site_label_3
    _geom_angle_site_symmetry_1
    _geom_angle_site_symmetry_3
    _geom_angle
    _geom_angle_publ_flag
    C7 O1 C4 . . 116.09(11) ?
    C9 N1 C1 . . 124.31(12) ?
    C9 N1 H1N . . 118.6(13) ?
    C1 N1 H1N . . 117.1(13) ?
    C6 C1 C2 . . 118.04(13) ?
    C6 C1 N1 . . 121.95(12) ?
    C2 C1 N1 . . 120.01(13) ?
    C3 C2 C1 . . 121.72(13) ?
    C3 C2 Cl1 . . 118.56(11) ?
    C1 C2 Cl1 . . 119.72(11) ?
    C4 C3 C2 . . 118.35(13) ?
    C4 C3 H3 . . 120.8 ?
    C2 C3 H3 . . 120.8 ?
    C3 C4 C5 . . 121.84(13) ?
    C3 C4 O1 . . 119.30(13) ?
    C5 C4 O1 . . 118.81(13) ?
    C4 C5 C6 . . 118.91(14) ?
    C4 C5 H5 . . 120.5 ?
    C6 C5 H5 . . 120.5 ?
    C5 C6 C1 . . 121.12(13) ?
    C5 C6 H6 . . 119.4 ?
    C1 C6 H6 . . 119.4 ?
    O2 C7 O1 . . 122.79(14) ?
    O2 C7 C8 . . 126.87(14) ?
    O1 C7 C8 . . 110.33(12) ?
    C7 C8 H8A . . 109.5 ?
    C7 C8 H8B . . 109.5 ?
    H8A C8 H8B . . 109.5 ?
    C7 C8 H8C . . 109.5 ?
    H8A C8 H8C . . 109.5 ?
    H8B C8 H8C . . 109.5 ?
    O3 C9 N1 . . 122.91(13) ?
    O3 C9 C10 . . 121.46(13) ?
    N1 C9 C10 . . 115.63(13) ?
    C9 C10 H10A . . 109.5 ?
    C9 C10 H10B . . 109.5 ?
    H10A C10 H10B . . 109.5 ?
    C9 C10 H10C . . 109.5 ?
    H10A C10 H10C . . 109.5 ?
    H10B C10 H10C . . 109.5 ?
loop_
    _geom_torsion_atom_site_label_1
    _geom_torsion_atom_site_label_2
    _geom_torsion_atom_site_label_3
    _geom_torsion_atom_site_label_4
    _geom_torsion_site_symmetry_1
    _geom_torsion_site_symmetry_2
    _geom_torsion_site_symmetry_3
    _geom_torsion_site_symmetry_4
    _geom_torsion
    _geom_torsion_publ_flag
    C9 N1 C1 C6 . . . . 41.6(2) ?
    C9 N1 C1 C2 . . . . -138.86(14) ?
    C6 C1 C2 C3 . . . . 0.2(2) ?
    N1 C1 C2 C3 . . . . -179.30(13) ?
    C6 C1 C2 Cl1 . . . . -179.28(11) ?
    N1 C1 C2 Cl1 . . . . 1.21(18) ?
    C1 C2 C3 C4 . . . . -1.0(2) ?
    Cl1 C2 C3 C4 . . . . 178.46(11) ?
    C2 C3 C4 C5 . . . . 0.8(2) ?
    C2 C3 C4 O1 . . . . -176.80(12) ?
    C7 O1 C4 C3 . . . . -95.97(16) ?
    C7 O1 C4 C5 . . . . 86.39(17) ?
    C3 C4 C5 C6 . . . . 0.3(2) ?
    O1 C4 C5 C6 . . . . 177.91(13) ?
    C4 C5 C6 C1 . . . . -1.2(2) ?
    C2 C1 C6 C5 . . . . 0.9(2) ?
    N1 C1 C6 C5 . . . . -179.57(13) ?
    C4 O1 C7 O2 . . . . 6.4(2) ?
    C4 O1 C7 C8 . . . . -172.55(12) ?
    C1 N1 C9 O3 . . . . -0.6(2) ?
    C1 N1 C9 C10 . . . . 178.72(12) ?
loop_
    _geom_hbond_atom_site_label_D
    _geom_hbond_atom_site_label_H
    _geom_hbond_atom_site_label_A
    _geom_hbond_site_symmetry_A
    _geom_hbond_distance_DH
    _geom_hbond_distance_HA
    _geom_hbond_distance_DA
    _geom_hbond_angle_DHA
    _geom_hbond_publ_flag
    N1 H1N O3 1_565 0.87(2) 2.01(2) 2.8335(17) 157.5(17) yes
    C8 H8A Cl1 6_675 0.98 2.90 3.8279(16) 159 yes
    C8 H8C Cl1 5_676 0.98 2.97 3.6541(16) 128 yes
    C10 H10A O3 1_565 0.98 2.46 3.2796(18) 141 yes
_shelx_space_group_comment
;
The symmetry employed for this shelxl refinement is uniquely defined
by the following loop, which should always be used as a source of
symmetry information in preference to the above space-group names.
They are only intended as comments.
;
_shelx_estimated_absorpt_T_min     0.362
_shelx_estimated_absorpt_T_max     0.939
_shelx_hkl_file
;
   0   0  -2   14.70    1.10
   0   0  -2   15.10    1.40
   0   0  -2   15.80    1.40
   0   0   2   18.00    3.20
   0   0   2   16.80    1.30
   0   0   2   12.40    1.40
   0   0   4 3939.11  157.28
   0   0   6 3298.67  132.09
   0   0   6 3201.48  132.09
   0   0   8 7586.24  304.27
   0   0 -10    1.80    2.90
   0   0  10    0.10    4.40
   0   0 -10    3.00    2.90
   0   0  10    1.40    2.80
   0   0 -10   -1.70    3.70
   0   0  10    0.50   12.50
   0   0  12  153.18   14.00
   0   0 -12  141.79    8.70
   0   0 -12  134.09   11.70
   0   0  12  129.59    9.40
   0   0  12  139.29   23.00
   0   0  12  140.49    8.40
   0   0 -12  139.89    8.60
   0   0 -12  142.79   10.30
   0   0 -12  141.09    9.50
   0   0  14 1163.98   67.59
   0   0  14 1178.48   47.60
   0   0  14 1148.09   57.29
   0   0 -14 1125.89   47.80
   0   0 -14 1133.79   51.49
   0   0 -14 1121.79   50.39
   0   0  14 1095.69   48.10
   0   0 -14 1195.08   48.50
   0   0 -16  195.98   11.80
   0   0  16  196.28   21.80
   0   0 -16  188.28   12.40
   0   0 -16  185.48   12.00
   0   0 -16  200.88   16.70
   0   0 -16  211.58   15.90
   0   0 -16  186.08   11.00
   0   0 -16  183.78   10.20
   0   0  16  170.78   11.70
   0   0  16  174.48   12.20
   0   0  16  192.08   11.50
   0   0 -18  237.88   19.30
   0   0 -18  269.17   22.10
   0   0 -18  278.07   15.40
   0   0  18  258.97   13.70
   0   0 -18  252.17   15.90
   0   0 -18  275.67   16.40
   0   0  18  247.18   26.90
   0   0  18  253.57   16.90
   0   0  18  277.07   16.20
   0   0 -18  246.98   15.80
   0   0 -20    2.80   10.90
   0   0 -20    5.60    3.40
   0   0 -20   -4.10    3.90
   0   0  20    3.90    3.10
   0   0  20   -1.00    3.40
   0   0 -20    2.60    6.30
   0   0 -20    2.20    5.60
   0   0  20    6.00    8.50
   0   0 -20    0.10    4.00
   0   0  20    5.00    4.40
   0   0 -20   -6.70    8.80
   0   0 -22  202.58   13.90
   0   0  22  189.38   13.90
   0   0 -22  211.68   15.00
   0   0  24  267.47   14.00
   0   0 -24  278.07   15.40
   0   0  24  267.97   16.20
   0   0 -24  279.67   13.60
   0   0 -24  275.77   15.50
   0   0  24  309.97   30.20
   0   0  26  182.98   12.00
   0   0 -26  199.18   11.30
   0   0 -26  188.88    9.20
   0   0 -28    7.40    2.30
   0  -1  -1  716.43   31.30
   0  -1  -1  739.03   30.90
   0  -1   1  726.43   41.90
   0  -1  -1  738.23   29.90
   0   1   1  724.03   30.00
   0   1  -1  725.83   31.00
   0   1  -1  746.23   30.40
   0  -1   3 2152.18   93.59
   0  -1  -3 2108.39   85.69
   0  -1   3 2203.48   85.29
   0   1  -3 2110.49   87.19
   0   1   3 2122.09   92.79
   0   1   3 2124.69   90.39
   0  -1   5  141.79   18.30
   0  -1  -5  132.09    8.00
   0  -1   5  128.49   11.40
   0  -1   5  136.59    7.80
   0  -1  -5  139.49    7.70
   0  -1  -5  124.19    7.20
   0   1  -5  134.29   10.60
   0   1   5  165.28   17.50
   0   1  -5  139.09    9.60
   0   1   5  126.19   11.90
   0   1   5  146.79    7.50
   0   1  -5  136.99    8.50
   0  -1   7  159.78    8.90
   0  -1   7  185.28   20.00
   0  -1  -7  172.48    9.10
   0  -1   7  174.28   12.30
   0  -1  -7  165.38    8.70
   0  -1  -7  158.38    8.70
   0  -1  -7  146.49    8.20
   0   1  -7  157.98   13.70
   0   1   7  125.89   19.80
   0   1  -7  147.69    8.90
   0   1   7  160.28    8.40
   0   1  -7  155.98    9.60
   0   1  -7  166.38   11.50
   0   1   7  152.88   14.00
   0  -1  -9  164.78    9.00
   0  -1  -9  157.28    9.50
   0  -1  -9  171.98    9.00
   0  -1   9  177.38   10.00
   0  -1   9  167.58   12.30
   0  -1  -9  188.68    9.90
   0  -1   9  168.18   19.40
   0   1   9  168.38    8.80
   0   1  -9  146.49    9.10
   0   1  -9  180.18   15.40
   0   1   9  104.39   24.60
   0   1  -9  162.68   12.60
   0   1   9  138.99   16.60
   0   1  -9  184.58   11.00
   0  -1 -11  564.14   25.10
   0  -1 -11  540.65   24.50
   0  -1  11  601.84   29.90
   0  -1  11  649.14   25.30
   0  -1  11  532.55   24.10
   0  -1 -11  599.74   25.80
   0  -1  11  589.74   25.90
   0  -1 -11  608.04   25.60
   0  -1 -11  595.04   25.70
   0   1 -11  630.74   26.70
   0   1 -11  576.74   30.80
   0   1  11  518.35   25.60
   0   1 -11  475.65   28.60
   0   1 -11  523.45   25.90
   0  -1 -13  124.99    9.60
   0  -1 -13  114.79    9.20
   0  -1 -13  122.29    8.90
   0  -1 -13  114.19    8.70
   0  -1  13  115.49    7.50
   0  -1  13  123.29    8.80
   0  -1  13  106.39   12.30
   0  -1 -13  126.19    8.00
   0   1 -13  116.19   12.70
   0   1 -13  111.49   10.10
   0   1 -13  126.49   14.80
   0   1  13  114.89    8.80
   0   1 -13  126.29    8.70
   0   1  13  123.39    6.20
   0   1  13  126.09   19.90
   0   1  13  134.29   33.70
   0   1 -13  109.79    8.30
   0  -1  15   27.10    5.20
   0  -1 -15   38.20    5.00
   0  -1 -15   42.70    5.80
   0  -1  15   34.30    5.20
   0  -1 -15   37.30    6.10
   0  -1 -15   39.20    6.20
   0  -1  15   38.10    4.60
   0  -1  15   37.80    8.90
   0  -1 -15   41.80    5.50
   0  -1 -15   36.50    5.60
   0  -1 -15   23.70    6.90
   0   1  15   39.40    6.30
   0   1 -15   39.70   12.10
   0   1 -15   37.00    6.90
   0   1 -15   38.00    4.60
   0   1 -15   37.90    4.50
   0   1 -15   46.40    9.90
   0   1  15   32.00   10.60
   0   1  15   43.00    5.40
   0   1 -15   41.40    4.70
   0   1 -15   31.60    5.00
   0   1 -15   38.90    5.80
   0  -1  17  718.73   33.60
   0  -1  17  737.63   33.10
   0  -1  17  797.52   44.70
   0  -1 -17  710.73   34.30
   0  -1 -17  764.82   35.00
   0  -1  17  779.12   33.90
   0  -1  17  823.32   32.50
   0  -1 -17  715.13   33.20
   0  -1 -17  754.42   32.60
   0  -1 -17  726.13   37.50
   0  -1 -17  764.42   34.20
   0  -1 -17  762.92   36.30
   0   1 -17  765.12   32.10
   0   1  17  719.53   33.30
   0   1 -17  710.33   43.10
   0   1 -17  732.93   32.60
   0   1 -17  753.82   33.40
   0   1  17  709.23   49.00
   0   1 -17  721.43   40.50
   0   1  17  769.22   35.30
   0   1 -17  832.62   33.80
   0   1 -17  751.92   34.40
   0   1  17  765.82   34.30
   0   1 -17  760.62   36.20
   0  -1 -19   21.80    6.90
   0  -1  19   24.90    4.00
   0  -1  19   15.60    9.00
   0  -1 -19   19.40    5.70
   0  -1 -19   30.80    7.20
   0  -1 -19   21.30    5.40
   0  -1  19   26.20    5.00
   0  -1  19   25.50    6.70
   0  -1 -19   22.10    4.60
   0  -1 -19    5.60    9.20
   0  -1 -19   19.10    5.50
   0   1 -19   26.00    6.50
   0   1 -19   19.90    5.00
   0   1 -19   36.70   12.90
   0   1  19   26.40    5.00
   0   1  19   24.60    4.90
   0   1 -19   23.40    6.90
   0   1  19   24.90    4.50
   0   1 -19   20.30    4.30
   0   1  19   28.60    6.20
   0   1 -19   26.30    4.30
   0   1 -19   32.90    8.00
   0   1  19   27.30   14.50
   0  -1 -21    6.00    3.90
   0  -1  21   11.60   10.90
   0  -1 -21    0.90    5.00
   0  -1 -21    3.00    3.60
   0  -1  21    9.40    5.70
   0  -1 -21  -10.40    5.10
   0   1 -21    4.70    3.40
   0   1 -21    0.80    2.80
   0   1  21    3.20    4.70
   0   1 -21    4.30    6.90
   0   1 -21  -13.00    4.80
   0   1  21   -2.90   10.70
   0  -1 -23   13.10    3.90
   0  -1  23   26.50    6.30
   0  -1  23   35.00   14.20
   0  -1 -23   21.30    4.60
   0   1  23   21.60   14.30
   0   1 -23   12.20    4.00
   0   1  23   13.10    4.00
   0   1 -23   25.70    5.90
   0   1 -23   23.40    3.80
   0  -1 -25  107.39    9.70
   0   1 -25  104.69    7.80
   0  -1 -27   36.70    4.20
   0   1 -27   33.50    3.80
   0  -2   0  103.89   10.60
   0  -2   0  114.09    7.50
   0  -2   0  116.99    9.30
   0  -2   0  113.19   51.09
   0  -2   0   98.79    7.20
   0   2   0  113.79    8.20
   0  -2   2 1236.28   81.59
   0  -2  -2 1277.07   54.09
   0  -2  -2 1352.86   56.39
   0  -2   2 1362.16   57.09
   0  -2   2 1333.57   57.99
   0  -2  -2 1334.87   57.29
   0  -2   2 1283.07   53.79
   0  -2  -2 1384.36   54.69
   0   2   2 1318.77   53.89
   0   2  -2 1307.87   54.79
   0  -2  -4   11.10    3.60
   0  -2   4   13.60    3.80
   0  -2  -4   15.80    4.70
   0  -2  -4   11.60    3.40
   0  -2   4    8.70    4.60
   0  -2  -4   14.40    4.10
   0  -2   4   15.70    2.90
   0   2  -4   12.70    4.80
   0   2   4   14.60    2.90
   0   2  -4   17.00    5.00
   0  -2   6  414.46   18.70
   0  -2   6  469.95   21.00
   0  -2   6  444.26   23.70
   0  -2   6  452.95   28.00
   0  -2  -6  449.26   22.30
   0  -2   6  437.86   19.00
   0  -2  -6  413.76   20.00
   0  -2  -6  473.15   21.80
   0   2   6  420.26   39.90
   0   2   6  429.36   29.60
   0   2  -6  449.66   21.70
   0   2  -6  433.06   25.10
   0   2  -6  454.35   19.70
   0   2   6  466.35   19.00
   0   2  -6  422.06   23.60
   0  -2   8 1334.07   74.49
   0  -2   8 1150.18   51.59
   0  -2  -8 1288.07   53.99
   0  -2   8 1328.37   53.89
   0  -2   8 1329.57   60.69
   0  -2  -8 1358.86   54.59
   0  -2  -8 1228.68   52.89
   0  -2   8 1302.77   51.09
   0  -2  -8 1226.68   52.79
   0  -2   8 1216.58   52.59
   0  -2  -8 1297.67   53.59
   0   2   8 1259.37   64.79
   0   2  -8 1291.57   52.59
   0   2  -8 1252.37   56.99
   0   2  -8 1327.77   59.19
   0   2   8 1257.07   76.49
   0   2   8 1251.77   54.09
   0   2  -8 1279.17   51.99
   0   2  -8 1323.87   54.69
   0  -2 -10  200.78   11.50
   0  -2 -10  183.58   11.50
   0  -2 -10  179.88   11.90
   0  -2  10  209.58   18.00
   0  -2  10  183.68   12.00
   0  -2 -10  185.28   11.70
   0  -2 -10  180.88   10.70
   0  -2  10  154.98   37.00
   0  -2  10  186.98   10.30
   0   2 -10  186.48   15.90
   0   2 -10  189.58   18.70
   0   2  10  209.38   34.80
   0   2  10  181.78   12.10
   0   2 -10  182.48   13.20
   0  -2 -12   75.39    7.30
   0  -2  12   82.39    6.20
   0  -2  12   72.19   11.40
   0  -2 -12   73.49    8.50
   0  -2 -12   71.79    7.80
   0  -2  12   82.39    8.10
   0  -2 -12   70.69    7.00
   0  -2 -12   86.89    9.00
   0  -2 -12   59.39    7.10
   0  -2  12   83.89    6.60
   0   2  12   73.19    8.10
   0   2 -12   85.09    9.80
   0   2  12   91.19    7.70
   0   2 -12   79.99    6.40
   0   2 -12   74.69    5.40
   0   2  12   71.39    6.80
   0   2 -12   67.99    6.80
   0   2  12   67.89   15.80
   0   2 -12   81.19    6.90
   0  -2  14   53.99   10.80
   0  -2 -14   77.19    6.70
   0  -2 -14   54.79    6.70
   0  -2  14   68.29    7.90
   0  -2 -14   61.59    8.40
   0  -2 -14   80.99    8.80
   0  -2  14   80.99    6.30
   0  -2 -14   68.99    8.00
   0  -2 -14   64.99    7.50
   0  -2 -14   79.89    8.00
   0  -2  14   55.39    5.80
   0   2  14   80.89    7.20
   0   2 -14   72.79    6.10
   0   2 -14   82.99   10.90
   0   2  14   81.59    7.90
   0   2  14   77.79   18.70
   0   2 -14   85.89    6.80
   0   2 -14   74.49    7.90
   0   2  14   82.49    8.90
   0   2 -14   84.99    7.20
   0   2 -14   86.49   16.30
   0  -2 -16  234.38   13.60
   0  -2 -16  237.58   14.60
   0  -2 -16  241.48   15.30
   0  -2  16  258.97   14.00
   0  -2 -16  255.07   16.60
   0  -2  16  229.28   14.90
   0  -2 -16  247.48   16.30
   0  -2 -16  246.78   15.40
   0  -2  16  253.07   24.70
   0   2 -16  273.27   28.60
   0   2  16  252.07   14.90
   0   2  16  266.27   14.30
   0   2 -16  252.67   12.50
   0   2  16  241.18   16.50
   0   2 -16  239.08   14.10
   0   2 -16  267.77   13.90
   0  -2 -18   37.00    6.50
   0  -2 -18   36.10    6.20
   0  -2 -18   39.80    6.40
   0  -2 -18   33.20    8.10
   0  -2 -18   43.60    7.60
   0  -2 -18   44.80    5.60
   0  -2  18   33.50   10.90
   0  -2  18   40.60    6.30
   0  -2 -18   35.50    8.50
   0  -2  18   33.70    6.60
   0   2 -18   42.30    5.60
   0   2 -18   32.70    9.50
   0   2  18   25.20   15.50
   0   2 -18   24.70   15.10
   0   2  18   51.29    8.00
   0   2  18   35.40    4.90
   0   2 -18   37.50    4.60
   0   2 -18   35.90    4.40
   0  -2  20   57.39    5.10
   0  -2  20   59.59    6.70
   0  -2 -20   52.09    6.60
   0  -2 -20   59.59    7.40
   0  -2  20   27.80   15.10
   0  -2 -20   53.59    6.80
   0  -2 -20   74.19    9.50
   0   2 -20   48.30    4.60
   0   2 -20   60.39    6.50
   0   2 -20   49.40    5.90
   0   2  20   53.49    5.80
   0  -2  22   65.59    6.80
   0  -2 -22   58.89    5.70
   0  -2 -22   53.29    6.70
   0  -2  22   29.80   15.00
   0  -2 -22   45.60    6.10
   0  -2  22   53.09    4.70
   0   2  22   55.89    5.20
   0   2 -22   44.40    5.20
   0   2 -22   60.19    6.00
   0   2  22   62.19   17.20
   0  -2 -24  113.79    7.20
   0  -2  24  103.09    9.00
   0  -2 -24  127.39    8.70
   0  -2 -24  133.69   13.40
   0   2 -24  117.79    7.60
   0   2 -24  111.49    8.00
   0  -2 -26   83.29    7.60
   0   2 -26   79.69    5.00
   0  -3  -1  108.59   10.80
   0  -3   1   93.19    7.50
   0  -3   1  100.49    9.30
   0  -3   1   94.19    7.50
   0  -3   1   81.79    7.30
   0  -3   1   85.49    9.20
   0  -3   1   90.89    6.70
   0  -3  -1   77.39    9.80
   0  -3   1   86.69   10.60
   0  -3  -1   95.89    7.90
   0  -3  -1   98.49    7.50
   0  -3  -1   89.99    8.80
   0  -3  -1   94.79    7.70
   0   3   1   98.19    6.40
   0   3  -1   90.29    7.60
   0   3   1   96.79    9.20
   0   3   1   88.69    8.50
   0   3  -1  102.79    9.10
   0   3  -1  102.99    8.50
   0  -3  -3   12.40    4.30
   0  -3  -3    4.80    5.70
   0  -3  -3   17.40    4.40
   0  -3  -3    7.60    4.90
   0  -3   3    6.60    3.60
   0  -3   3   14.30    5.80
   0  -3   3    4.80    4.60
   0  -3   3    7.60    4.20
   0  -3   3    7.30    2.70
   0  -3  -3    9.60    4.30
   0  -3   3   10.50    3.80
   0  -3  -3    9.70    3.30
   0  -3  -3    7.60    5.50
   0   3  -3    6.30    4.10
   0   3   3    8.10    4.20
   0   3   3    7.00    3.90
   0   3  -3    1.80    3.10
   0   3  -3   -2.40    3.80
   0   3  -3    5.80    3.90
   0  -3  -5  384.06   19.50
   0  -3   5  384.36   17.50
   0  -3  -5  386.16   20.40
   0  -3   5  383.16   20.30
   0  -3   5  408.56   20.20
   0  -3   5  400.66   19.90
   0  -3  -5  374.96   20.20
   0  -3  -5  378.76   21.80
   0  -3   5  384.66   25.70
   0  -3  -5  365.96   19.10
   0  -3   5  382.36   17.70
   0  -3   5  380.26   23.50
   0  -3  -5  387.86   23.00
   0   3   5  385.76   18.70
   0   3  -5  398.66   18.00
   0   3   5  379.06   23.50
   0   3   5  373.86   19.40
   0   3  -5  427.76   20.20
   0   3  -5  373.66   19.90
   0  -3  -7   78.19    9.20
   0  -3   7   70.79   13.10
   0  -3   7   79.29    6.00
   0  -3   7   82.69    6.30
   0  -3  -7   87.19    7.80
   0  -3  -7   74.39    8.20
   0  -3  -7   82.49   10.60
   0  -3  -7   87.59    9.60
   0  -3   7   73.49    5.90
   0  -3   7   68.59    6.80
   0  -3   7   69.09    8.30
   0  -3  -7   78.89    6.90
   0   3  -7   80.69    6.80
   0   3   7   90.39    8.00
   0   3  -7   75.89    7.10
   0   3   7   70.99    6.70
   0   3  -7   85.49    8.80
   0   3  -7   82.39    6.20
   0   3   7   78.39    8.10
   0  -3  -9    1.20    4.20
   0  -3  -9    1.40    4.00
   0  -3   9   -2.90    3.70
   0  -3  -9    3.50    4.10
   0  -3   9    7.90    8.30
   0  -3  -9    1.90    4.30
   0  -3  -9    1.00    4.10
   0  -3   9    7.90    6.50
   0  -3   9    3.30    2.40
   0  -3   9    3.10    3.20
   0  -3  -9    2.20    4.40
   0  -3  -9   -2.40    4.10
   0   3   9    3.00    3.50
   0   3   9    0.30    2.60
   0   3  -9    8.70    5.50
   0   3  -9    0.30    3.00
   0   3  -9    4.70    2.90
   0   3   9    7.10    4.20
   0   3   9   12.80    5.30
   0   3  -9    4.10    3.50
   0  -3  11  305.97   18.20
   0  -3 -11  287.37   18.20
   0  -3 -11  310.77   17.70
   0  -3 -11  312.97   18.30
   0  -3 -11  385.76   21.80
   0  -3  11  296.87   25.00
   0  -3  11  318.47   16.00
   0  -3 -11  332.17   17.50
   0  -3 -11  339.07   19.00
   0   3  11  313.27   17.90
   0   3 -11  321.67   19.40
   0   3  11  298.27   18.10
   0  -3 -13   25.50    5.00
   0  -3 -13   17.50    5.50
   0  -3  13   16.10    5.80
   0  -3  13   25.10   12.90
   0  -3 -13   35.50    7.00
   0  -3 -13   14.70    6.40
   0  -3  13   13.60    3.70
   0  -3 -13   29.00    6.60
   0   3 -13   19.30    3.90
   0   3 -13   20.60    4.10
   0   3 -13   27.10    8.40
   0   3  13   21.80    4.20
   0   3  13   31.40    6.40
   0   3  13   26.10    5.80
   0   3  13   21.80    5.00
   0  -3  15  176.48   10.80
   0  -3  15  150.28   12.60
   0  -3 -15  170.18   12.80
   0  -3 -15  166.08   12.20
   0  -3 -15  145.39   12.60
   0  -3 -15  160.58   10.80
   0  -3  15  175.68   22.60
   0  -3 -15  134.09   12.10
   0  -3 -15  160.88   13.50
   0   3  15  160.58   11.80
   0   3 -15  155.18    9.60
   0   3  15  144.29   12.00
   0   3  15  172.78   12.00
   0   3 -15  138.49   25.50
   0   3  15  160.58   10.40
   0   3 -15  172.58   15.10
   0  -3 -17   82.79    8.50
   0  -3 -17   88.49    7.30
   0  -3  17   73.99    7.20
   0  -3 -17   90.49   10.20
   0  -3 -17   79.19    8.80
   0   3 -17   90.09    6.90
   0   3 -17   85.49    7.10
   0   3  17   85.19    8.00
   0   3  17   81.39    7.60
   0   3  17   78.29    8.60
   0   3  17   83.69    8.40
   0  -3 -19  128.49   10.10
   0  -3 -19  124.89   10.10
   0  -3 -19  123.49    8.30
   0  -3  19  128.79    9.40
   0   3 -19  117.69    7.80
   0   3  19  118.09    8.10
   0   3 -19  112.99    7.70
   0   3  19  118.69    9.20
   0   3  19  122.59    9.90
   0  -3 -21    5.30    3.70
   0  -3  21    1.20    2.10
   0  -3 -21   -1.60    3.40
   0  -3 -21   15.70   10.80
   0   3  21   -1.70    2.70
   0   3  21    0.80    3.10
   0   3 -21    4.60    2.60
   0   3 -21   -3.00    2.00
   0  -3 -23   35.00    4.10
   0  -3 -23   36.90    3.40
   0  -3 -23   43.70    7.30
   0   3 -23   41.40    4.10
   0   3 -23   39.10    3.50
   0  -4   0  183.58   21.70
   0  -4   0  185.88   12.00
   0  -4   0  199.88   12.00
   0  -4   0  187.38   10.70
   0   4   0  175.38   11.30
   0   4   0  199.38   11.60
   0   4   0  196.08   12.50
   0  -4   2    7.70    8.10
   0  -4  -2   29.70    9.20
   0  -4   2    4.00    8.00
   0  -4   2   22.70    7.00
   0  -4   2   21.70    4.30
   0  -4  -2   24.10    5.40
   0  -4  -2   20.10    4.00
   0  -4  -2   17.20    4.20
   0  -4   2   19.90    4.80
   0   4  -2   27.50    4.50
   0   4   2   18.90    4.60
   0   4   2   24.10    4.80
   0   4   2   22.10    5.30
   0   4  -2   25.30    3.70
   0   4  -2   25.40    5.40
   0  -4  -4   34.70    7.50
   0  -4   4   35.10   10.40
   0  -4   4   32.00    4.40
   0  -4   4   22.70    8.70
   0  -4  -4   41.90    7.40
   0  -4  -4   15.90    6.00
   0  -4   4   19.40    6.40
   0  -4  -4   36.70    8.50
   0  -4  -4   30.40    6.00
   0  -4   4   36.30    4.90
   0  -4  -4   38.20    5.00
   0  -4  -4   35.10    5.80
   0  -4   4   38.60    5.20
   0  -4  -4   34.60    5.40
   0   4   4   32.70    5.70
   0   4  -4   34.50    5.60
   0   4   4   39.80    5.50
   0   4  -4   36.00    3.90
   0   4  -4   38.90    5.10
   0   4   4   33.40    6.90
   0  -4  -6    6.20    3.70
   0  -4   6    1.70    3.30
   0  -4  -6   -5.10    4.30
   0  -4  -6    4.60    6.10
   0  -4   6    7.20    5.50
   0  -4  -6    7.50    3.70
   0  -4  -6    0.20    4.80
   0  -4  -6    1.30    4.60
   0  -4   6   24.90   11.50
   0  -4   6   -2.10    8.60
   0  -4   6    3.40    3.10
   0  -4   6    0.80    3.40
   0  -4  -6    2.50    6.30
   0  -4   6    0.20    2.60
   0  -4  -6   -2.80    4.30
   0   4  -6    1.00    3.60
   0   4  -6   -1.40    2.80
   0   4   6    0.80    3.60
   0   4   6   -2.40    3.90
   0   4   6    0.80    3.40
   0   4  -6    0.60    2.40
   0  -4   8   16.10    6.50
   0  -4  -8   17.00    7.20
   0  -4  -8   27.10    5.20
   0  -4  -8   25.60    7.30
   0  -4  -8   19.00    7.40
   0  -4   8   26.70   11.50
   0  -4  -8   31.40    5.10
   0  -4  -8   36.90    5.90
   0  -4  -8   29.80    7.10
   0  -4   8   31.60    3.70
   0  -4   8   30.60    4.60
   0   4  -8   21.80    3.50
   0   4  -8   27.90    4.40
   0   4   8   20.20    5.00
   0   4   8   32.80    5.70
   0  -4  10  142.19    9.30
   0  -4 -10  128.29   11.30
   0  -4  10  141.79    8.10
   0  -4 -10  115.59   10.00
   0  -4 -10  147.69   14.20
   0  -4 -10  142.89   11.30
   0  -4 -10  139.79   10.90
   0   4  10  133.69   12.10
   0   4 -10  159.18    9.10
   0   4  10  124.09   11.40
   0  -4 -12   73.79    8.30
   0  -4 -12   78.09    6.80
   0  -4 -12   61.49    7.60
   0  -4 -12   62.39   10.10
   0  -4 -12   68.29    7.90
   0   4 -12   57.69    5.40
   0   4  12   61.99    6.80
   0   4 -12   90.49    6.30
   0   4  12   65.89    7.00
   0   4  12   66.59    8.30
   0  -4 -14    8.00    6.10
   0  -4 -14    6.50    3.40
   0  -4 -14    8.60    4.20
   0  -4 -14    5.80    3.80
   0  -4  14    2.60    5.50
   0   4  14   12.50    4.50
   0   4  14    9.40    3.30
   0   4  14    6.10    3.10
   0   4 -14   14.20    2.70
   0   4 -14    4.30    2.40
   0  -4 -16   98.99    8.00
   0  -4 -16   82.29    7.70
   0  -4 -16   82.19    6.60
   0  -4 -16   82.59    8.80
   0  -4 -16   83.59    9.10
   0   4 -16   72.79    5.60
   0   4  16   77.99    7.50
   0   4 -16   98.29    5.80
   0   4  16   87.89    6.40
   0  -4 -18   84.19    6.80
   0  -4 -18   83.89    7.50
   0  -4 -18   84.99    5.80
   0   4  18   85.79    5.50
   0   4 -18   86.99    5.60
   0  -4 -20  164.28    8.30
   0  -4 -20  165.88    8.90
   0   4 -20  167.18    8.20
   0  -5  -1    0.90    2.60
   0  -5   1    3.90    2.70
   0  -5   1   -0.20    3.60
   0  -5   1    2.40    2.60
   0  -5  -1   -1.00    3.30
   0  -5  -1   -2.00    2.50
   0  -5   1   -0.60    2.80
   0  -5  -1   -5.80    3.90
   0   5  -1   -0.10    2.30
   0   5   1    1.50    2.50
   0  -5   3   27.70    3.30
   0  -5  -3   28.70    5.00
   0  -5   3   25.30    4.30
   0  -5  -3   32.20    4.30
   0  -5  -3   25.90    3.90
   0  -5  -3   23.10    5.60
   0   5  -3   31.70    4.10
   0   5   3   27.00    4.10
   0  -5  -5    8.30    3.20
   0  -5  -5   11.30    4.70
   0  -5  -5    6.80    2.10
   0  -5   5    8.80    2.90
   0  -5   5    6.30    3.00
   0  -5  -5    5.90    4.30
   0  -5  -5   10.60    3.20
   0   5  -5    5.20    2.50
   0   5   5    7.70    3.20
   0  -5  -7    1.20    2.80
   0  -5  -7   -1.20    3.20
   0  -5  -7    1.00    2.30
   0  -5  -7    6.40    4.40
   0  -5  -7    1.10    2.70
   0   5  -7    8.50    2.30
   0   5   7    3.40    2.30
   0  -5  -9   76.39    6.40
   0  -5  -9   83.59    8.60
   0   5   9   71.49    5.50
   0  -5 -11   45.60    4.40
   0  -5 -11   48.70    4.10
   0  -5 -11   37.20    4.60
   0  -5 -11   37.90    7.40
   0   5 -11   52.39    3.70
   0   5  11   44.50    3.90
   0  -5 -13   50.69    5.40
   0  -5 -13   51.09    6.00
   0   5 -13   61.89    3.70
   0  -5 -15   19.70    2.50
   0   5 -15   18.80    1.90
  -1   0 -27   -1.90    2.10
  -1   0 -25   -5.40    5.80
  -1   0 -25   -1.20    1.90
   1   0  25    1.60    2.90
  -1   0 -23    3.00    5.10
   1   0  23   -3.80    2.70
  -1   0 -23    4.20    3.50
  -1   0 -23   -0.20    3.00
   1   0  23   -4.30   11.30
   1   0  23    4.20    4.60
  -1   0 -21   -2.30    3.10
   1   0  21    5.80    5.50
  -1   0 -21   -3.40    3.00
   1   0  21    7.10    9.90
  -1   0 -21   13.80    6.30
   1   0  21   -0.40    2.70
  -1   0 -21   -2.10    4.80
  -1   0 -19   -3.30    5.40
  -1   0 -19   -5.20    5.10
  -1   0 -19   -3.30    5.00
  -1   0 -19    1.00    8.50
  -1   0 -19    0.60    3.10
   1   0  19    4.90    8.00
  -1   0 -19    4.70    3.20
   1   0  19   -1.00    2.90
   1   0  17   -0.90    3.30
   1   0  17    0.60    4.40
  -1   0 -17   12.60    7.00
  -1   0 -17   -9.40    4.10
   1   0  17   -2.40    7.50
  -1   0 -17   -3.50    7.90
  -1   0 -17   -0.20    3.50
  -1   0 -17    4.00    4.20
  -1   0 -17    2.00    2.70
  -1   0 -17   -5.50    4.20
  -1   0 -15    2.30    3.10
  -1   0 -15   -2.10    6.20
   1   0  15   -6.90    5.00
  -1   0 -15    1.60    3.60
  -1   0 -15   -3.70    5.30
   1   0  15    1.60    3.50
  -1   0 -15   -0.10    3.20
   1   0  15    2.60    3.20
  -1   0 -15    1.10    4.00
  -1   0 -13   -1.20    3.10
  -1   0 -13    0.60    2.90
   1   0  13    0.50    4.50
  -1   0 -13   -0.40    3.80
  -1   0 -13    4.10    5.30
   1   0  13  -15.60   21.20
   1   0  13    0.70    2.30
  -1   0 -13    1.10    3.20
   1   0  13    2.10    3.60
  -1   0 -11    2.50    3.60
   1   0  11   -0.50    2.90
  -1   0 -11    6.60    5.20
   1   0  11   -1.20    2.10
  -1   0 -11    0.80    2.30
   1   0  11   -3.50    3.70
   1   0  11   19.50   16.40
   1   0   9    1.60    2.50
  -1   0  -9    0.10    2.70
   1   0   9    5.80   10.40
   1   0   9   -1.90    3.40
  -1   0  -9   -1.40    2.00
  -1   0  -9    0.20    3.90
  -1   0  -9   -2.00    2.60
  -1   0  -7   -3.00    3.00
   1   0   7   -5.20    7.10
  -1   0  -7    0.70    1.70
  -1   0  -7    3.00    2.40
   1   0   7    2.20    3.20
   1   0   7   -0.90    2.40
  -1   0  -7   -1.40    2.10
   1   0   5   -4.20    5.20
  -1   0  -5   -1.60    2.20
   1   0   5    0.80    2.00
   1   0   5    3.00    2.60
  -1   0  -5   -1.20    2.50
   1   0   3    2.00    1.50
   1   0   3   -7.60    3.40
  -1   0  -3   -1.10    1.20
  -1   0  -3    0.60    1.90
  -1   0  -1    0.20    0.60
  -1   0  -1   -0.20    0.40
   1   0   1   -0.30    2.50
  -1   0   1    0.00    0.30
   1   0  -1    0.30    0.30
   1   0  -1    0.20    0.60
  -1   0   1   -0.10    0.40
  -1   0   1    0.30    0.70
  -1   0   1   -0.20    0.40
   1   0  -3   -0.90    1.00
   1   0  -3   -0.70    1.20
  -1   0   3   -0.10    1.70
  -1   0   3   -2.80    4.60
   1   0  -3    0.00    0.90
   1   0  -5    0.20    2.20
   1   0  -5    0.00    1.50
  -1   0   5   -7.10    6.60
  -1   0   5   -1.20    2.30
   1   0  -7   -0.30    2.20
  -1   0   7    1.10    2.80
   1   0  -7    0.70    3.20
   1   0  -7    0.20    1.80
  -1   0   7    6.10    9.50
   1   0  -9   -0.30    3.10
   1   0  -9    0.30    3.20
   1   0  -9   -2.00    2.80
  -1   0   9    3.70   11.90
   1   0  -9    0.30    1.90
  -1   0   9    0.70    3.70
   1   0 -11    3.70    3.00
   1   0 -11   -1.80    4.30
   1   0 -11    1.20    3.30
   1   0 -11    2.50    3.20
  -1   0  11    3.30    5.00
  -1   0  11   -4.50   16.10
   1   0 -11   -1.90    2.30
  -1   0  13    1.50    2.70
   1   0 -13   -5.20    4.50
   1   0 -13   -0.50    3.00
   1   0 -13    1.80    3.90
   1   0 -13    1.40    2.80
  -1   0  13   -0.40    2.90
  -1   0  13    5.80    5.80
  -1   0  13  -28.00   20.80
   1   0 -13    3.20    3.50
  -1   0  15   -2.00    3.00
  -1   0  15   -0.10    3.50
  -1   0  15    0.70    2.30
   1   0 -15   -5.30    3.40
   1   0 -15   -2.90    4.60
   1   0 -15   -5.40    3.80
  -1   0  15   -3.10    3.70
  -1   0  15   39.50   28.20
   1   0 -15   -0.90    3.10
   1   0 -15   -1.00    3.70
   1   0 -15    4.90    3.10
  -1   0  15    0.50    4.80
  -1   0  17   -0.70    3.30
  -1   0  17    0.20    4.50
  -1   0  17   -2.90    7.30
   1   0 -17    1.40    8.40
   1   0 -17    4.80    4.80
   1   0 -17    1.70    2.80
   1   0 -17   -3.80    6.10
   1   0 -17   -1.30    3.10
   1   0 -17    3.30    4.20
  -1   0  17   -1.60    2.70
  -1   0  17    0.20    2.40
   1   0 -19   -0.10    4.60
   1   0 -19    3.00    8.60
   1   0 -19    9.00    6.70
  -1   0  19   -2.60    2.80
   1   0 -19    2.70    4.90
   1   0 -19   -3.00    8.50
   1   0 -19   -0.60    3.20
  -1   0  19   -0.50    4.20
  -1   0  19    5.90    9.60
   1   0 -19   -0.20    5.20
   1   0 -19   -0.80    3.60
   1   0 -21   10.90    7.00
   1   0 -21    1.10    5.20
   1   0 -21    5.30    6.40
   1   0 -21    1.70   10.10
   1   0 -21   -0.20   11.10
  -1   0  21    2.20    4.80
  -1   0  21    2.20   10.20
   1   0 -21   -0.30    3.50
   1   0 -21    1.80    4.70
  -1   0  21    3.60    3.20
   1   0 -21   -1.00    4.20
   1   0 -23    6.70    4.20
  -1   0  23   -3.10    5.60
   1   0 -23    0.20    4.80
  -1   0  23    4.70   11.10
   1   0 -23    1.40    3.20
   1   0 -23   -0.90    5.80
   1   0 -25   -2.90    2.90
   1   0 -25    1.40    2.80
  -1   0  25    2.10    3.10
  -1   0  25    4.10   12.50
  -1   0  25   -2.00    4.20
  -1   0  27   -1.60    4.70
   1   0 -27   -1.70    2.30
   1   0 -29   -1.10    1.40
  -1  -1 -28    3.40    1.60
  -1  -1 -26   29.50    3.00
  -1  -1 -26   28.80    4.00
  -1   1 -26   27.50    3.60
  -1  -1 -24   11.50    7.30
  -1  -1 -24    3.40    3.20
  -1  -1 -24    5.70    3.10
  -1  -1 -24    8.70    4.80
   1  -1  24    6.20    4.60
   1   1  24    6.80    3.20
   1   1  24   15.40   10.70
  -1   1 -24   -0.20    2.60
   1  -1  22   27.90   11.80
  -1  -1 -22   11.60    5.50
  -1  -1 -22   10.70    3.80
  -1  -1 -22   15.40    6.60
  -1  -1 -22   13.30    4.40
   1   1  22   17.20   13.70
  -1   1 -22   16.10    4.10
  -1   1 -22   13.10    3.70
  -1   1 -22   22.10    9.10
   1   1  22   14.90    3.00
   1   1  22   18.30    3.80
   1   1  22   22.50    5.90
  -1  -1 -20   22.00   10.40
  -1  -1 -20   27.60    6.30
  -1  -1 -20   28.00   10.90
   1  -1  20   35.80    6.80
   1  -1  20   24.30    3.80
   1  -1  20   27.60   11.50
  -1  -1 -20   18.50    4.40
   1  -1  20   30.10    5.10
  -1  -1 -20   18.70    4.70
  -1  -1 -20   18.50    6.00
   1   1  20   17.50    4.70
  -1   1 -20   22.40    4.20
  -1   1 -20   27.60    5.90
  -1   1 -20   40.30   16.60
   1   1  20   29.70    4.70
   1   1  20   26.10    6.20
  -1   1 -20   28.80    7.80
   1   1  20   31.70    5.20
   1   1  20   30.60   14.40
  -1   1 -20   23.50    5.70
  -1   1 -20   27.40    5.30
  -1   1 -20   33.30   14.00
   1  -1  18   22.10    3.70
  -1  -1 -18   20.90    5.40
   1  -1  18   26.90    5.90
  -1  -1 -18   18.50    5.90
   1  -1  18   14.80   14.50
  -1  -1 -18   17.40    4.20
   1  -1  18   17.20    3.90
   1   1  18   15.10    3.80
   1   1  18   12.60    4.00
   1   1  18   28.90   12.10
   1   1  18   14.40    3.90
  -1   1 -18   14.20   11.20
  -1   1 -18   20.70    6.10
  -1   1 -18   14.30    3.80
  -1   1 -18   16.50    4.60
   1  -1  16   29.50    4.40
  -1  -1 -16   31.40    6.80
  -1  -1 -16   30.00    8.40
   1  -1  16   29.60    3.80
  -1  -1 -16   28.20    4.90
   1  -1  16   32.40    5.70
  -1  -1 -16   35.90    5.80
  -1  -1 -16   33.70    6.60
  -1  -1 -16   36.20    5.00
  -1  -1 -16   37.80    5.70
   1  -1  16   29.70    5.20
   1  -1  16   35.40   10.20
  -1   1 -16   42.90    6.20
   1   1  16   42.80    5.70
   1   1  16   39.60   13.80
  -1   1 -16   29.40   10.90
  -1   1 -16   30.20    7.10
   1   1  16   40.70    6.10
   1   1  16   42.80    7.00
  -1   1 -16   38.10    4.80
  -1   1 -16   31.30    5.30
  -1   1 -16   38.20    4.50
  -1   1 -16   28.70    9.40
  -1  -1 -14  153.58   10.50
  -1  -1 -14  149.69    9.20
  -1  -1 -14  173.48   12.30
   1  -1  14  151.28    9.60
   1  -1  14  163.98   10.90
  -1  -1 -14  160.98   11.10
  -1  -1 -14  139.19   10.50
   1  -1  14  158.58    9.70
  -1  -1 -14  160.68    9.60
   1  -1  14  167.68   15.40
  -1  -1 -14  147.09   10.30
  -1   1 -14  140.79   16.20
  -1   1 -14  155.18   10.80
  -1   1 -14  161.38   10.40
  -1   1 -14  150.88   12.70
  -1   1 -14  171.18    9.60
   1   1  14  160.78   21.30
  -1   1 -14  161.28    8.90
   1   1  14  174.78   11.50
  -1   1 -14  163.08   16.00
   1   1  14  166.18   11.20
   1   1  14  154.68   10.20
   1  -1  12  887.21   50.09
   1  -1  12  916.91   42.90
   1  -1  12  899.01   37.00
  -1  -1 -12  867.91   37.50
  -1  -1 -12  936.11   38.00
  -1  -1 -12  909.21   38.50
  -1  -1 -12  889.21   38.00
  -1  -1 -12  816.12   36.90
   1  -1  12  946.91   38.10
  -1   1 -12  887.11   37.90
   1   1  12  794.92   48.20
  -1   1 -12  812.02   42.00
  -1   1 -12  889.61   39.40
   1   1  12  867.31   38.70
   1   1  12  860.41   58.49
  -1   1 -12  890.21   43.80
  -1  -1 -10   78.69    6.00
   1  -1  10   86.29    9.50
   1  -1  10   75.49    6.60
  -1  -1 -10   68.19    6.90
  -1  -1 -10   67.19    5.70
   1  -1  10   52.29   15.40
   1   1  10   55.69   11.20
  -1   1 -10   69.09    7.40
  -1   1 -10   81.29   11.60
  -1   1 -10   63.59    9.20
  -1   1 -10   61.59    6.30
   1  -1   8  152.78    9.20
  -1  -1  -8  142.29    8.30
  -1  -1  -8  180.18    9.20
  -1  -1  -8  175.98    8.80
  -1  -1  -8  157.88    9.00
   1  -1   8  135.09   18.20
   1  -1   8  170.88   12.70
   1   1   8  169.18   15.10
   1   1   8  190.88   24.20
  -1   1  -8  169.88   10.30
  -1   1  -8  143.99   13.40
  -1   1  -8  167.28   12.30
  -1  -1  -6  235.98   11.60
  -1  -1  -6  265.47   12.30
  -1  -1  -6  265.27   12.10
   1  -1   6  292.67   27.50
   1  -1   6  252.97   16.10
   1  -1   6  259.07   12.40
  -1  -1  -6  257.07   12.30
  -1   1  -6  246.78   15.50
  -1   1  -6  241.98   13.00
   1   1   6  246.28   10.70
   1   1   6  255.17   22.60
   1   1   6  239.48   17.00
  -1   1  -6  256.87   14.40
  -1  -1  -4   64.69    5.40
  -1  -1  -4   70.89    5.80
   1  -1   4   65.59    8.80
   1  -1   4   64.29   15.50
   1  -1   4   75.39    5.40
  -1  -1  -4   65.79    4.70
   1   1   4   75.69    4.10
   1   1   4   70.99    9.20
  -1   1  -4   94.69    7.60
   1   1   4   67.09    3.70
  -1   1  -4   92.69    6.30
   1   1   4   88.89   14.00
  -1   1  -4   85.49    8.50
  -1  -1  -2  164.88    9.20
   1  -1   2  169.68    8.60
   1  -1   2  222.38   21.80
  -1  -1  -2  171.98    8.90
   1  -1   2  178.08   10.10
  -1  -1  -2  163.08    8.00
  -1   1  -2  174.98    9.40
  -1   1  -2  162.88    9.90
   1   1   2  155.48   11.90
   1   1   2  158.88    7.40
   1   1   2  163.28   18.40
  -1   1  -2  152.18   10.70
   1   1   2  171.38    7.60
   1  -1   0  638.34   28.20
   1  -1   0  660.73   26.60
   1  -1   0  639.64   27.60
   1  -1   0  596.64   40.00
  -1  -1   0  646.94   26.30
  -1  -1   0  645.54   27.80
  -1   1   0  643.44   27.00
   1   1   0  632.24   26.00
   1  -1  -2 1177.38   48.80
  -1  -1   2 1251.67   48.30
   1  -1  -2 1190.88   47.90
   1  -1  -2 1187.38   49.30
   1   1  -2 1178.68   48.80
  -1   1   2 1140.19   53.59
   1   1  -2 1204.78   48.10
  -1   1   2 1205.18   57.59
   1   1  -2 1174.38   50.39
  -1   1   2 1177.48   48.30
   1  -1  -4 1071.89   44.40
   1  -1  -4 1109.09   45.60
   1  -1  -4 1143.79   45.30
  -1  -1   4 1102.99   54.49
  -1  -1   4 1150.38   44.80
  -1   1   4 1098.09   54.39
   1   1  -4 1082.59   45.80
  -1   1   4 1054.49   52.19
  -1   1   4 1067.59   44.70
   1   1  -4 1099.79   44.90
   1   1  -4 1088.99   46.50
   1  -1  -6 1362.56   55.69
  -1  -1   6 1426.16   56.39
   1  -1  -6 1328.57   55.99
  -1  -1   6 1365.66   54.99
   1  -1  -6 1438.06   56.59
   1  -1  -6 1436.56   56.39
   1   1  -6 1369.16   58.69
  -1   1   6 1353.86   62.69
  -1   1   6 1338.37   67.09
   1   1  -6 1376.66   57.59
   1   1  -6 1420.66   56.29
  -1   1   6 1378.26   56.09
  -1  -1   8   84.59    4.80
   1  -1  -8   82.49    6.90
   1  -1  -8   90.99    6.10
   1  -1  -8   80.89    5.70
   1  -1  -8  100.69    6.70
  -1  -1   8   93.99    8.80
   1   1  -8  127.59   11.80
  -1   1   8   82.69   12.40
   1   1  -8   89.59    7.30
   1   1  -8   87.89    6.10
   1   1  -8   97.09    9.00
  -1   1   8   87.99    6.80
  -1   1   8   83.19   19.30
   1  -1 -10   36.80    4.80
   1  -1 -10   29.90    4.20
   1  -1 -10   35.60    5.00
  -1  -1  10   24.70    2.90
  -1  -1  10   34.40    5.00
   1  -1 -10   31.50    3.60
  -1  -1  10   39.70    6.50
   1  -1 -10   34.70    4.50
  -1   1  10   31.20    9.20
   1   1 -10   39.10    5.40
   1   1 -10   35.00    4.30
   1   1 -10   36.70    8.60
  -1   1  10   27.90   20.80
  -1   1  10   43.10    5.10
  -1   1  10   30.60    4.40
   1   1 -10   33.00    6.80
   1  -1 -12   38.80    5.20
  -1  -1  12   44.10    5.40
   1  -1 -12   45.50    5.70
  -1  -1  12   35.70    3.90
   1  -1 -12   44.20    4.80
   1  -1 -12   41.90    5.70
   1  -1 -12   33.60    4.80
  -1  -1  12   42.80    4.00
  -1  -1  12   32.80    6.90
  -1   1  12   46.80    5.40
  -1   1  12   38.40   10.90
   1   1 -12   40.00    8.30
   1   1 -12   41.30    5.40
  -1   1  12   22.40   24.90
  -1   1  12   39.80    4.80
   1   1 -12   39.80    5.00
   1   1 -12   40.90    9.50
   1   1 -12   37.60    6.30
  -1  -1  14   14.90    6.30
  -1  -1  14   19.40    3.30
   1  -1 -14   25.00    3.80
   1  -1 -14   29.40    5.10
   1  -1 -14   38.10    5.70
   1  -1 -14   23.00    4.80
   1  -1 -14   18.30    4.30
  -1  -1  14   29.20    4.40
  -1  -1  14   23.00    3.30
   1  -1 -14   33.00    4.20
  -1   1  14   30.30    3.80
   1   1 -14   16.20    9.90
   1   1 -14   34.10    4.40
  -1   1  14   30.60    4.70
   1   1 -14   31.50    3.60
  -1   1  14   34.60    5.80
   1   1 -14   18.30    7.60
   1   1 -14   25.70    4.40
  -1   1  14   -7.90   29.00
   1   1 -14   26.00    5.00
  -1  -1  16  183.48   11.00
  -1  -1  16  194.48   12.90
   1  -1 -16  169.58   10.40
   1  -1 -16  172.78   13.30
   1  -1 -16  178.88   11.80
  -1  -1  16  195.38   11.90
  -1  -1  16  145.49   17.20
   1  -1 -16  179.38   10.10
   1  -1 -16  170.38   11.90
   1  -1 -16  178.58   13.00
  -1  -1  16  159.08    8.70
  -1   1  16  176.78   23.70
   1   1 -16  198.88   17.80
   1   1 -16  176.18   10.30
  -1   1  16  188.48   12.00
  -1   1  16  174.08   10.70
   1   1 -16  192.78   13.40
   1   1 -16  186.98   11.40
   1   1 -16  180.18   11.70
   1   1 -16  171.18    9.90
  -1   1  16  169.18   11.80
  -1   1  16  159.68   10.90
   1   1 -16  185.28   10.70
   1   1 -16  152.48   18.70
   1  -1 -18   -5.50    4.70
  -1  -1  18   -3.00    8.70
  -1  -1  18   -1.40    3.60
   1  -1 -18    2.40    4.70
   1  -1 -18    0.30    4.70
   1  -1 -18    3.00    4.50
  -1  -1  18   -6.40    4.30
  -1  -1  18   -3.40    3.60
   1  -1 -18   -0.20    6.10
   1   1 -18   -0.70    5.60
  -1   1  18   -3.00    3.60
   1   1 -18   -2.40    3.20
   1   1 -18  -16.90    8.00
  -1   1  18   -4.40    3.10
  -1   1  18    0.30    3.30
  -1   1  18   -7.20    3.10
   1   1 -18   -0.50    3.60
  -1   1  18   -5.20    7.30
   1   1 -18    0.60    4.10
   1   1 -18    2.50    5.10
   1  -1 -20    1.80    4.20
   1  -1 -20    3.00    4.60
   1  -1 -20    2.10    3.40
  -1  -1  20    7.70    5.10
   1  -1 -20   -9.00    5.20
  -1  -1  20    2.80    9.20
   1  -1 -20   -1.00    7.90
  -1  -1  20    3.80    3.10
   1  -1 -20   -1.60    4.80
   1  -1 -20   12.30    9.70
   1   1 -20    9.90    4.70
   1   1 -20    7.30   11.70
  -1   1  20    3.00   11.60
   1   1 -20    3.30    5.00
   1   1 -20   -0.90    3.80
   1   1 -20    0.20    3.20
  -1   1  20    1.80    3.00
  -1   1  20    1.50    3.80
   1   1 -20   12.00    7.10
  -1   1  20   -3.00    4.10
   1  -1 -22   56.39   15.60
   1  -1 -22   75.89   10.20
  -1  -1  22   95.79    9.70
   1  -1 -22   76.79    8.00
  -1  -1  22   92.49    7.00
  -1   1  22   81.89    7.40
  -1   1  22   72.09    6.80
   1   1 -22   95.29   10.90
   1   1 -22  105.49    8.50
   1   1 -22   97.59   23.40
   1   1 -22   89.99    7.30
  -1   1  22   92.69    9.80
   1  -1 -24    5.90    3.00
   1  -1 -24   -0.70    3.20
  -1  -1  24    2.70    4.40
   1  -1 -24    1.70    5.10
   1   1 -24    7.00    4.20
  -1   1  24   10.40   15.10
  -1   1  24    2.10    4.60
   1   1 -24   -1.40    2.80
   1  -1 -26   -0.10    2.00
   1  -1 -26    3.40    2.40
  -1  -1  26   -5.20    3.60
   1   1 -26    0.50    2.50
   1  -1 -28   20.50    3.10
   1   1 -28   29.40    3.20
  -1  -2 -25    0.60    2.20
  -1  -2 -25   -0.60    2.00
   1   2  25   -3.30    2.50
  -1   2 -25   -0.40    1.90
  -1  -2 -23   55.69    5.10
  -1  -2 -23   53.69    6.20
  -1  -2 -23   54.89    9.10
  -1   2 -23   51.29    5.60
  -1   2 -23   57.99    6.40
  -1  -2 -21   15.30    4.00
   1  -2  21    3.30   11.10
  -1  -2 -21   24.90    6.50
   1  -2  21   10.20    5.80
  -1  -2 -21   18.90    4.60
  -1   2 -21    7.90    3.40
  -1   2 -21   12.20    3.50
   1   2  21   29.10   13.00
  -1   2 -21   15.20    3.00
   1   2  21   12.40    3.10
   1  -2  19    9.90    5.20
  -1  -2 -19   -5.40   11.70
  -1  -2 -19    5.90    7.30
  -1  -2 -19   -4.60    3.60
  -1  -2 -19   -2.30    4.10
  -1  -2 -19   -6.20    5.60
   1  -2  19    5.10    8.70
  -1  -2 -19    2.00    4.30
   1   2  19   -6.10   10.00
  -1   2 -19    0.00    5.30
  -1   2 -19    1.80    3.10
  -1  -2 -17  137.59   11.90
  -1  -2 -17   88.09   10.20
   1  -2  17   90.29   15.80
   1  -2  17  106.79    9.10
  -1  -2 -17  128.09   10.40
  -1  -2 -17  120.89    8.70
   1  -2  17  137.09   10.10
  -1  -2 -17   83.29    9.10
  -1  -2 -17   84.79   10.90
  -1  -2 -17  120.49   10.30
   1   2  17  162.68   25.10
   1   2  17  115.29   11.30
   1   2  17   98.19   10.20
  -1   2 -17  122.69   20.30
   1   2  17  119.29    9.80
  -1   2 -17  117.99    7.50
   1   2  17  116.89    9.60
   1   2  17  117.89    9.70
  -1   2 -17  112.99   13.30
  -1   2 -17  115.99    9.40
  -1   2 -17  141.59    9.40
   1  -2  15  291.37   23.10
   1  -2  15  279.37   15.90
   1  -2  15  303.77   15.10
  -1  -2 -15  309.17   17.70
  -1  -2 -15  276.47   15.80
  -1  -2 -15  290.77   18.20
  -1  -2 -15  292.77   16.80
  -1  -2 -15  343.47   19.70
  -1  -2 -15  281.77   17.00
  -1   2 -15  311.57   15.80
  -1   2 -15  276.17   15.40
  -1   2 -15  302.37   20.60
   1   2  15  281.07   17.30
  -1   2 -15  300.97   16.80
   1   2  15  306.47   33.80
  -1   2 -15  278.37   14.00
   1   2  15  307.87   19.00
   1   2  15  287.57   16.40
  -1   2 -15  301.17   26.80
  -1  -2 -13   73.69    7.40
   1  -2  13   47.70    6.70
  -1  -2 -13   59.29    7.00
  -1  -2 -13   58.09    5.90
  -1  -2 -13   62.89    7.60
  -1  -2 -13   49.99    6.20
   1  -2  13   66.09    5.70
   1  -2  13   51.79   10.50
  -1  -2 -13   47.10    7.80
  -1  -2 -13   58.79    7.30
  -1   2 -13   64.79   14.20
   1   2  13   67.49    7.00
   1   2  13   58.89    7.70
  -1   2 -13   56.59    5.40
   1   2  13   68.79    8.00
   1   2  13   77.49    6.70
  -1   2 -13   60.49    6.80
  -1   2 -13   52.59   18.40
   1   2  13   63.09   15.20
  -1   2 -13   61.49    7.00
  -1   2 -13   68.09    5.40
  -1   2 -13   66.69    5.80
  -1   2 -13   56.59    9.30
   1   2  13   64.49    8.60
   1  -2  11  161.08   10.80
   1  -2  11  182.88   10.20
  -1  -2 -11  175.58   10.80
  -1  -2 -11  171.78   11.50
   1  -2  11  173.68    9.20
   1  -2  11  173.18   17.00
   1  -2  11  193.68    9.90
   1  -2  11  174.08   11.50
  -1  -2 -11  185.98   12.00
  -1  -2 -11  170.98   10.60
  -1   2 -11  157.38   10.90
   1   2  11  178.98   13.10
   1   2  11  205.98   24.30
  -1   2 -11  174.58   10.50
  -1   2 -11  153.28   16.80
   1   2  11  107.79   36.20
  -1   2 -11  170.88   13.80
   1   2  11  135.59   12.10
  -1  -2  -9  752.32   33.50
  -1  -2  -9  709.63   32.40
   1  -2   9  760.72   32.10
   1  -2   9  609.34   57.89
  -1  -2  -9  773.52   33.00
   1  -2   9  727.43   36.80
  -1  -2  -9  726.63   32.40
   1  -2   9  800.52   40.70
  -1  -2  -9  760.52   33.30
   1  -2   9  764.32   33.50
  -1   2  -9  721.03   31.40
  -1   2  -9  737.63   37.60
  -1   2  -9  742.73   32.20
  -1   2  -9  751.62   35.00
   1   2   9  757.22   33.90
  -1   2  -9  777.62   39.60
   1   2   9  751.22   54.69
  -1  -2  -7   79.99    8.10
   1  -2   7   81.89    5.00
  -1  -2  -7   81.69    7.20
  -1  -2  -7   92.39    7.70
   1  -2   7   78.49    6.40
   1  -2   7   83.79    9.90
   1  -2   7   94.39    8.00
  -1   2  -7   85.49   12.30
   1   2   7  102.49   15.00
  -1   2  -7   89.89    9.20
   1   2   7   66.79   22.20
  -1   2  -7   75.29   10.20
  -1   2  -7   86.29    6.40
  -1  -2  -5   14.90    4.90
   1  -2   5   14.00    4.20
  -1  -2  -5   15.80    4.10
   1  -2   5   15.10    2.40
  -1  -2  -5   16.50    3.70
  -1  -2  -5   15.80    4.30
   1  -2   5   18.70    2.90
   1  -2   5    9.00    7.80
   1  -2   5   17.20    5.70
  -1   2  -5   21.90    3.50
  -1   2  -5   10.40    7.30
  -1   2  -5   19.40    6.50
  -1   2  -5   13.80    5.40
   1  -2   3  211.68   10.60
   1  -2   3  236.38   15.70
  -1  -2  -3  200.68   11.40
  -1  -2  -3  233.78   13.00
  -1  -2  -3  223.68   13.80
   1  -2   3  241.48   12.50
   1  -2   3  221.98   19.70
  -1  -2  -3  206.88   11.50
  -1   2  -3  216.08   14.10
  -1   2  -3  219.28   13.20
  -1  -2  -1   88.79    6.80
   1  -2   1   86.29    6.20
  -1  -2  -1   89.69    8.00
   1  -2   1  107.49   10.70
   1  -2   1   90.99   10.00
  -1  -2  -1   83.29    9.40
  -1  -2  -1   76.89    6.40
   1  -2   1   95.69    6.90
  -1   2  -1   94.59    8.10
   1   2   1   87.59    5.60
   1  -2  -1  390.16   21.40
   1  -2  -1  390.46   21.70
   1  -2  -1  518.85   51.19
  -1  -2   1  371.86   17.70
   1  -2  -1  371.26   17.80
  -1  -2   1  396.16   18.30
  -1  -2   1  406.66   21.50
  -1  -2   1  401.86   20.20
  -1   2   1  389.36   18.70
  -1  -2   3  305.07   17.40
   1  -2  -3  319.27   17.60
  -1  -2   3  320.67   15.40
  -1  -2   3  305.47   14.40
   1  -2  -3  294.97   15.00
  -1  -2   3  454.25   55.09
   1  -2  -3  321.47   16.80
   1   2  -3  317.87   15.50
  -1   2   3  303.27   15.20
  -1  -2   5  323.67   14.30
  -1  -2   5  286.67   14.00
   1  -2  -5  329.07   16.70
  -1  -2   5  319.57   15.90
   1  -2  -5  322.37   17.50
   1  -2  -5  317.57   15.30
  -1  -2   5  213.58   50.89
   1  -2  -5  313.47   15.30
   1  -2  -5  308.37   15.50
  -1   2   5  327.47   15.20
   1   2  -5  324.87   16.20
   1   2  -5  306.47   18.10
   1   2  -5  304.47   19.30
   1  -2  -7  109.79    9.50
   1  -2  -7  105.39    7.40
  -1  -2   7   90.59   13.10
  -1  -2   7  105.19    8.40
   1  -2  -7  109.29    8.50
   1  -2  -7  108.09    8.30
   1   2  -7  119.09   11.40
  -1   2   7  108.89    7.40
  -1   2   7  116.09   16.70
  -1   2   7  110.89   27.10
   1   2  -7  123.49   13.20
   1   2  -7  103.99    8.90
   1  -2  -9  109.89    8.70
   1  -2  -9   99.29    8.20
  -1  -2   9  106.79    6.20
  -1  -2   9  113.79    8.80
   1  -2  -9  110.69    8.10
  -1  -2   9   95.19    6.90
  -1  -2   9  102.89    5.90
  -1  -2   9   84.79   12.00
   1  -2  -9  102.79    8.80
   1  -2  -9   97.09    7.50
   1   2  -9  103.89    9.30
  -1   2   9  120.69   18.30
   1   2  -9  116.39   12.10
  -1   2   9   96.19    8.30
  -1   2   9  110.79    7.10
  -1   2   9   65.79   30.80
   1   2  -9  124.69   14.70
   1  -2 -11  158.78   11.20
  -1  -2  11  165.98    8.10
   1  -2 -11  154.28   10.20
  -1  -2  11  164.88    9.00
   1  -2 -11  164.48   10.30
   1  -2 -11  156.38    9.80
  -1  -2  11  126.59   14.80
   1  -2 -11  154.08   10.80
  -1   2  11  149.59    9.90
  -1   2  11  171.28   36.20
   1   2 -11  166.58   18.40
   1   2 -11  145.69    8.60
   1   2 -11  160.38    9.70
  -1   2  11  159.08   11.30
   1   2 -11  148.29   10.70
  -1  -2  13    0.80    3.10
  -1  -2  13   -2.80    3.90
  -1  -2  13   -2.80    3.10
   1  -2 -13   -3.20    2.90
   1  -2 -13    4.90    4.40
   1  -2 -13   -0.50    3.50
  -1  -2  13    1.40    2.80
   1  -2 -13    4.40    4.70
  -1  -2  13    1.30    5.50
   1  -2 -13   -1.90    3.70
   1  -2 -13   -1.60    3.00
   1  -2 -13   -2.30    3.60
  -1   2  13    4.30    3.60
  -1   2  13    8.20    4.30
   1   2 -13    0.70    3.00
  -1   2  13    0.60    2.70
  -1   2  13    9.50   10.40
   1   2 -13    8.60    9.30
   1   2 -13    1.70    2.00
   1   2 -13   -0.90    2.60
   1   2 -13    0.00    5.70
   1   2 -13    0.20    4.10
   1   2 -13   -0.50    2.70
  -1  -2  15  250.87   21.90
   1  -2 -15  276.37   17.00
   1  -2 -15  271.47   15.10
   1  -2 -15  283.67   16.40
   1  -2 -15  245.38   16.20
  -1  -2  15  267.17   16.00
  -1  -2  15  287.37   14.20
   1  -2 -15  251.37   16.70
   1  -2 -15  267.97   14.40
  -1  -2  15  271.17   13.10
   1  -2 -15  257.07   15.70
  -1   2  15  300.67   15.60
  -1   2  15  299.27   17.90
   1   2 -15  270.87   14.00
  -1   2  15  257.07   32.60
   1   2 -15  279.27   13.20
   1   2 -15  269.87   13.00
   1   2 -15  241.18   25.50
   1   2 -15  269.57   14.70
   1   2 -15  284.67   18.80
   1  -2 -17  318.67   18.10
  -1  -2  17  295.37   26.40
   1  -2 -17  311.97   18.50
   1  -2 -17  293.47   16.10
  -1  -2  17  358.06   18.10
   1   2 -17  304.57   15.90
  -1   2  17  293.47   36.50
   1   2 -17  307.97   14.80
   1   2 -17  315.27   15.50
  -1   2  17  313.77   16.60
   1  -2 -19   16.10    7.30
   1  -2 -19   27.50    6.10
  -1  -2  19   24.30    6.70
  -1  -2  19   39.70    6.30
   1  -2 -19   34.80    4.90
  -1  -2  19   13.00   12.10
   1  -2 -19   31.00    9.40
   1  -2 -19   31.60    5.50
   1  -2 -19   26.80    6.40
   1   2 -19   50.09   18.70
   1   2 -19   44.80    5.80
  -1   2  19   53.89   18.60
   1   2 -19   42.60    9.90
  -1   2  19   33.40    4.60
  -1   2  19   43.30    7.50
   1   2 -19   32.80    3.90
   1   2 -19   26.40    4.30
   1  -2 -21   14.60    4.50
   1  -2 -21    8.90    4.60
   1  -2 -21    8.80    3.90
  -1  -2  21  -13.10   12.60
  -1  -2  21   17.10    4.80
   1  -2 -21   23.40    7.00
  -1  -2  21   10.80    2.90
   1   2 -21   12.20    3.60
   1   2 -21   12.20    3.70
  -1   2  21   22.70   13.50
  -1   2  21   10.60    2.90
   1  -2 -23  325.27   17.20
   1  -2 -23  317.27   20.70
   1  -2 -23  337.27   17.50
  -1  -2  23  316.17   16.90
   1  -2 -23  316.27   15.40
  -1  -2  23  298.37   16.50
   1   2 -23  331.87   16.30
   1   2 -23  326.67   16.20
   1  -2 -25   98.29    5.90
   1  -2 -25   95.39    7.40
   1   2 -25   90.29    6.20
   1   2 -25   90.39    7.10
   1  -2 -27    5.90    1.90
  -1   2  27    7.60    2.20
  -1  -3 -24  427.36   18.60
  -1  -3 -22    4.10    2.60
  -1  -3 -22   -3.70    3.60
  -1  -3 -22   -1.50    4.00
  -1  -3 -22    2.10    2.20
   1   3  22    3.30    2.90
  -1   3 -22    0.40    1.80
  -1  -3 -20   75.39    8.50
   1  -3  20   59.69    4.70
  -1  -3 -20   77.69    7.10
  -1  -3 -20   66.09    5.80
  -1  -3 -20   72.89    6.90
   1   3  20   75.29    7.10
  -1   3 -20   63.69    6.00
  -1   3 -20   64.89    6.10
   1   3  20   71.89    5.80
  -1  -3 -18  377.16   19.00
  -1  -3 -18  402.66   21.90
  -1  -3 -18  398.86   21.30
  -1   3 -18  402.76   19.00
   1   3  18  404.96   19.50
  -1   3 -18  405.86   18.40
   1   3  18  401.46   19.50
   1   3  18  397.56   21.00
  -1  -3 -16  238.98   15.50
   1  -3  16  231.38   13.10
  -1  -3 -16  227.18   16.00
  -1   3 -16  270.17   22.90
  -1   3 -16  226.78   38.20
   1   3  16  230.48   14.70
   1  -3  14    4.40   11.60
  -1  -3 -14    9.30    5.30
  -1  -3 -14   12.20    4.20
   1  -3  14    8.70    3.60
  -1  -3 -14    8.40    6.00
  -1  -3 -14   22.40    6.50
  -1  -3 -14    9.70    4.60
  -1  -3 -14    6.30    5.10
   1  -3  14    7.20    5.40
  -1  -3 -14    7.30    5.40
  -1   3 -14   13.00    2.80
  -1   3 -14    7.00    3.00
   1   3  14    9.60    5.60
   1   3  14    8.30    3.80
   1   3  14   13.30    4.50
   1   3  14    9.70    5.80
  -1   3 -14   12.80    8.40
  -1   3 -14  -18.50   16.00
   1   3  14   11.20    4.80
   1  -3  12   55.19    6.30
  -1  -3 -12   55.39    6.40
  -1  -3 -12   47.10    7.60
  -1  -3 -12   63.19    8.40
   1  -3  12   35.50    5.20
   1   3  12   66.39    7.30
  -1   3 -12   48.10    4.50
   1   3  12   60.39    6.60
  -1   3 -12   67.19   19.90
   1   3  12   49.50    7.40
  -1   3 -12   65.69    5.80
   1   3  12   44.70    7.00
  -1   3 -12   61.59    5.40
  -1  -3 -10  581.44   30.00
   1  -3  10  599.24   29.60
  -1  -3 -10  633.14   29.00
   1  -3  10  636.84   27.60
  -1  -3 -10  552.54   28.30
  -1  -3 -10  622.64   29.80
  -1  -3 -10  592.64   29.70
  -1  -3 -10  628.54   29.90
  -1  -3 -10  614.44   27.60
   1  -3  10  577.54   36.60
  -1   3 -10  630.84   31.30
   1   3  10  644.44   28.60
  -1   3 -10  602.44   25.60
  -1   3 -10  678.13   27.10
   1   3  10  604.84   29.80
   1   3  10  600.84   29.40
  -1   3 -10  597.74   26.80
   1   3  10  507.15   29.00
  -1  -3  -8   96.49    8.80
  -1  -3  -8  106.39    9.80
  -1  -3  -8   98.89    8.90
  -1  -3  -8  106.09    8.10
  -1  -3  -8   99.29    9.60
   1  -3   8  107.69    8.50
  -1  -3  -8  101.79    9.50
   1  -3   8   99.99    6.30
  -1  -3  -8  100.39   10.10
   1  -3   8  110.59    9.70
   1  -3   8  114.39    6.70
   1  -3   8   80.69   13.40
   1   3   8   92.59    8.90
  -1   3  -8  110.59   11.10
   1   3   8   98.09    8.40
  -1   3  -8   96.69    6.60
   1   3   8   95.49    7.90
   1   3   8  101.19    8.80
  -1   3  -8  103.99    8.00
  -1   3  -8  120.49    7.50
   1   3   8  105.39   10.30
  -1  -3  -6   19.80    6.40
   1  -3   6   13.00    7.00
   1  -3   6   27.70    3.90
   1  -3   6   14.30    4.20
   1  -3   6   22.10    3.20
   1  -3   6   22.60    3.50
  -1  -3  -6   19.80    5.40
   1  -3   6   14.80    4.90
   1  -3   6   14.90    8.70
  -1  -3  -6   19.50    4.70
  -1  -3  -6   29.50    5.40
   1   3   6   22.60    4.20
  -1   3  -6   23.00    3.70
   1   3   6   17.80    4.60
  -1   3  -6   24.80    6.40
   1   3   6   20.80    5.10
   1   3   6   18.10    5.00
  -1   3  -6   26.40    4.90
   1   3   6   19.80    4.90
  -1   3  -6   21.30    3.90
  -1   3  -6   18.90    3.10
   1  -3   4   39.10    6.60
  -1  -3  -4   39.50    6.10
  -1  -3  -4   45.40    7.30
   1  -3   4   39.20    6.40
   1  -3   4   33.90    7.70
   1  -3   4   36.80    9.60
   1  -3   4   39.20    4.50
  -1  -3  -4   34.90    5.90
  -1  -3  -4   37.80    5.70
  -1  -3  -4   40.30    8.20
  -1  -3  -4   29.70    4.70
   1   3   4   32.90    7.00
   1   3   4   37.40    5.10
  -1   3  -4   34.60    4.10
  -1   3  -4   42.40    5.20
  -1   3  -4   37.90    6.30
  -1  -3  -2  552.54   25.70
   1  -3   2  572.24   25.70
   1  -3   2  557.44   25.50
  -1  -3  -2  557.24   26.50
   1  -3   2  571.84   30.00
   1  -3   2  576.04   27.50
  -1  -3  -2  536.15   28.30
   1  -3   2  574.94   24.80
  -1  -3  -2  574.14   27.10
   1  -3   2  540.25   24.00
  -1  -3  -2  555.94   31.00
  -1   3  -2  576.14   26.10
  -1   3  -2  548.15   24.70
  -1   3  -2  529.85   25.50
   1   3   2  553.74   26.70
  -1   3  -2  570.34   27.10
   1   3   2  514.25   25.10
   1  -3   0 1103.89   50.29
  -1  -3   0 1062.49   45.40
   1  -3   0 1068.09   46.40
  -1  -3   0 1078.79   49.99
   1  -3   0 1108.79   47.10
  -1  -3   0 1074.29   45.60
   1  -3   0 1103.29   45.50
  -1  -3   0 1048.60   48.20
   1  -3   0 1042.00   45.00
   1  -3   0 1073.49   44.70
  -1  -3   0 1084.99   47.20
   1  -3   0 1095.69   48.30
  -1   3   0 1046.70   46.10
   1   3   0 1072.49   47.00
   1   3   0 1056.09   45.80
  -1   3   0 1163.28   47.20
  -1   3   0 1084.99   46.00
   1  -3  -2   78.59    6.80
  -1  -3   2   75.99    9.90
  -1  -3   2   69.79    6.10
  -1  -3   2   65.99    7.70
   1  -3  -2   63.69    6.70
   1  -3  -2   74.99    6.80
   1  -3  -2   76.59    9.30
   1  -3  -2   75.29    8.00
  -1  -3   2   61.59    7.20
  -1  -3   2   66.69    6.30
   1  -3  -2   65.59    5.90
  -1  -3   2   67.39    8.30
   1  -3  -2   61.49    8.90
  -1  -3   2   63.59    6.50
   1   3  -2   81.89    7.10
  -1   3   2   71.59    7.00
  -1   3   2   74.69    7.40
   1   3  -2   74.79    7.40
  -1   3   2   81.09    6.80
  -1  -3   4  253.67   14.50
   1  -3  -4  285.67   19.30
   1  -3  -4  283.17   15.60
  -1  -3   4  287.07   20.80
   1  -3  -4  291.57   17.70
  -1  -3   4  276.57   16.00
   1  -3  -4  250.37   13.70
   1  -3  -4  264.47   15.30
  -1  -3   4  293.97   16.20
   1  -3  -4  276.07   15.00
  -1  -3   4  293.47   18.90
  -1  -3   4  263.07   13.30
  -1  -3   4  288.57   13.90
   1   3  -4  256.77   14.20
   1   3  -4  286.47   15.30
  -1   3   4  282.47   17.20
  -1   3   4  292.27   13.30
   1   3  -4  264.67   13.60
  -1  -3   6  132.09    7.90
   1  -3  -6  126.59   11.10
   1  -3  -6  133.09   12.10
  -1  -3   6  128.79    8.30
  -1  -3   6  137.89    8.20
  -1  -3   6  127.89   10.60
   1  -3  -6  119.29   11.60
   1  -3  -6  126.29    9.60
   1  -3  -6  129.09    8.70
   1  -3  -6  113.09    9.60
  -1  -3   6  124.39    9.60
  -1  -3   6  138.19   16.00
   1  -3  -6  117.69    9.70
   1   3  -6  122.59    7.70
  -1   3   6  114.99    9.80
  -1   3   6  105.19   10.40
   1   3  -6  121.49    8.30
  -1   3   6  126.39    9.80
   1   3  -6  125.69    8.60
   1  -3  -8  692.33   33.00
   1  -3  -8  731.53   35.60
   1  -3  -8  744.43   33.10
   1  -3  -8  689.33   32.20
   1  -3  -8  727.63   34.50
  -1  -3   8  660.93   37.60
  -1  -3   8  701.33   39.90
  -1  -3   8  740.13   30.50
   1  -3  -8  685.73   31.30
  -1  -3   8  733.73   34.20
  -1  -3   8  740.13   30.10
   1   3  -8  745.03   30.80
   1   3  -8  726.03   31.10
  -1   3   8  719.63   33.70
  -1   3   8  714.03   32.70
   1   3  -8  734.83   31.80
   1   3  -8  738.43   32.80
  -1   3   8  704.63   32.00
   1  -3 -10   81.79    9.40
  -1  -3  10   93.79    7.40
  -1  -3  10   83.79    9.20
   1  -3 -10   76.19    8.00
   1  -3 -10   89.19    8.40
   1  -3 -10   81.19    8.90
  -1  -3  10   90.69    5.90
  -1  -3  10   82.39   14.70
   1  -3 -10   87.29    7.50
  -1  -3  10   77.79   12.20
   1  -3 -10  100.69    9.20
   1  -3 -10   76.19    9.70
   1   3 -10  114.49    7.00
  -1   3  10   78.79    8.80
  -1   3  10   97.69    8.90
  -1   3  10   96.59    9.00
   1   3 -10   84.49    7.10
   1   3 -10   91.69    9.30
   1   3 -10   91.29    8.00
  -1   3  10   91.29    8.20
   1  -3 -12  599.54   29.30
   1  -3 -12  595.54   28.40
   1  -3 -12  545.85   29.20
   1  -3 -12  606.74   27.20
  -1  -3  12  543.75   29.50
   1  -3 -12  620.44   28.40
  -1  -3  12  528.15   36.80
   1  -3 -12  608.14   29.90
   1  -3 -12  566.74   29.00
  -1  -3  12  606.44   26.70
  -1   3  12  614.94   28.80
   1   3 -12  593.04   29.50
   1   3 -12  611.54   27.00
  -1   3  12  610.04   27.70
   1   3 -12  620.44   26.10
  -1  -3  14  553.14   29.20
   1  -3 -14  572.74   27.10
  -1  -3  14  584.44   26.40
   1  -3 -14  638.34   30.20
   1  -3 -14  592.24   30.90
   1  -3 -14  621.84   30.20
   1  -3 -14  592.94   28.50
   1  -3 -14  596.34   29.60
   1  -3 -14  553.64   28.40
  -1  -3  14  600.24   26.40
  -1  -3  14  609.84   39.20
  -1   3  14  643.94   28.10
  -1   3  14  579.64   29.10
  -1   3  14  585.84   28.60
   1   3 -14  634.64   26.70
  -1   3  14  598.94   28.90
   1   3 -14  473.25   45.60
   1   3 -14  570.94   30.00
   1   3 -14  586.74   25.50
  -1  -3  16   -0.20   13.00
   1  -3 -16   12.20    6.00
   1  -3 -16   14.30    5.10
   1  -3 -16   11.20    6.70
   1  -3 -16   11.80    5.40
   1  -3 -16   12.10    4.20
  -1  -3  16   16.20    4.70
   1  -3 -16   11.30    5.40
   1  -3 -16   22.60    7.10
  -1  -3  16   15.00    7.30
  -1   3  16   20.60    5.00
   1   3 -16   18.30   29.50
   1   3 -16   10.40    3.00
  -1   3  16   24.20    5.80
   1   3 -16    9.10    3.30
  -1   3  16   21.30    4.70
  -1   3  16   17.20    3.80
   1  -3 -18    6.50    3.50
   1  -3 -18    2.70    4.30
  -1  -3  18    1.20    4.10
   1  -3 -18   12.80    5.60
   1  -3 -18    5.60    4.40
   1   3 -18    1.40    2.80
  -1   3  18    7.40    4.50
   1   3 -18    6.10    2.90
  -1   3  18    5.70    2.80
  -1   3  18    4.10    5.00
  -1  -3  20  117.69    7.40
   1  -3 -20  137.79   10.10
  -1  -3  20  127.29    9.30
   1  -3 -20  133.59   11.10
   1  -3 -20  140.09   10.70
   1  -3 -20  139.69    8.40
   1   3 -20  116.89    8.00
  -1   3  20  120.79    9.60
  -1   3  20  127.89    9.10
   1   3 -20  134.69    8.10
  -1  -3  22   21.80    2.80
   1  -3 -22   30.80    5.20
   1  -3 -22   16.90    6.30
   1  -3 -22   21.30    3.20
   1  -3 -22   15.90    3.20
   1   3 -22   20.20    3.00
   1   3 -22   13.30    2.90
  -1   3  22   20.30    3.50
  -1   3  22   21.10    3.90
   1  -3 -24   -3.80    1.80
   1  -3 -24    2.60    2.80
  -1   3  24    0.90    2.00
  -1   3  24    0.20    3.60
   1   3 -24   -0.40    2.10
  -1  -4 -19   49.00    6.10
  -1  -4 -19   51.09    4.00
  -1  -4 -17   61.59    9.60
  -1  -4 -17   57.79    9.20
  -1  -4 -17   72.89    5.70
  -1  -4 -17   68.99    6.60
  -1   4 -17   68.09    5.00
   1   4  17   77.69    6.00
   1   4  17   66.39    4.80
  -1   4 -17   77.89    5.20
  -1  -4 -15   20.10    4.60
  -1  -4 -15   27.10    7.30
  -1  -4 -15   23.50    4.80
  -1  -4 -15   31.60    4.50
  -1  -4 -15   27.10    5.70
   1   4  15   17.20    6.10
  -1   4 -15   19.90    2.80
  -1   4 -15   18.30    3.80
   1   4  15   20.90    4.20
   1   4  15   20.50    3.50
  -1  -4 -13    0.40    3.30
  -1  -4 -13    2.90    4.80
  -1  -4 -13   -2.50    3.40
  -1   4 -13   -2.50    1.90
   1   4  13    2.30    3.10
   1   4  13   -0.40    3.80
  -1   4 -13    1.70    2.80
   1   4  13    4.70    4.10
  -1  -4 -11   67.59   10.60
  -1  -4 -11   73.39    8.00
  -1  -4 -11   82.39    7.10
  -1  -4 -11   92.79    9.50
   1  -4  11   77.19    7.20
  -1  -4 -11   80.09    8.30
  -1   4 -11   79.79    6.00
   1   4  11   88.09    8.60
   1   4  11   72.29    7.10
   1   4  11   73.69    7.60
  -1   4 -11   74.89    5.60
  -1  -4  -9  136.99   11.50
  -1  -4  -9  141.69    9.80
   1  -4   9  143.79    9.50
  -1  -4  -9  134.09   14.20
  -1  -4  -9  158.68   11.30
  -1  -4  -9  139.89   11.60
   1   4   9  134.49   11.10
  -1   4  -9  160.88    9.60
   1   4   9  137.99   10.20
  -1   4  -9  157.48    9.00
  -1  -4  -7 1230.08   60.39
  -1  -4  -7 1354.16   57.79
  -1  -4  -7 1426.16   60.79
   1  -4   7 1335.97   58.89
  -1  -4  -7 1269.87   58.69
  -1  -4  -7 1246.08   59.89
  -1  -4  -7 1377.46   61.99
  -1  -4  -7 1330.97   56.89
   1  -4   7 1456.75   54.09
  -1  -4  -7 1338.27   55.89
   1  -4   7 1402.26   56.99
   1  -4   7 1323.57   67.29
  -1   4  -7 1451.05   55.79
   1   4   7 1174.78   56.19
   1   4   7 1353.66   58.29
   1   4   7 1314.07   56.19
  -1   4  -7 1350.96   54.99
   1   4   7 1283.87   55.99
   1  -4   5    3.50    3.00
   1  -4   5    0.60    3.30
   1  -4   5    7.00    9.20
  -1  -4  -5    0.00    3.20
  -1  -4  -5    3.10    6.20
  -1  -4  -5   -0.90    4.40
  -1  -4  -5   -5.90    3.60
   1  -4   5    4.30    5.60
  -1  -4  -5    5.00    5.90
   1  -4   5    2.60    3.40
   1  -4   5   -3.20    9.10
  -1  -4  -5    1.50    4.70
   1  -4   5    3.00    3.50
  -1  -4  -5    0.30    4.30
  -1  -4  -5    2.90    4.00
   1   4   5    8.00    4.20
  -1   4  -5    0.80    2.80
   1   4   5    2.70    4.00
  -1   4  -5    0.40    2.60
  -1   4  -5    4.20    3.40
   1   4   5    5.40    3.80
   1  -4   3  187.88   15.40
  -1  -4  -3  216.08   13.30
   1  -4   3  201.98   14.70
   1  -4   3  217.38   12.40
  -1  -4  -3  224.28   12.20
  -1  -4  -3  187.98   16.00
  -1  -4  -3  206.08   15.80
   1  -4   3  220.98   20.40
  -1  -4  -3  198.38   15.60
  -1  -4  -3  221.38   18.00
  -1  -4  -3  221.78   13.80
  -1  -4  -3  207.08   12.80
   1  -4   3  204.08   12.00
   1   4   3  216.48   14.10
  -1   4  -3  204.48   11.10
   1   4   3  209.98   12.80
  -1   4  -3  224.58   12.60
  -1   4  -3  222.78   12.90
   1   4   3  227.08   12.80
   1  -4   1  396.16   22.70
  -1  -4  -1  416.16   19.70
  -1  -4  -1  408.56   27.20
  -1  -4  -1  435.06   21.10
  -1  -4  -1  420.16   21.20
   1  -4   1  434.36   21.00
   1  -4   1  418.56   20.20
   1   4   1  438.76   20.60
   1   4   1  418.86   22.10
   1   4   1  407.36   20.70
  -1   4  -1  424.36   20.80
  -1   4  -1  410.46   19.10
  -1   4  -1  433.96   20.20
   1  -4  -1  302.67   16.30
  -1  -4   1  293.97   14.40
   1  -4  -1  258.77   15.50
  -1  -4   1  309.27   15.90
  -1  -4   1  291.57   22.60
   1  -4  -1  285.67   22.50
  -1  -4   1  319.67   16.50
   1  -4  -1  297.47   14.60
   1  -4  -1  246.68   19.90
  -1   4   1  297.27   16.60
   1   4  -1  299.97   15.40
  -1   4   1  281.57   15.50
  -1   4   1  278.47   13.90
   1   4  -1  275.97   15.00
   1   4  -1  308.37   16.80
  -1   4   1  290.47   15.30
   1  -4  -3    2.60    4.60
  -1  -4   3    4.00    3.70
   1  -4  -3    9.60    7.70
   1  -4  -3    7.30    3.60
  -1  -4   3   -5.50    6.90
  -1  -4   3    8.90    7.80
  -1  -4   3    4.80    4.00
  -1  -4   3    6.60    5.40
   1  -4  -3    7.60    4.40
   1  -4  -3    6.30    4.40
   1   4  -3   11.90    4.10
  -1   4   3   11.80    4.20
  -1   4   3    3.00    4.50
   1   4  -3    8.70    4.10
  -1  -4   5   27.60    5.10
   1  -4  -5   21.70    6.30
   1  -4  -5   20.20    6.00
   1  -4  -5   24.50    8.20
   1  -4  -5   29.60    5.30
  -1  -4   5   27.00    8.90
  -1  -4   5   25.80    6.70
   1  -4  -5   27.50    5.60
  -1  -4   5   33.70   10.20
   1  -4  -5   26.80    4.60
  -1  -4   5   28.30    4.10
  -1  -4   5   30.10    4.40
  -1  -4   5   25.60    4.60
   1  -4  -5   33.40    7.30
   1  -4  -5   30.90    5.20
  -1   4   5   32.60    5.50
   1   4  -5   32.10    4.40
  -1   4   5   30.00    5.20
   1   4  -5   28.20    5.00
  -1  -4   7  236.28   12.00
  -1  -4   7  223.88   13.10
  -1  -4   7  244.18   22.60
  -1  -4   7  185.58   20.10
  -1  -4   7  197.58   15.60
   1  -4  -7  218.68   16.10
   1  -4  -7  208.18   14.30
   1  -4  -7  213.48   17.60
  -1  -4   7  246.08   11.40
   1  -4  -7  201.08   14.80
   1  -4  -7  229.58   14.70
   1  -4  -7  215.98   18.10
   1  -4  -7  237.68   12.60
   1  -4  -7  225.98   13.80
   1   4  -7  220.18   11.90
  -1   4   7  226.58   14.80
   1   4  -7  232.68   12.70
  -1   4   7  223.58   14.10
  -1  -4   9  148.29    7.70
   1  -4  -9  117.89    9.00
   1  -4  -9  126.59   10.20
   1  -4  -9  108.49   12.60
  -1  -4   9   95.59   14.50
  -1  -4   9  140.79    9.30
   1  -4  -9  122.59   13.30
   1  -4  -9  134.09   10.30
  -1  -4   9  117.89   11.80
   1  -4  -9  118.19   13.20
   1  -4  -9  110.99   11.00
  -1  -4   9  110.79   17.00
  -1   4   9  125.09   10.20
   1   4  -9  144.59    9.00
  -1   4   9  135.39   10.50
   1   4  -9  127.79    7.60
   1  -4 -11   15.40    7.80
  -1  -4  11   11.80    6.50
   1  -4 -11   13.80    6.30
   1  -4 -11   26.30    8.30
  -1  -4  11   18.10   14.00
   1  -4 -11   15.50    4.60
   1  -4 -11   15.50    5.00
  -1  -4  11   16.50    3.30
   1   4 -11   11.80    3.00
  -1   4  11   13.40    8.80
   1  -4 -13   79.79    8.20
   1  -4 -13   72.89    8.10
   1  -4 -13   78.39    7.60
   1  -4 -13   75.39   10.60
   1  -4 -13   75.89    6.70
  -1   4  13   65.99    6.90
  -1   4  13   77.89    7.70
   1   4 -13   71.09    5.30
  -1  -4  15  312.97   15.60
   1  -4 -15  316.97   16.60
   1  -4 -15  334.97   15.60
   1  -4 -15  358.16   24.50
   1  -4 -15  298.27   17.30
   1  -4 -15  328.67   20.30
  -1   4  15  313.37   16.20
   1   4 -15  323.87   14.50
  -1   4  15  306.07   16.60
   1  -4 -17  393.36   18.50
   1  -4 -17  459.85   24.50
   1  -4 -17  353.56   18.70
   1  -4 -17  382.26   21.80
   1  -4 -19   19.80    4.90
   1  -4 -19   32.70    5.30
   1  -4 -19   28.10    3.10
   1  -4 -19   29.30    4.00
  -1  -4  19   19.10    2.60
  -1   4  19   27.80    3.10
   1   4 -19   20.80    2.90
   1  -4 -21    1.40    1.60
   1   4 -21    1.30    1.60
  -1  -5 -14    2.00    1.30
  -1  -5 -14   -3.80    1.80
  -1   5 -14    0.10    1.20
  -1  -5 -12   66.19    4.60
  -1  -5 -12   61.69    5.10
  -1  -5 -12   65.99    5.80
  -1  -5 -12   66.19    7.20
  -1   5 -12   77.29    4.20
  -1  -5 -10  134.39    8.60
  -1  -5 -10  159.78    8.00
  -1  -5 -10  170.78    9.90
   1   5  10  129.99    6.90
  -1   5 -10  146.19    7.10
  -1  -5  -8   26.70    4.00
  -1  -5  -8   34.30    6.90
  -1  -5  -8   26.30    5.10
  -1  -5  -8   30.10    4.10
  -1   5  -8   30.00    4.50
   1   5   8   25.50    3.00
  -1  -5  -6    6.70    2.80
  -1  -5  -6   -1.20    4.40
  -1  -5  -6    9.10    2.50
  -1  -5  -6    7.70    3.60
  -1  -5  -6   10.10    4.60
   1  -5   6    5.20    2.90
  -1   5  -6    8.50    2.70
   1   5   6    8.20    2.60
  -1  -5  -4    6.80    4.00
   1  -5   4    2.70    3.10
  -1  -5  -4    4.20    2.30
  -1  -5  -4    3.70    2.80
  -1  -5  -4    0.30    3.00
  -1  -5  -4    3.10    3.90
  -1   5  -4    5.50    3.30
   1   5   4   12.20    2.70
  -1  -5  -2  297.27   17.40
  -1  -5  -2  310.97   18.10
   1  -5   2  302.17   13.50
   1  -5   2  302.17   14.80
   1  -5   2  299.67   16.20
  -1  -5  -2  310.87   15.40
  -1  -5  -2  310.17   14.60
  -1   5  -2  322.17   14.80
   1   5   2  287.77   14.30
  -1  -5   0    6.30    3.60
  -1  -5   0   10.50    3.20
  -1  -5   0   10.30    3.30
   1  -5   0    4.80    3.40
   1  -5   0   14.90    3.40
   1  -5   0    8.80    2.80
  -1  -5   0    8.50    6.70
   1   5   0    7.10    2.90
   1   5   0    0.80    2.20
  -1   5   0    8.50    3.00
  -1  -5   2   41.30    4.50
   1  -5  -2   42.70    5.10
  -1  -5   2   36.10    5.20
   1  -5  -2   54.09    4.70
   1  -5  -2   32.70    5.90
  -1  -5   2   49.40    4.90
  -1  -5   2   51.79    4.40
  -1   5   2   44.20    4.80
   1   5  -2   49.30    4.70
  -1  -5   4   10.30    3.60
  -1  -5   4   12.80    2.80
   1  -5  -4    9.00    5.20
  -1  -5   4    7.60    4.70
   1  -5  -4   11.00    4.40
   1  -5  -4    4.90    2.90
   1  -5  -4    8.70    3.30
  -1   5   4    9.80    3.60
   1   5  -4    6.10    2.50
   1  -5  -6  197.78   12.70
   1  -5  -6  207.98   14.30
  -1  -5   6  233.38   10.40
   1  -5  -6  225.08   12.40
   1  -5  -6  215.28   11.40
  -1   5   6  220.88   11.50
   1  -5  -8    6.60    4.60
   1  -5  -8   14.90    3.50
   1  -5  -8   18.00    4.40
   1  -5  -8   11.10    2.40
  -1   5   8   10.20    3.40
   1   5  -8   14.00    2.30
   1  -5 -10   78.99    8.40
   1  -5 -10   83.29    5.30
   1  -5 -10   83.59    6.40
   1  -5 -10   74.99    6.50
   1   5 -10   86.49    4.90
  -1   5  10   89.89    6.10
   1  -5 -12   87.49    4.80
   1  -5 -12   70.69    6.80
   1   5 -12   82.89    4.60
  -1   5  12   77.39    5.10
   1  -5 -14   21.40    4.40
   1  -5 -14   21.40    3.90
   1   5 -14   21.80    3.20
   1  -5 -16   37.20    3.80
   1   5 -16   37.40    2.60
   2   0  26  589.84   25.00
  -2   0 -24   67.89    6.70
  -2   0 -24   76.79    6.30
   2   0  24   83.09    8.10
  -2   0 -24   79.59    7.40
  -2   0 -22  110.69    9.60
   2   0  22  101.09   18.00
   2   0  22  103.59    8.70
  -2   0 -22  115.79    9.00
  -2   0 -22  104.69   10.70
  -2   0 -22  105.89    7.70
  -2   0 -20  196.58   20.00
   2   0  20  189.18   12.40
  -2   0 -20  205.58   11.60
   2   0  20  204.08   14.10
   2   0  20  202.88   24.80
  -2   0 -20  203.98   13.70
  -2   0 -20  198.58   13.00
  -2   0 -18  202.18   11.40
  -2   0 -18  186.58   12.50
  -2   0 -18  212.28   14.50
   2   0  18  201.18   12.80
   2   0  18  190.48   13.80
   2   0  18  225.98   28.70
  -2   0 -16    9.30    4.30
   2   0  16    5.60    3.60
  -2   0 -16   10.30    3.10
   2   0  16    6.90    4.60
  -2   0 -16   18.10    8.60
  -2   0 -16    6.30    3.50
  -2   0 -16   15.20    6.90
   2   0  16   12.30    3.80
  -2   0 -16    3.00    4.20
   2   0  16    6.70    7.60
  -2   0 -16    6.80    4.60
   2   0  14  115.69   15.00
   2   0  14  106.19    8.40
  -2   0 -14  106.99    8.50
  -2   0 -14   98.29    8.80
   2   0  14   90.79    8.60
   2   0  14   88.19   23.60
  -2   0 -14   93.39    7.80
  -2   0 -14   73.49   14.30
  -2   0 -14   84.89    7.10
  -2   0 -14   99.09    6.60
  -2   0 -14  115.19   13.20
   2   0  12  181.78   11.00
  -2   0 -12  168.48   10.40
  -2   0 -12  208.28   13.70
   2   0  12  200.68   16.40
  -2   0 -12  196.28   11.10
  -2   0 -12  198.08   12.50
   2   0  12  165.88   24.70
  -2   0 -12  182.58   10.50
   2   0  10 2105.49   91.89
   2   0  10 2192.58   95.79
  -2   0 -10 2230.88   89.49
  -2   0 -10 2249.07   88.39
  -2   0 -10 2164.18   87.39
  -2   0 -10 2084.69   86.99
   2   0   8  132.49   10.30
   2   0   8  153.38   15.50
   2   0   8  132.89    6.80
  -2   0  -8  134.39    7.20
  -2   0  -8  143.79    8.30
  -2   0  -8  124.39    7.50
  -2   0  -8  142.99    9.40
   2   0   6  143.39    9.20
  -2   0  -6  144.59    8.30
  -2   0  -6  138.69    7.10
   2   0   6  122.29    6.40
  -2   0  -6  129.29    7.30
   2   0   6  136.29   12.30
   2   0   4 3186.98  130.49
   2   0   4 3369.76  131.49
  -2   0  -2   16.60    1.90
  -2   0  -2   13.00    1.50
   2   0   2   10.90    2.20
   2   0   2   15.70    4.30
  -2   0   0  497.95   19.70
   2   0   0  487.65   21.20
  -2   0   2  992.40   43.70
   2   0  -2 1195.98   43.70
  -2   0   2 1119.59   43.60
   2   0  -4  686.43   27.00
   2   0  -4  722.13   27.40
  -2   0   4  605.04   31.20
  -2   0   4  595.44   27.50
   2   0  -4  732.73   27.30
  -2   0   6 5628.94  226.18
  -2   0   8 8416.96  320.97
  -2   0   8 7531.35  319.17
   2   0 -10  153.78    9.30
  -2   0  10  185.68   22.00
  -2   0  10  158.08   13.50
  -2   0  10  165.88   10.10
   2   0 -10  180.18   10.10
   2   0 -10  167.58   10.30
   2   0 -10  183.28    8.60
  -2   0  12  133.59    9.00
  -2   0  12  143.19   25.20
  -2   0  12  139.39    8.30
   2   0 -12  137.09    8.70
  -2   0  12  117.79    7.50
   2   0 -12  138.19    9.80
   2   0 -12  148.09    8.10
   2   0 -12  131.29   10.70
   2   0 -12  127.89    8.90
  -2   0  12  127.79   16.50
   2   0 -14  156.78   10.30
  -2   0  14  156.28    9.90
   2   0 -14  168.48   12.20
  -2   0  14  173.48   17.30
   2   0 -14  167.98   13.10
   2   0 -14  189.58   11.20
   2   0 -14  170.48    9.80
  -2   0  16  677.33   30.40
   2   0 -16  682.73   29.10
   2   0 -16  679.73   34.10
   2   0 -16  723.73   31.40
   2   0 -16  658.03   30.00
   2   0 -16  677.83   30.20
   2   0 -16  638.64   34.70
  -2   0  16  654.73   30.10
   2   0 -18  228.38   13.70
   2   0 -18  218.28   14.30
   2   0 -18  218.28   17.70
   2   0 -18  229.28   12.30
  -2   0  18  186.18   23.30
   2   0 -18  205.98   20.30
   2   0 -18  201.78   13.90
  -2   0  18  225.58   12.30
  -2   0  18  215.88   12.90
  -2   0  18  230.18   14.20
   2   0 -18  248.28   13.70
  -2   0  18  232.48   13.40
   2   0 -18  216.58   13.50
   2   0 -20   74.39    7.60
  -2   0  20   70.29    6.70
   2   0 -20   60.09    7.90
   2   0 -20   74.49    6.70
   2   0 -20   72.69    9.20
  -2   0  22  498.55   25.30
   2   0 -22  462.65   29.80
   2   0 -22  496.95   24.60
  -2   0  22  459.55   22.40
  -2   0  22  538.05   42.20
   2   0 -22  467.05   23.90
   2   0 -22  484.85   24.30
   2   0 -22  499.25   22.20
   2   0 -24  175.18   11.70
  -2   0  24  149.09   26.60
  -2   0  24  185.08   10.70
  -2   0  24  145.59   13.90
   2   0 -24  195.38   13.40
   2   0 -24  180.38   10.10
  -2   0  26    4.20    4.40
   2   0 -26    4.60    5.60
   2   0 -26    6.70    3.30
  -2   0  28   21.90    4.50
   2   0 -28   12.30    2.90
  -2  -1 -27   75.29    4.90
   2   1  27   76.99    5.30
  -2   1 -27   74.99    4.80
  -2  -1 -25   64.49    6.30
  -2  -1 -25   67.89    6.20
   2  -1  25   68.89    5.50
  -2  -1 -25   78.99    5.60
  -2   1 -25   68.49    6.00
  -2  -1 -23   63.59    8.40
  -2  -1 -23   69.29    6.10
   2  -1  23   80.19    7.60
  -2  -1 -23   50.39    6.10
  -2  -1 -23   76.89    7.40
  -2   1 -23   76.09    6.90
  -2   1 -23   70.39    5.60
  -2   1 -23   71.99    6.80
  -2  -1 -21  141.99   10.90
  -2  -1 -21  122.69   11.80
   2  -1  21   87.19   18.20
  -2  -1 -21  126.29    8.80
   2  -1  21  129.09   10.80
  -2  -1 -21  146.69   10.40
  -2   1 -21  154.08   10.00
   2   1  21  151.98   12.20
   2   1  21  142.99   10.10
   2   1  21  113.19    9.20
  -2   1 -21  135.19   11.00
  -2   1 -21  137.09    8.50
   2   1  21  131.89    9.00
  -2   1 -21  102.09   10.90
  -2  -1 -19   64.49   13.50
  -2  -1 -19   94.49   12.40
  -2  -1 -19   69.79    8.40
   2  -1  19   76.49    7.50
  -2  -1 -19   87.09    9.90
  -2  -1 -19   90.89    7.40
  -2  -1 -19   72.69    9.00
   2  -1  19   72.49   14.20
   2  -1  19  108.09    9.70
  -2  -1 -19   97.39    9.30
   2   1  19   76.09    7.90
  -2   1 -19   76.49   11.50
  -2   1 -19   83.29   16.90
  -2   1 -19  101.39    8.50
   2   1  19  111.09   20.30
   2   1  19   83.99    7.90
   2   1  19   91.49    8.40
  -2   1 -19   83.29    7.10
   2   1  19   95.79    9.80
  -2   1 -19   88.39    8.40
  -2   1 -19  100.79    9.60
  -2   1 -19   81.79   16.90
   2  -1  17  407.06   29.20
  -2  -1 -17  367.46   19.50
  -2  -1 -17  373.76   18.10
  -2  -1 -17  380.26   20.70
   2  -1  17  380.16   19.40
  -2  -1 -17  358.86   19.50
  -2  -1 -17  385.16   24.70
  -2  -1 -17  398.76   19.80
  -2  -1 -17  341.67   21.80
   2   1  17  394.96   21.40
   2   1  17  307.17   19.40
  -2   1 -17  418.66   24.30
  -2   1 -17  397.06   19.20
  -2   1 -17  367.76   18.70
   2   1  17  380.06   21.00
  -2   1 -17  322.77   26.00
  -2   1 -17  379.86   20.20
  -2   1 -17  388.26   17.70
  -2   1 -17  344.27   29.00
   2   1  17  388.56   20.20
   2  -1  15  116.29    6.80
  -2  -1 -15  100.09    8.90
   2  -1  15  102.69    8.90
  -2  -1 -15   89.39    8.00
  -2  -1 -15   81.19   10.60
  -2  -1 -15   89.39    9.00
   2  -1  15   98.79    9.00
   2  -1  15   99.99   13.90
   2  -1  15   96.09    8.20
  -2  -1 -15   92.29    7.50
  -2  -1 -15  100.79   10.10
  -2  -1 -15   83.19    7.50
   2   1  15   97.59    9.30
   2   1  15  109.99   10.10
   2   1  15  116.59   18.60
   2   1  15  113.69   10.50
  -2   1 -15  111.69    7.40
  -2   1 -15  109.79   11.10
  -2   1 -15  110.89    9.00
  -2   1 -15  106.69   13.80
   2   1  15  106.39    9.00
  -2   1 -15  115.49   16.30
  -2   1 -15   85.99    7.00
  -2   1 -15   92.49    8.50
   2  -1  13   72.89    6.10
   2  -1  13   81.99    7.20
   2  -1  13   79.69   11.40
  -2  -1 -13   70.19    7.00
  -2  -1 -13   70.19    8.50
  -2  -1 -13   66.99    6.10
   2  -1  13   31.20   20.30
  -2  -1 -13   73.99    9.20
   2   1  13   79.69   25.80
   2   1  13   82.59    7.40
  -2   1 -13   68.69   12.80
  -2   1 -13   64.99   10.60
  -2   1 -13   70.19    6.00
  -2   1 -13   78.99    7.20
   2   1  13   65.79   13.00
  -2   1 -13   68.99    5.80
   2  -1  11    2.10    4.30
  -2  -1 -11    3.90    3.60
   2  -1  11    3.60   14.30
   2  -1  11   -0.10    2.70
  -2  -1 -11    2.20    2.80
  -2  -1 -11    4.50    3.10
  -2  -1 -11    8.40    3.70
  -2  -1 -11    3.70    2.90
  -2   1 -11    6.80    3.20
  -2   1 -11   -5.20    4.30
   2   1  11    5.10    5.90
   2   1  11    4.70    4.00
  -2   1 -11    5.40    7.50
   2   1  11   -4.90   21.40
  -2   1 -11    9.30    6.00
  -2   1 -11    2.70    3.20
  -2  -1  -9 2222.38   91.99
   2  -1   9 2352.66   91.99
  -2  -1  -9 2444.76   92.79
   2  -1   9 2305.47   92.29
  -2  -1  -9 2206.88   91.79
  -2  -1  -9 2445.66   92.19
   2  -1   9 2389.26   96.79
   2  -1   9 2230.48   99.69
   2   1   9 2044.90   92.79
  -2   1  -9 2143.09   91.59
  -2   1  -9 2290.87   96.89
  -2   1  -9 2395.26   95.99
   2   1   9 2387.36  101.39
   2  -1   7  892.31   41.70
   2  -1   7  905.61   37.80
   2  -1   7  946.91   47.70
  -2  -1  -7  919.01   37.50
  -2  -1  -7  848.12   37.20
  -2  -1  -7  861.71   37.20
  -2  -1  -7  951.30   37.70
  -2   1  -7  911.11   38.50
  -2   1  -7  899.41   41.30
   2   1   7  996.10   49.20
  -2   1  -7  897.61   37.30
   2   1   7  904.61   43.80
   2  -1   5  188.48    9.40
   2  -1   5  204.88   22.60
  -2  -1  -5  180.68    9.40
   2  -1   5  193.88   13.90
  -2  -1  -5  172.08    8.90
  -2  -1  -5  187.58    9.40
   2   1   5  192.28   13.40
  -2   1  -5  180.58   11.60
  -2   1  -5  181.48   10.30
   2   1   5  167.78   18.80
  -2   1  -5  186.88   12.70
   2  -1   3 2095.99   80.39
  -2  -1  -3 1915.41   79.89
   2  -1   3 1923.81   84.79
   2  -1   3 2073.89   89.29
  -2  -1  -3 1986.10   80.59
  -2  -1  -3 2003.20   80.89
   2   1   3 2021.20   86.49
  -2   1  -3 2054.19   81.89
  -2   1  -3 2002.90   80.79
  -2   1  -3 2057.09   82.89
   2   1   3 2004.10   84.29
  -2  -1  -1 3132.99  122.99
   2  -1   1 3208.58  125.49
   2  -1   1 3171.98  131.69
   2  -1   1 2952.90  128.29
   2  -1  -1 1318.17   64.69
   2  -1  -1 1384.76   56.99
   2  -1  -1 1409.46   55.39
  -2  -1   1 1390.56   54.99
  -2   1   1 1376.86   55.99
   2  -1  -3    0.30    2.50
   2  -1  -3    0.70    3.60
   2  -1  -3    3.70    2.30
  -2   1   3    9.10    6.10
   2   1  -3    1.20    2.50
   2   1  -3    6.10    4.00
  -2   1   3    1.30    3.20
  -2   1   3    0.60   15.50
  -2   1   5 9999.00  403.06
   2  -1  -7 1964.50   73.59
   2  -1  -7 1793.32   72.99
   2  -1  -7 1820.72   72.49
  -2  -1   7 1697.43   71.99
  -2  -1   7 1889.41   80.09
   2   1  -7 1836.22   73.09
   2   1  -7 1774.32   74.89
   2   1  -7 1838.62   75.59
  -2   1   7 1806.52   73.29
  -2   1   7 1762.22   80.79
  -2   1   7 1751.22   85.19
   2  -1  -9    4.10    2.40
   2  -1  -9    6.00    3.10
   2  -1  -9    2.00    3.20
  -2  -1   9   -1.50    4.00
  -2  -1   9    4.00    1.60
   2   1  -9    1.50    3.80
   2   1  -9    2.90    4.30
  -2   1   9    3.60    6.70
  -2   1   9    2.90   19.40
   2   1  -9    1.40    2.60
   2   1  -9   -3.00    6.00
  -2   1   9    7.00    3.40
   2  -1 -11   42.20   11.80
  -2  -1  11   58.29    4.50
  -2  -1  11   49.90    4.40
  -2  -1  11   56.59    6.10
   2  -1 -11   54.59    6.40
   2  -1 -11   53.79    5.50
  -2  -1  11   57.89    8.60
   2  -1 -11   73.79    6.50
  -2  -1  11   57.09    4.90
   2  -1 -11   54.69    4.90
  -2   1  11   47.60   11.20
   2   1 -11   40.10   10.10
  -2   1  11   61.89    6.20
   2   1 -11   68.59    8.90
   2   1 -11   72.09    5.80
   2   1 -11   61.09    6.40
  -2   1  11   70.09    6.70
  -2   1  11   43.30   25.10
   2  -1 -13 2287.87   92.59
  -2  -1  13 2445.26   99.59
   2  -1 -13 2205.08   91.69
  -2  -1  13 2269.87   92.69
   2  -1 -13 2273.87   92.39
  -2  -1  13 2069.09   91.19
  -2  -1  13 2320.17   90.89
   2  -1 -13 2415.46   91.29
   2  -1 -13 2477.05   92.59
  -2  -1  13 2247.18   90.29
  -2   1  13 2313.17   91.79
   2   1 -13 2204.18   91.79
   2   1 -13 2305.57   92.69
  -2   1  13 2215.18   92.49
  -2   1  13 2193.28  116.29
  -2   1  13 2294.07  106.79
   2   1 -13 2309.57   96.09
   2   1 -13 2198.28   91.19
   2   1 -13 2021.80   97.09
   2  -1 -15   84.69    8.20
   2  -1 -15  104.19   10.00
  -2  -1  15  196.18   40.70
  -2  -1  15   95.19    6.70
   2  -1 -15  105.89    9.40
  -2  -1  15  101.89    8.70
  -2  -1  15   87.79   13.40
  -2  -1  15   96.29    6.90
   2   1 -15  100.79    8.30
   2   1 -15  113.19    8.90
   2   1 -15   86.19    6.80
  -2   1  15  114.79   18.80
   2   1 -15  102.39   12.60
   2   1 -15   95.79    9.20
  -2   1  15   95.69    7.70
  -2   1  15  112.49   10.00
   2  -1 -17    4.10    6.20
   2  -1 -17   -0.90    3.70
   2  -1 -17    2.20    3.50
  -2  -1  17   -0.70    3.60
  -2  -1  17   -1.50    2.30
  -2  -1  17   -2.90    7.40
   2  -1 -17   -1.40    4.80
   2  -1 -17    1.20    2.90
   2  -1 -17   -0.50    4.30
  -2  -1  17   10.00    4.00
   2  -1 -17    2.20    4.90
   2   1 -17    4.10    3.30
   2   1 -17    7.10    3.80
  -2   1  17    9.50    3.80
  -2   1  17    3.90    3.50
   2   1 -17    0.40    8.60
  -2   1  17    1.70    3.60
   2   1 -17    1.40    2.70
   2   1 -17   -0.50    5.00
  -2   1  17   13.70   11.90
   2   1 -17    2.10    5.20
   2   1 -17   -1.30    4.40
  -2   1  17    0.40    2.80
  -2   1  17    2.20    3.40
   2  -1 -19    6.10    4.90
  -2  -1  19   -2.10    2.60
  -2  -1  19   -2.10    4.50
   2  -1 -19  -11.60    4.80
   2  -1 -19   -1.20    3.40
   2  -1 -19    7.10    3.80
   2  -1 -19   -9.20    5.40
  -2  -1  19    0.30    9.70
   2  -1 -19   -2.00    6.90
   2   1 -19    7.30    4.50
   2   1 -19   -1.60    3.80
  -2   1  19   -1.30    3.40
   2   1 -19   -5.80   11.80
   2   1 -19    1.80    2.90
  -2   1  19    7.70    4.30
   2   1 -19    1.80    4.00
  -2  -1  21  153.38   23.10
  -2  -1  21  205.18   13.60
   2  -1 -21  170.48   14.80
   2  -1 -21  158.58   12.50
   2  -1 -21  188.98   11.20
   2  -1 -21  212.98   21.20
   2  -1 -21  134.29   17.20
  -2  -1  21  194.68   10.80
   2  -1 -21  186.98   12.70
   2  -1 -21  194.08   13.30
  -2  -1  21  169.28   13.00
   2   1 -21  176.28   10.20
   2   1 -21  189.98   11.60
  -2   1  21  202.18   28.60
   2   1 -21  164.58   22.80
  -2   1  21  188.08   11.30
  -2   1  21  188.08   11.10
  -2   1  21  200.88   14.30
   2   1 -21  192.28   12.30
   2   1 -21  182.78   15.60
  -2  -1  23   96.19   21.70
   2  -1 -23   82.59    9.40
  -2  -1  23   74.69    8.20
   2  -1 -23   68.89    9.90
  -2  -1  23   84.39    6.30
   2  -1 -23   80.79    6.90
   2  -1 -23   72.79    8.20
   2   1 -23   66.09    7.10
  -2   1  23   79.29   19.00
   2   1 -23   79.49    5.90
  -2   1  23   84.79    9.30
   2   1 -23   89.39    7.90
  -2  -1  25  199.18   12.30
   2  -1 -25  172.98    9.60
   2  -1 -25  195.78   12.00
  -2   1  25  152.18   24.20
  -2   1  25  177.08   12.10
   2   1 -25  185.18   11.10
   2  -1 -27   -0.60    2.60
  -2  -1  27   -0.30    3.70
  -2  -1  27   -0.30    2.30
   2   1 -27   -0.50    3.70
   2   1 -27    1.50    2.30
   2  -1 -29  164.98    8.20
  -2  -2 -26   38.70    4.60
   2   2  26   29.40    3.10
  -2  -2 -24   14.10    4.10
  -2  -2 -24   15.30    3.30
  -2  -2 -24    9.30    2.60
   2   2  24   14.60    3.60
  -2   2 -24    8.70    2.60
  -2  -2 -22   12.20    3.70
  -2  -2 -22    8.50    5.20
  -2  -2 -22    7.20    3.40
  -2  -2 -22    9.70    4.20
  -2   2 -22    5.90    2.90
  -2   2 -22    6.50    2.50
   2   2  22    7.80    3.70
  -2   2 -22    9.20    4.20
  -2  -2 -20   -3.40    4.10
   2  -2  20   -7.60    8.60
  -2  -2 -20    2.80    5.10
  -2  -2 -20    4.50    3.70
   2  -2  20    3.80    7.10
  -2  -2 -20    3.60    3.70
   2   2  20    3.80    2.70
  -2   2 -20    1.40    3.80
   2   2  20  -15.30    8.70
  -2   2 -20   -0.20    2.40
  -2   2 -20    5.50    4.30
  -2   2 -20    7.00    5.20
   2   2  20    2.90    3.00
   2  -2  18  220.58   21.60
  -2  -2 -18  212.18   12.20
   2  -2  18  216.48   13.00
  -2  -2 -18  233.78   14.60
   2  -2  18  216.58   11.40
  -2  -2 -18  234.18   16.00
  -2  -2 -18  221.78   14.90
  -2  -2 -18  241.78   17.80
   2   2  18  203.08   12.70
   2   2  18  215.38   14.10
  -2   2 -18  179.38   28.10
  -2   2 -18  226.68   17.90
   2   2  18  223.58   13.30
   2   2  18  217.58   27.20
   2   2  18  214.98   13.10
  -2   2 -18  224.08   11.40
  -2   2 -18  192.38   13.00
  -2   2 -18  228.78   12.60
  -2   2 -18  228.68   12.80
  -2  -2 -16   21.30    6.60
  -2  -2 -16   27.10    6.20
  -2  -2 -16   16.50    6.40
  -2  -2 -16   31.30    6.90
  -2  -2 -16   25.10    4.80
  -2  -2 -16   24.00    5.40
   2  -2  16   32.30   10.10
   2   2  16   32.60   12.20
  -2   2 -16   32.60    6.70
  -2   2 -16   31.50    4.20
  -2   2 -16   19.90   12.20
  -2   2 -16   20.50    3.90
   2   2  16   32.50    6.30
   2   2  16   38.30    5.70
   2   2  16   33.80    4.90
  -2   2 -16   46.10   10.20
   2   2  16   40.20    6.50
  -2   2 -16   25.70    4.30
  -2  -2 -14    0.40    4.20
   2  -2  14    1.40    3.80
  -2  -2 -14   -3.60    4.50
  -2  -2 -14   -1.00    3.30
  -2  -2 -14    7.00    4.40
  -2  -2 -14    4.20    3.40
   2  -2  14    2.20    3.70
  -2  -2 -14   -7.20    3.80
   2  -2  14    6.00    5.50
  -2  -2 -14   -3.40    3.80
   2   2  14    6.00    4.80
  -2   2 -14    1.90    4.00
  -2   2 -14    2.50    3.00
  -2   2 -14  -22.90    9.80
  -2   2 -14    5.30    4.40
   2   2  14    0.80    3.80
   2   2  14    4.10    3.40
  -2   2 -14    2.50    8.80
   2   2  14    6.80    8.70
  -2   2 -14   -1.70    7.60
  -2   2 -14    2.00    3.10
   2   2  14    5.20    4.10
  -2  -2 -12  290.07   15.10
   2  -2  12  259.57   14.60
  -2  -2 -12  240.48   15.40
  -2  -2 -12  244.68   13.40
   2  -2  12  245.98   14.60
   2  -2  12  278.87   20.70
  -2  -2 -12  261.07   15.70
  -2  -2 -12  263.37   14.80
  -2   2 -12  252.67   12.60
   2   2  12  258.67   15.60
   2   2  12  255.27   14.20
   2   2  12  238.48   15.10
   2   2  12  265.37   16.00
   2   2  12  273.67   15.80
  -2   2 -12  233.88   17.90
  -2   2 -12  267.37   22.70
  -2   2 -12  265.77   13.30
   2   2  12  265.07   24.70
  -2   2 -12  273.27   14.80
   2   2  12  246.98   14.30
  -2  -2 -10   25.80    5.50
   2  -2  10   27.10    3.60
   2  -2  10    8.60   29.00
   2  -2  10   19.80    4.70
  -2  -2 -10   18.50    4.30
   2  -2  10    7.00    6.30
   2  -2  10   21.40    5.50
  -2  -2 -10   24.00    5.00
   2  -2  10   15.40    3.20
   2   2  10   29.40    6.20
  -2   2 -10   26.90    4.40
  -2   2 -10   21.30    3.20
  -2   2 -10   28.00    9.10
  -2   2 -10   15.10    3.20
   2   2  10   31.70   25.80
   2   2  10   24.30    9.40
   2   2  10   10.90    4.70
  -2   2 -10   19.40    3.70
   2   2  10   26.60    4.90
  -2  -2  -8   -0.10    3.30
  -2  -2  -8    3.60    3.10
   2  -2   8    3.10    3.80
   2  -2   8   -1.40    1.70
  -2  -2  -8    4.60    3.70
  -2  -2  -8   -2.40    3.40
   2  -2   8   -1.00    4.70
  -2  -2  -8    1.60    3.10
   2  -2   8   -0.90    2.10
  -2   2  -8    1.60    2.60
  -2   2  -8   -1.20    5.50
  -2   2  -8   -0.10    5.00
  -2   2  -8    0.20    7.20
   2   2   8    5.90   18.80
  -2  -2  -6   18.10    4.60
   2  -2   6   36.70    9.90
  -2  -2  -6   22.20    4.10
   2  -2   6   24.00   30.60
   2  -2   6   24.10    6.00
   2  -2   6   16.30    2.30
  -2  -2  -6   18.90    3.90
   2  -2   6   13.60    2.30
  -2  -2  -6   24.10    4.70
   2  -2   6   16.60    4.50
  -2  -2  -6   21.40    4.20
   2   2   6   22.90   18.60
  -2   2  -6   20.70    3.40
   2   2   6   27.10    8.70
  -2   2  -6   26.90    7.20
  -2   2  -6   25.10    6.00
  -2   2  -6   17.60    7.30
  -2   2  -6   21.20    3.70
  -2  -2  -4   79.69    7.70
  -2  -2  -4   84.49    8.10
   2  -2   4  115.59   36.80
  -2  -2  -4   74.69    6.30
   2  -2   4   83.09   13.30
   2  -2   4   83.99    5.20
   2  -2   4   85.49    7.40
   2  -2   4   82.19    9.00
   2  -2   4   88.19   10.80
  -2  -2  -4   78.89    7.00
   2  -2   4   80.29    6.90
  -2   2  -4   96.29   11.70
  -2   2  -4   85.19    5.90
  -2   2  -4  100.89   10.40
  -2   2  -4   88.49    6.20
  -2   2  -4   91.59    8.80
  -2  -2  -2  367.56   18.70
   2  -2   2  369.46   26.70
   2  -2   2  357.56   16.40
  -2  -2  -2  341.87   17.00
  -2  -2  -2  366.86   17.40
   2  -2   2  403.86   20.30
   2  -2   2  380.96   17.80
   2  -2   2  392.06   21.80
  -2  -2  -2  385.96   19.70
  -2   2  -2  365.66   19.00
  -2   2  -2  369.66   16.50
  -2  -2   0   35.10    4.40
  -2  -2   0   21.10    4.80
  -2  -2   0   36.10    6.30
   2  -2   0   28.80    3.80
   2  -2   0   35.10    9.60
   2  -2   0   28.40    4.70
   2  -2   0   40.30    6.10
   2  -2   0   31.40    7.30
  -2  -2   0   29.00    4.10
  -2   2   0   33.30    5.90
  -2  -2   2   35.60    4.80
   2  -2  -2   28.20    6.60
  -2  -2   2   28.10    5.40
  -2  -2   2   30.60    6.50
  -2  -2   2   35.70    4.00
   2  -2  -2   39.30    6.60
   2  -2  -2   36.40    4.40
   2  -2  -2   38.70    4.60
  -2   2   2   35.50    3.40
   2   2  -2   34.00    3.20
  -2   2   2   36.60    5.50
   2  -2  -4 1116.39   47.50
   2  -2  -4 1172.18   50.39
  -2  -2   4 1163.28   47.80
   2  -2  -4 1136.99   47.60
  -2  -2   4 1150.78   46.80
   2  -2  -4 1140.79   49.20
   2   2  -4 1158.18   47.10
  -2   2   4 1126.39   48.00
  -2  -2   6  166.18    8.60
   2  -2  -6  179.78   12.00
   2  -2  -6  172.78   10.80
   2  -2  -6  153.38    9.40
   2  -2  -6  148.49    9.50
  -2  -2   6  167.18   10.40
   2  -2  -6  194.28   22.90
   2  -2  -6  168.38   10.10
  -2  -2   6  158.18    8.40
  -2   2   6  134.99   30.40
  -2   2   6  164.48   10.10
  -2   2   6  181.18   21.20
   2   2  -6  151.58   11.50
   2   2  -6  168.78   10.40
   2   2  -6  167.98   13.40
   2  -2  -8   57.89    6.30
   2  -2  -8   52.39    5.70
   2  -2  -8   59.99    6.30
   2  -2  -8   51.19    5.70
  -2  -2   8   49.00    4.10
  -2  -2   8   53.09    4.50
  -2  -2   8   53.39    6.20
   2  -2  -8   57.59    6.90
   2   2  -8   53.59    9.80
  -2   2   8   60.89   13.40
   2   2  -8   50.19    6.50
  -2   2   8   58.39    5.90
  -2   2   8   44.50   29.30
   2  -2 -10  404.06   20.00
   2  -2 -10  414.16   20.80
  -2  -2  10  421.76   17.70
  -2  -2  10  397.16   17.50
   2  -2 -10  420.26   19.90
  -2  -2  10  425.16   20.80
   2  -2 -10  423.86   20.60
   2  -2 -10  429.06   19.60
   2   2 -10  396.06   26.10
  -2   2  10  408.26   19.20
  -2   2  10  420.56   48.90
  -2   2  10  400.56   20.60
  -2   2  10  396.46   32.30
   2   2 -10  425.06   21.00
   2  -2 -12  297.17   16.50
   2  -2 -12  265.97   15.70
  -2  -2  12  304.17   13.10
   2  -2 -12  282.17   15.40
   2  -2 -12  306.07   16.20
   2  -2 -12  309.47   16.30
   2  -2 -12  273.27   14.40
   2   2 -12  281.47   13.10
  -2   2  12  295.77   14.30
  -2   2  12  282.87   15.40
   2   2 -12  255.17   22.40
  -2   2  12  297.07   47.90
  -2   2  12  295.47   29.60
   2   2 -12  269.07   13.80
   2   2 -12  278.17   16.70
   2  -2 -14  130.19    9.30
   2  -2 -14  115.39    9.90
  -2  -2  14  132.59    7.90
   2  -2 -14  115.99    9.10
  -2  -2  14  126.49   10.50
   2  -2 -14  129.69   10.30
   2  -2 -14  115.09   10.10
  -2  -2  14  114.19    7.60
   2  -2 -14  127.39   11.50
  -2  -2  14  141.09    8.70
   2   2 -14  127.09    7.60
   2   2 -14  114.19    7.00
  -2   2  14   82.39   20.90
   2   2 -14  108.09    7.70
   2   2 -14  129.69   11.40
   2   2 -14  100.49   16.70
   2   2 -14  127.79    8.60
  -2   2  14  113.79    8.80
  -2   2  14  110.29    8.70
  -2   2  14  132.39   11.60
   2  -2 -16 1038.20   45.90
   2  -2 -16 1076.19   45.10
  -2  -2  16 1073.99   44.30
  -2  -2  16 1025.70   43.30
   2  -2 -16 1108.09   47.40
  -2  -2  16 1044.00   46.90
   2  -2 -16 1006.30   47.10
   2   2 -16 1054.89   44.10
  -2   2  16  974.00   44.70
   2   2 -16  987.30   57.09
   2   2 -16 1056.19   47.80
  -2   2  16 1025.80   67.09
  -2   2  16 1124.79   47.20
  -2   2  16 1084.69   48.10
   2   2 -16 1063.19   43.20
  -2  -2  18   59.19    6.20
   2  -2 -18   35.20    7.90
   2  -2 -18   44.60    6.50
   2  -2 -18   57.99    6.00
   2  -2 -18   63.79    8.80
   2  -2 -18   41.20    8.60
   2  -2 -18   53.99    7.40
   2  -2 -18   55.99    6.60
  -2  -2  18   43.40    6.90
   2   2 -18   42.00    4.90
   2   2 -18   64.39   10.10
  -2   2  18   80.69   22.30
   2   2 -18   49.30    4.50
  -2   2  18   54.59    5.80
  -2   2  18   64.89    8.40
   2   2 -18   62.99    6.60
   2   2 -18   66.19   20.70
   2  -2 -20   97.19    9.00
   2  -2 -20   92.79    8.00
   2  -2 -20   77.49   10.10
  -2  -2  20  107.69    7.40
  -2  -2  20   91.39    8.40
   2  -2 -20   99.19    9.30
   2   2 -20   87.89    7.40
  -2   2  20  109.29   11.30
   2   2 -20   86.49    7.60
  -2   2  20   86.49    7.90
  -2   2  20  115.39   22.80
   2  -2 -22   18.10    3.90
  -2  -2  22   13.70    3.00
   2  -2 -22   12.20    4.50
   2   2 -22    8.00    3.30
   2   2 -22   14.60    4.30
  -2   2  22   13.20   13.50
  -2  -2  24  171.58   11.40
  -2  -2  24  152.58    8.70
   2  -2 -24  156.98   10.10
   2   2 -24  165.98   11.70
   2  -2 -26    4.20    2.70
  -2   2  26    0.80    2.70
   2  -2 -28    8.30    2.50
  -2  -3 -23  110.99    5.60
  -2  -3 -23  102.39    6.40
  -2   3 -23  106.79    6.40
   2   3  23  106.69    6.40
  -2  -3 -21    3.20    3.60
  -2  -3 -21    1.00    2.40
  -2  -3 -21    0.60    2.40
   2   3  21   -1.50    2.80
  -2   3 -21    0.80    2.00
  -2  -3 -19  278.87   17.20
  -2  -3 -19  275.87   13.80
  -2  -3 -19  271.87   15.30
  -2  -3 -19  262.67   15.10
  -2   3 -19  246.38   13.50
   2   3  19  278.47   13.90
   2   3  19  284.37   15.20
  -2  -3 -17   34.40    6.20
  -2  -3 -17   30.60    7.10
  -2  -3 -17   38.90    4.90
  -2  -3 -17   34.50    6.00
   2  -3  17   -0.40   10.00
   2   3  17   39.00    6.40
  -2   3 -17   33.80    4.40
   2   3  17   37.30    4.70
   2   3  17   41.30    5.10
  -2   3 -17   29.10    4.10
   2   3  17   31.90    5.70
  -2  -3 -15   52.99    6.20
  -2  -3 -15   43.10    7.70
  -2  -3 -15   40.00    7.10
  -2  -3 -15   42.60    8.00
   2  -3  15   28.50   18.90
  -2   3 -15   44.70    5.30
   2   3  15   38.20    9.90
   2   3  15   45.70    7.00
   2   3  15   59.79    8.10
   2   3  15   49.90    5.50
  -2  -3 -13   44.40    7.80
   2  -3  13   20.40   10.70
  -2  -3 -13   41.80    5.60
  -2  -3 -13   24.10    5.80
  -2  -3 -13   31.50    7.70
   2  -3  13   39.90   15.70
  -2  -3 -13   42.70    7.20
   2  -3  13   36.50    6.10
  -2  -3 -13   38.70    6.50
  -2  -3 -13   44.00    7.60
   2   3  13   48.10    6.10
  -2   3 -13   59.19   17.30
   2   3  13   39.50    6.50
   2   3  13   39.00    6.70
  -2   3 -13   30.00    3.80
  -2   3 -13   40.10    4.70
   2   3  13   32.00    4.90
  -2   3 -13   32.90    3.80
   2   3  13   36.90    5.50
  -2   3 -13   27.10    9.50
   2  -3  11  742.43   33.90
  -2  -3 -11  798.02   36.30
  -2  -3 -11  706.23   35.80
  -2  -3 -11  773.62   35.30
  -2  -3 -11  727.43   35.20
  -2  -3 -11  765.82   33.90
   2  -3  11  683.63   43.30
   2  -3  11  772.72   46.40
   2  -3  11  821.52   32.80
  -2   3 -11  765.82   32.10
  -2   3 -11  847.12   33.10
  -2   3 -11  809.22   33.40
   2   3  11  731.03   34.30
   2   3  11  754.02   35.60
   2   3  11  761.92   36.00
   2   3  11  740.83   34.10
   2  -3   9   65.19   15.00
   2  -3   9   56.69   12.50
  -2  -3  -9   68.59    7.80
  -2  -3  -9   62.39    7.10
  -2  -3  -9   77.09    9.10
  -2  -3  -9   63.19    8.00
  -2  -3  -9   68.99    8.90
  -2  -3  -9   80.89    8.70
   2  -3   9   62.49    7.70
   2  -3   9   71.89    7.00
  -2  -3  -9   65.49    8.30
   2   3   9   65.79    7.40
   2   3   9   83.09    9.00
  -2   3  -9   76.49    5.80
  -2   3  -9   74.29    6.50
  -2   3  -9   85.39    6.50
   2   3   9   76.29    7.20
   2   3   9   77.39    8.30
  -2   3  -9   64.19    9.70
   2   3   9   82.29    8.00
  -2  -3  -7   22.80    5.40
   2  -3   7   16.60    2.70
  -2  -3  -7   19.20    6.10
  -2  -3  -7   22.70    5.60
  -2  -3  -7   14.70    4.40
   2  -3   7   18.00    4.00
  -2  -3  -7   32.70    6.10
   2  -3   7   19.70    3.10
  -2  -3  -7   19.30    5.00
   2  -3   7   16.50    5.50
   2  -3   7   12.60    9.00
   2   3   7   18.90    5.10
   2   3   7   15.90    5.50
  -2   3  -7   23.80    3.50
   2   3   7   16.10    3.80
  -2   3  -7   18.00    4.10
  -2   3  -7   19.20    6.40
   2   3   7   18.00    4.30
  -2   3  -7   26.00    3.70
   2   3   7   15.60    4.80
   2  -3   5   27.00    3.50
   2  -3   5   23.80    8.30
  -2  -3  -5   26.00    6.00
   2  -3   5   28.30    4.10
   2  -3   5   24.10   12.30
  -2  -3  -5   24.80    5.00
   2  -3   5   21.30    4.50
  -2  -3  -5   19.80    5.50
  -2  -3  -5   25.10    4.90
  -2  -3  -5   27.30    5.10
   2  -3   5   25.10    3.60
   2  -3   5   21.60    5.30
   2  -3   5   26.50    7.20
  -2  -3  -5   22.80    6.40
  -2   3  -5   27.20    4.60
  -2   3  -5   31.90    3.90
   2   3   5   25.70    4.80
   2   3   5   30.00    5.00
   2   3   5   26.30    5.30
   2   3   5   25.00    5.40
  -2   3  -5   24.40    6.90
   2  -3   3  226.28   11.70
   2  -3   3  225.08   13.40
   2  -3   3  245.28   13.90
  -2  -3  -3  222.58   13.20
  -2  -3  -3  221.98   13.70
  -2  -3  -3  228.78   16.60
  -2  -3  -3  245.18   15.70
   2  -3   3  234.48   18.70
   2  -3   3  215.58   16.50
   2   3   3  190.78   14.40
  -2   3  -3  204.58   11.10
   2   3   3  192.88   12.70
  -2   3  -3  235.98   15.00
   2   3   3  231.68   14.20
  -2   3  -3  220.18   13.10
   2  -3   1   17.80    4.20
   2  -3   1   16.40    4.40
  -2  -3  -1   23.20    5.30
  -2  -3  -1   18.40    4.20
   2  -3   1   19.30    3.70
   2  -3   1   18.30    5.30
   2  -3   1   20.50    6.40
  -2  -3  -1   24.60    4.80
  -2  -3  -1   23.00    6.10
   2  -3   1   18.00    3.20
   2   3   1   22.40    5.00
  -2   3  -1   24.60    4.00
   2   3   1   18.50    4.50
  -2   3  -1   22.00    5.00
   2   3   1   21.60    4.80
  -2   3  -1   21.50    4.20
  -2  -3   1  754.52   39.10
  -2  -3   1  713.93   35.00
  -2  -3   1  757.72   32.50
   2  -3  -1  765.42   31.80
   2  -3  -1  745.43   33.40
   2  -3  -1  726.43   32.00
   2  -3  -1  740.33   35.30
  -2  -3   1  736.03   34.10
   2  -3  -1  750.82   37.10
  -2  -3   1  737.93   32.50
   2  -3  -1  765.72   32.50
  -2   3   1  783.12   34.00
   2   3  -1  735.63   32.40
   2   3  -1  769.02   34.20
  -2   3   1  785.72   34.80
   2   3  -1  749.92   33.00
  -2   3   1  734.13   32.40
  -2   3   1  703.63   33.10
   2  -3  -3  173.88    9.70
   2  -3  -3  182.08   10.80
  -2  -3   3  161.18   12.10
   2  -3  -3  159.88   11.00
  -2  -3   3  177.38   10.30
  -2  -3   3  162.08   11.60
   2  -3  -3  171.28   13.30
   2   3  -3  167.68   10.60
   2   3  -3  169.18   11.20
  -2   3   3  173.28   10.90
  -2   3   3  163.88   11.00
  -2   3   3  173.08   10.30
   2   3  -3  182.58   11.10
  -2   3   3  185.48   12.40
  -2  -3   5  167.88   10.10
  -2  -3   5  164.88   11.40
   2  -3  -5  144.09   12.40
  -2  -3   5  181.08    9.50
   2  -3  -5  149.99   13.40
  -2  -3   5  147.69   12.80
   2  -3  -5  149.59   10.60
   2  -3  -5  156.08   12.60
  -2  -3   5  158.68   16.10
  -2  -3   5  161.28    9.50
   2  -3  -5  149.19   10.10
   2   3  -5  178.18   11.20
   2   3  -5  166.18   10.90
  -2   3   5  153.18    9.90
  -2   3   5  164.28   10.80
   2  -3  -7  127.89   11.00
  -2  -3   7  132.99   14.40
   2  -3  -7  114.39    9.80
   2  -3  -7  130.99    9.90
  -2  -3   7  150.28   16.60
  -2  -3   7  132.09    8.70
  -2  -3   7  129.99    9.20
  -2  -3   7  131.79    8.30
   2  -3  -7  114.09   10.10
   2  -3  -7  130.49    8.50
   2  -3  -7  123.89   11.80
  -2  -3   7  129.59   10.80
   2  -3  -7  133.69   13.30
   2  -3  -7  118.99    9.70
  -2  -3   7  125.19    7.90
   2   3  -7  121.39    9.40
   2   3  -7  114.29    7.80
  -2   3   7  123.79    9.90
  -2   3   7  131.19    9.60
   2   3  -7  125.89    7.70
  -2   3   7  126.59    8.40
  -2  -3   9  176.88   17.90
   2  -3  -9  171.18   12.10
   2  -3  -9  172.38   11.60
  -2  -3   9  175.48   16.20
   2  -3  -9  169.08   12.60
   2  -3  -9  163.18   11.40
  -2  -3   9  172.38   12.70
   2  -3  -9  167.78   13.40
  -2  -3   9  173.78    9.00
   2  -3  -9  157.48   10.50
   2  -3  -9  169.48   12.20
  -2  -3   9  162.38    9.90
  -2   3   9  157.68   12.10
   2   3  -9  180.08   10.90
  -2   3   9  158.38   10.20
   2   3  -9  174.68    9.50
  -2   3   9  152.48   11.90
  -2   3   9  159.18   10.20
   2   3  -9  178.58    9.80
  -2  -3  11   21.80    5.60
   2  -3 -11   17.90    5.50
   2  -3 -11   22.00    5.50
   2  -3 -11   22.20    5.30
  -2  -3  11   15.90    3.60
  -2  -3  11   32.70    9.60
   2  -3 -11   12.50    4.40
   2  -3 -11   15.90    5.70
  -2  -3  11   19.10    3.20
   2  -3 -11   13.70    4.00
   2  -3 -11   18.40    5.20
   2   3 -11   19.20    3.50
   2   3 -11   23.00    4.10
   2   3 -11   23.10    6.30
   2   3 -11   15.80    4.00
  -2   3  11   15.80    3.60
  -2   3  11   15.40    4.10
  -2   3  11   17.10    5.30
  -2   3  11   17.40    5.70
   2  -3 -13  114.49   11.00
   2  -3 -13  141.59   12.30
  -2  -3  13  114.99   16.90
  -2  -3  13  125.69    9.20
   2  -3 -13  152.18    9.80
   2  -3 -13  157.38   13.40
   2  -3 -13  146.89   11.40
  -2  -3  13  157.28    8.70
   2   3 -13  154.58    9.10
  -2   3  13  141.19    9.90
  -2   3  13  148.69   12.20
  -2   3  13  137.69   11.70
   2   3 -13  155.28    8.40
   2  -3 -15  440.96   22.60
   2  -3 -15  349.87   20.20
   2  -3 -15  388.16   19.20
  -2  -3  15  403.96   18.00
   2  -3 -15  385.86   23.00
  -2  -3  15  360.56   21.90
   2  -3 -15  346.77   21.60
   2  -3 -15  408.46   21.90
   2  -3 -15  395.66   20.50
  -2  -3  15  417.96   19.10
   2   3 -15  421.06   18.90
   2   3 -15  433.76   18.20
  -2   3  15  429.16   20.00
  -2   3  15  377.76   21.10
  -2   3  15  357.36   20.80
  -2   3  15  377.76   20.60
   2  -3 -17   75.59   17.00
   2  -3 -17   46.10    7.00
   2  -3 -17   47.70    6.10
  -2  -3  17   50.39    6.10
   2  -3 -17   67.59    9.90
   2  -3 -17   39.70    7.80
   2  -3 -17   52.59    8.30
  -2   3  17   56.19    9.10
  -2   3  17   51.89    5.60
   2   3 -17   39.20    4.80
   2  -3 -19    4.70    3.60
  -2  -3  19    4.20    4.30
   2  -3 -19    7.10    6.30
   2  -3 -19    6.00    3.30
  -2   3  19    4.20    5.10
   2   3 -19    6.20    2.90
  -2   3  19    2.00    3.60
   2   3 -19    4.10    3.20
  -2  -3  21   29.00    3.40
   2  -3 -21   35.90    5.50
   2  -3 -21   35.90    3.80
  -2  -3  21   30.50    4.70
   2  -3 -21   38.60    5.80
   2  -3 -21   44.80    7.40
   2   3 -21   28.30    3.90
  -2   3  21   36.10    5.40
   2   3 -21   27.90    4.60
   2  -3 -23   70.69    8.10
   2  -3 -23   74.69    6.50
  -2  -3  23   65.29    5.50
   2  -3 -23   85.09    5.10
  -2   3  23   75.79    5.90
  -2   3  23   82.99    5.90
   2   3 -23   79.69    5.80
   2  -3 -25   42.50    3.90
   2   3 -25   40.10    3.80
  -2  -4 -20    1.10    1.40
  -2  -4 -18    3.90    3.10
  -2  -4 -18    2.90    3.50
  -2  -4 -18    4.50    3.90
  -2  -4 -18    7.50    2.50
   2   4  18    5.30    2.40
  -2   4 -18    4.90    2.80
  -2  -4 -16   21.40    4.00
  -2  -4 -16   23.00    6.10
  -2  -4 -16   19.30    6.10
  -2  -4 -16   16.90    3.70
  -2  -4 -16   30.60    4.70
   2   4  16   22.60    3.70
  -2   4 -16   17.70    2.70
  -2   4 -16   25.10    2.80
   2   4  16   18.80    3.00
  -2  -4 -14  178.28   10.00
  -2  -4 -14  165.68   14.30
  -2  -4 -14  123.89   10.00
  -2  -4 -14  177.48   11.90
  -2  -4 -14  154.38   13.20
   2   4  14  154.68    8.90
   2   4  14  138.19   10.00
  -2   4 -14  165.68    8.30
  -2   4 -14  150.68    8.50
   2   4  14  155.08   10.00
  -2  -4 -12  140.79    9.50
  -2  -4 -12  152.28   12.60
  -2  -4 -12  183.58   19.70
  -2  -4 -12  134.79   12.90
  -2  -4 -12  136.99   10.70
  -2   4 -12  164.68    8.50
   2   4  12  154.08   10.90
  -2   4 -12  153.98    8.70
   2   4  12  144.39   10.40
   2   4  12  149.39    9.30
  -2  -4 -10   73.79   11.20
  -2  -4 -10   68.79    7.80
  -2  -4 -10   82.79    9.20
  -2  -4 -10   80.89    8.60
   2  -4  10   72.09    6.80
  -2  -4 -10   71.69    7.00
   2   4  10   76.09    8.10
  -2   4 -10   83.89    6.30
   2   4  10   70.09    6.90
   2   4  10   87.59    7.00
  -2   4 -10   83.09    6.70
   2   4  10   77.29    6.80
   2   4  10   77.59    8.40
  -2  -4  -8   38.60    9.90
  -2  -4  -8   55.79    8.20
   2  -4   8   87.99   20.80
   2  -4   8   57.89    6.90
  -2  -4  -8   67.69    7.70
  -2  -4  -8   59.39    7.50
  -2  -4  -8   51.69    6.00
  -2  -4  -8   84.29   12.30
  -2  -4  -8   59.59    8.10
  -2   4  -8   78.59    6.80
   2   4   8   72.39    7.20
   2   4   8   56.09    7.60
  -2   4  -8   58.59    5.60
   2   4   8   67.89    6.50
   2   4   8   65.69    7.60
  -2  -4  -6  240.78   13.40
  -2  -4  -6  260.77   18.30
   2  -4   6  244.08   23.40
  -2  -4  -6  239.18   17.20
   2  -4   6  252.27   14.50
  -2  -4  -6  232.08   18.20
  -2  -4  -6  244.88   14.40
  -2  -4  -6  246.28   17.60
   2  -4   6  233.28   11.60
   2  -4   6  256.17   15.90
  -2  -4  -6  240.58   14.50
  -2  -4  -6  223.88   14.60
   2   4   6  217.18   13.90
  -2   4  -6  258.07   12.60
  -2   4  -6  238.78   13.40
   2   4   6  238.98   13.60
   2   4   6  257.97   15.70
   2   4   6  238.68   14.10
  -2  -4  -4   28.10    4.70
   2  -4   4   16.00    5.70
  -2  -4  -4   18.20    7.40
   2  -4   4   37.20    5.30
   2  -4   4   38.00    3.90
  -2  -4  -4   36.50    6.00
  -2  -4  -4   16.90    5.60
  -2  -4  -4   27.30    7.00
  -2  -4  -4   24.20    7.30
  -2  -4  -4   27.50    8.30
  -2  -4  -4   31.50    6.00
   2  -4   4   31.80    4.50
   2  -4   4   25.00   10.30
   2  -4   4   27.20    5.80
   2   4   4   36.50    5.60
   2   4   4   30.10    5.00
  -2   4  -4   30.60    3.90
   2   4   4   24.90    5.20
  -2   4  -4   30.60    5.10
   2   4   4   23.30    4.60
   2  -4   2   30.40    4.70
  -2  -4  -2   43.40    5.40
  -2  -4  -2   37.20    5.80
  -2  -4  -2   33.20    5.50
   2  -4   2   34.00   10.30
   2  -4   2   34.40    7.10
  -2  -4  -2   34.10    8.00
   2  -4   2   47.20    5.50
  -2  -4  -2   30.30    9.10
   2  -4   2   50.59    5.90
  -2  -4  -2   42.00    6.30
  -2  -4  -2   47.70    8.80
  -2  -4  -2   40.90    8.80
   2  -4   2   33.60    6.30
   2   4   2   48.50    6.60
  -2   4  -2   41.70    4.60
  -2   4  -2   37.20    5.00
   2   4   2   38.00    5.40
   2   4   2   39.90    6.10
  -2   4  -2   48.90    6.20
   2  -4   0    7.60    3.50
  -2  -4   0   -6.90    4.90
   2  -4   0    6.50    4.10
  -2  -4   0    8.20    3.40
   2  -4   0   -1.70    4.80
  -2  -4   0    0.10    4.20
  -2  -4   0    2.20    7.30
   2  -4   0    2.10    7.30
  -2  -4   0    5.10    3.20
  -2   4   0   -1.90    4.20
   2   4   0    3.90    4.40
   2   4   0   12.30    4.10
  -2   4   0    3.70    2.80
   2   4   0   -0.20    3.20
  -2  -4   2   47.80    6.20
   2  -4  -2   45.30    8.30
   2  -4  -2   47.10    6.10
   2  -4  -2   34.30    9.10
  -2  -4   2   41.80    5.90
  -2  -4   2   33.80    8.90
   2  -4  -2   42.20    7.20
   2  -4  -2   38.50    4.70
   2  -4  -2   50.99    6.30
  -2  -4   2   40.80    4.60
  -2  -4   2   39.90    9.70
   2   4  -2   46.80    5.50
   2   4  -2   42.00    6.00
  -2   4   2   41.40    5.90
   2   4  -2   42.50    6.20
  -2   4   2   42.40    4.60
  -2  -4   4    0.00    3.10
   2  -4  -4   -3.90    4.90
   2  -4  -4   -5.00    4.00
  -2  -4   4   -3.00    6.30
   2  -4  -4    1.40    3.20
   2  -4  -4   -1.10    4.50
   2  -4  -4    1.40    2.90
   2  -4  -4   -5.20    3.30
  -2  -4   4   -0.70    3.20
   2  -4  -4   -5.40    4.00
  -2  -4   4    1.90    6.80
  -2  -4   4    0.30    5.00
  -2  -4   4    1.90    3.40
   2  -4  -4   -0.30    6.40
  -2   4   4    1.80    3.80
   2   4  -4   -4.90    3.50
  -2   4   4    1.30    3.10
  -2   4   4   -2.50    2.70
   2   4  -4   -0.90    2.90
   2  -4  -6   11.10    3.90
  -2  -4   6    7.10    8.20
  -2  -4   6    7.30    6.20
   2  -4  -6   10.20    5.30
   2  -4  -6    3.60    3.90
   2  -4  -6    5.50    4.60
   2  -4  -6   11.30    5.10
  -2  -4   6    6.30    2.90
  -2  -4   6    6.00    3.30
   2  -4  -6    4.10    6.30
   2  -4  -6   -2.60    5.70
   2  -4  -6    5.50    3.40
  -2  -4   6    6.10    7.70
  -2  -4   6    7.60    3.30
  -2  -4   6    8.90    3.90
   2   4  -6    7.40    3.10
  -2   4   6    9.90    5.10
  -2   4   6    3.70    3.40
   2   4  -6    1.20    4.50
   2  -4  -8    8.40    5.60
  -2  -4   8    4.30    5.40
  -2  -4   8    7.70    3.60
  -2  -4   8   -1.00    8.80
   2  -4  -8    5.90    3.70
   2  -4  -8    6.50    5.00
   2  -4  -8    6.00    3.30
  -2  -4   8   16.00    8.20
   2  -4  -8    9.50    4.60
   2  -4  -8   12.30    6.50
   2  -4  -8    5.00    4.20
  -2  -4   8   14.10    3.20
  -2  -4   8    6.80    2.90
   2  -4  -8    7.60    7.00
  -2   4   8    5.40    4.10
   2   4  -8    9.30    3.70
   2   4  -8    4.00    3.70
  -2   4   8   10.20    5.00
   2  -4 -10    3.40    3.30
   2  -4 -10    8.80    4.60
   2  -4 -10   -0.70    3.30
  -2  -4  10   -1.40    3.00
  -2  -4  10    3.70    2.60
   2  -4 -10    3.00    4.40
   2  -4 -10    6.00    6.30
  -2  -4  10    4.90    8.00
   2  -4 -10    9.40    7.00
  -2   4  10   10.10    4.80
   2   4 -10   -3.30    2.90
  -2   4  10    6.20    4.00
   2  -4 -12    2.50    4.80
   2  -4 -12   -2.40    3.30
   2  -4 -12    0.70    4.90
  -2  -4  12    2.80    3.80
   2  -4 -12   -1.30    5.20
  -2  -4  12    3.20    3.10
   2  -4 -12   -0.90    3.10
  -2   4  12    2.60    3.90
  -2   4  12    8.30    3.90
   2   4 -12    2.00    2.40
  -2  -4  14    9.80    3.50
   2  -4 -14   19.20    3.90
  -2  -4  14   21.10    4.30
   2  -4 -14   19.20    5.50
   2  -4 -14   23.40    5.10
  -2   4  14   26.30    5.60
   2   4 -14   18.20    3.00
  -2   4  14   19.60    3.60
   2  -4 -16   39.00    5.50
   2  -4 -16   28.90    6.70
   2  -4 -16   31.70    7.00
   2  -4 -16   32.10    5.20
   2  -4 -16   40.70    4.50
  -2  -4  16   37.90    4.50
  -2   4  16   39.20    5.20
   2   4 -16   27.60    3.30
  -2  -4  18   21.70    4.40
   2  -4 -18   29.40    4.70
   2  -4 -18   31.30    3.40
   2  -4 -18   36.40    6.40
   2  -4 -18   30.20    4.90
  -2   4  18   34.80    4.50
   2   4 -18   30.50    3.30
   2  -4 -20   -1.50    2.30
  -2  -4  20    1.30    1.90
   2  -4 -20   -2.30    2.90
   2   4 -20   -2.60    1.70
   2  -4 -22   26.00    2.80
   2   4 -22   32.50    3.00
  -2  -5 -13    6.60    1.90
  -2  -5 -13    2.30    3.60
  -2   5 -13    5.40    1.70
  -2  -5 -11   10.00    3.20
  -2  -5 -11    9.70    2.60
  -2  -5 -11    8.30    2.30
  -2  -5 -11   13.00    4.10
  -2   5 -11   12.30    1.90
  -2  -5  -9   52.79    4.70
  -2  -5  -9   51.99    5.00
  -2   5  -9   63.39    4.10
  -2  -5  -7   68.69    5.10
  -2  -5  -7   71.69    6.10
  -2  -5  -7   52.39    6.60
  -2  -5  -7   54.19    7.50
  -2  -5  -7   62.39    6.10
   2   5   7   57.69    4.30
  -2  -5  -5   56.59    4.90
  -2  -5  -5   47.00    6.90
  -2  -5  -5   63.19    6.30
  -2  -5  -5   60.49    5.50
   2  -5   5   54.59    5.50
  -2  -5  -5   60.79    5.50
  -2   5  -5   56.59    5.10
  -2  -5  -3   -1.00    2.90
  -2  -5  -3    1.00    1.80
  -2  -5  -3    0.00    1.90
  -2  -5  -3    0.50    3.50
  -2  -5  -3   -0.40    3.70
   2  -5   3    0.00    2.50
   2   5   3    1.60    2.20
   2   5   3    1.80    2.80
  -2   5  -3    7.70    2.80
  -2  -5  -1  132.29    8.20
  -2  -5  -1  108.59   10.40
  -2  -5  -1  128.79   12.10
   2  -5   1  120.59    7.60
   2  -5   1  124.89    9.10
  -2  -5  -1  128.49    7.90
   2   5   1  117.19    7.30
  -2   5  -1  132.19    7.90
   2   5   1  102.09    6.70
   2  -5  -1   -2.00    2.30
   2  -5  -1    3.00    2.50
  -2  -5   1    0.50    2.80
  -2  -5   1   -0.60    2.60
  -2  -5   1    3.00    5.20
   2  -5  -1   -0.30    3.10
  -2  -5   1   -1.80    2.30
   2   5  -1    1.90    2.60
   2   5  -1   -3.30    2.80
  -2   5   1    1.30    2.90
  -2  -5   3   15.50    2.90
  -2  -5   3   17.10    3.60
   2  -5  -3   15.90    4.80
   2  -5  -3   16.30    3.40
  -2  -5   3   11.50    3.60
   2  -5  -3   17.80    3.70
   2   5  -3   15.20    2.80
   2   5  -3   13.10    2.90
  -2   5   3   16.40    3.60
   2  -5  -5   15.20    3.60
   2  -5  -5   12.40    3.50
   2  -5  -5    7.80    4.60
  -2  -5   5   15.70    3.80
  -2  -5   5   10.70    2.70
   2   5  -5    6.90    2.70
  -2   5   5   10.80    3.30
   2  -5  -7    2.20    3.40
   2  -5  -7    1.90    4.00
   2  -5  -7    6.70    3.20
  -2  -5   7    1.70    2.30
   2   5  -7   10.90    2.50
  -2   5   7   -1.20    3.10
   2  -5  -9    3.60    4.10
   2  -5  -9    7.80    3.90
  -2  -5   9    9.20    3.50
  -2  -5   9    5.20    2.80
  -2   5   9    9.50    5.20
   2  -5 -11   12.20    3.20
  -2   5  11    9.60    2.60
   2   5 -11    9.40    2.10
   2  -5 -13   14.20    2.90
   2  -5 -13   15.80    3.70
   2   5 -13   17.90    2.30
  -2   5  13   18.30    2.70
   2  -5 -15   46.80    5.80
   2  -5 -15   47.40    4.20
   2   5 -15   34.10    3.70
  -3   0 -27   -1.10    2.00
  -3   0 -25    2.30    2.30
  -3   0 -25    0.60    2.50
   3   0  25    1.60    2.70
  -3   0 -23   -1.00    2.90
  -3   0 -23   -1.70    2.90
  -3   0 -23    1.20    4.70
   3   0  23    0.20    2.90
  -3   0 -23    3.90    6.30
   3   0  23   -4.40    5.50
  -3   0 -21    4.00    3.50
   3   0  21    0.80    3.50
   3   0  21    8.60   10.00
  -3   0 -21    2.10    4.10
   3   0  21   -0.80    4.40
  -3   0 -21    6.20    5.10
  -3   0 -21   -1.00    3.20
  -3   0 -19    5.80    4.10
  -3   0 -19  -11.30    7.10
  -3   0 -19    6.80    7.50
  -3   0 -19    0.50    3.50
  -3   0 -19  -13.80    8.80
  -3   0 -19    4.50    4.90
  -3   0 -19    4.60    6.10
   3   0  19    4.80    5.70
   3   0  19   -4.00    3.80
   3   0  19   -4.60    7.10
  -3   0 -17    1.50    6.80
   3   0  17   -6.70    3.80
  -3   0 -17   -4.30    5.50
  -3   0 -17    4.80    4.50
  -3   0 -17    5.00    3.20
  -3   0 -17    3.30    4.10
  -3   0 -17    1.80    8.10
   3   0  17   -2.60    3.10
   3   0  17    8.60    5.20
  -3   0 -17   -8.40    2.90
  -3   0 -15   -0.40    3.80
  -3   0 -15   -6.80    4.80
  -3   0 -15   -4.80    6.60
   3   0  15   -1.20    3.40
   3   0  15    0.50    6.50
   3   0  15    2.80    4.20
  -3   0 -15   -4.20    2.60
  -3   0 -15    1.60    4.50
  -3   0 -15   -2.20    4.10
  -3   0 -15    0.70    2.80
   3   0  15    1.60    3.80
   3   0  15    1.90    3.20
  -3   0 -13    4.90    3.60
   3   0  13   -1.80    3.00
   3   0  13    9.30    3.80
  -3   0 -13   -2.30    3.30
   3   0  13    6.00    4.40
   3   0  13   -2.50    5.30
  -3   0 -13   -2.90    3.70
   3   0  13   -1.70   17.20
  -3   0 -11    1.30    3.00
  -3   0 -11   -3.10    5.20
   3   0  11    0.00    4.00
  -3   0 -11    0.80    3.40
   3   0  11    6.00    4.40
  -3   0 -11    5.00    2.90
   3   0  11  -17.00   12.40
  -3   0 -11    2.10    3.50
  -3   0  -9    0.70    4.50
  -3   0  -9    0.50    2.10
   3   0   9   -3.80    9.10
   3   0   9   -4.50    3.20
  -3   0  -9    0.90    2.90
  -3   0  -9   -3.90    2.50
  -3   0  -7    0.40    1.80
  -3   0  -7    2.50    2.40
   3   0   7    1.60    3.30
  -3   0  -7   -0.70    2.00
   3   0   7    1.10    6.70
  -3   0  -5   -2.40    1.80
  -3   0  -5   -2.60    1.60
   3   0   5   -0.50    2.70
  -3   0  -5   -0.70    2.70
   3   0   5    2.70    5.70
   3   0   3    4.10    2.20
   3   0   3   -5.50    4.60
  -3   0  -3    0.60    1.30
  -3   0  -3   -1.00    1.30
  -3   0  -3    0.30    1.90
  -3   0  -1    0.30    0.60
   3   0   1    0.40    4.30
  -3   0  -1    2.00    1.70
   3   0   1    1.70    1.80
  -3   0  -1   -0.60    1.00
   3   0  -1    4.20    5.20
   3   0  -3   -0.60    0.80
   3   0  -3   -0.90    2.30
   3   0  -3   -0.60    1.40
  -3   0   3    1.40    1.90
  -3   0   3   -0.50    1.20
   3   0  -5   -1.60    1.50
   3   0  -5   -3.00    1.90
  -3   0   7    1.70    3.20
   3   0  -7    0.40    1.80
   3   0  -7   -3.00    2.90
  -3   0   7   13.00   13.80
  -3   0   9   -1.00    3.90
   3   0  -9   -0.50    2.50
  -3   0   9    2.60    3.50
   3   0  -9   -4.00    2.80
   3   0  -9    0.40    2.30
  -3   0   9  -24.90   19.10
   3   0  -9   -3.20    3.00
   3   0 -11    0.30    3.10
   3   0 -11    2.40    4.20
   3   0 -11    0.10    3.10
  -3   0  11   -1.50    3.60
  -3   0  11   -1.80    2.00
  -3   0  11   -2.80    4.50
   3   0 -11    1.70    2.60
  -3   0  13    0.30    2.10
   3   0 -13   -2.50    4.20
   3   0 -13   -1.00    3.00
  -3   0  13   -0.20    2.00
  -3   0  13    2.10    6.00
   3   0 -13   -3.60    3.80
  -3   0  13    1.60    2.50
  -3   0  13   -3.80    3.20
   3   0 -13    2.10    3.90
   3   0 -15   -2.50    4.30
   3   0 -15    3.70    3.60
  -3   0  15    1.00    2.90
   3   0 -15    5.50    6.20
  -3   0  15   -3.80    6.60
   3   0 -15   -0.30    3.80
  -3   0  15    1.00    3.10
  -3   0  15    4.30    2.80
   3   0 -15   -3.60    3.80
   3   0 -15   -6.50    2.90
  -3   0  17   -0.20    2.80
   3   0 -17    5.60    5.00
   3   0 -17   -0.20    3.90
   3   0 -17   -5.80    6.40
   3   0 -17    3.20    3.00
   3   0 -17   -0.20    2.80
   3   0 -17   -0.20    4.00
   3   0 -17   -8.10   10.10
   3   0 -17    0.20    6.10
  -3   0  17    1.10    3.50
  -3   0  17   -4.50    8.20
  -3   0  17    0.10    2.90
  -3   0  17   -5.90    3.50
   3   0 -19   -2.90    4.90
  -3   0  19   -0.10    4.60
   3   0 -19    0.40    8.90
   3   0 -19    2.90    3.40
   3   0 -19    2.20    4.70
  -3   0  19    4.20    8.60
  -3   0  19   -0.30    3.00
  -3   0  19    2.60    3.90
   3   0 -19   -3.30    3.30
   3   0 -19   -3.50    5.90
   3   0 -21   -5.00    3.80
  -3   0  21   -6.50    4.00
  -3   0  21  -13.20   12.70
   3   0 -21    3.70    3.50
   3   0 -21    4.40    6.20
   3   0 -21   -2.80    3.50
   3   0 -21   -8.60   11.70
  -3   0  21   -1.10    3.20
  -3   0  21   -1.90    4.70
   3   0 -21   -8.60    4.50
  -3   0  23   -2.40    4.00
   3   0 -23    1.20    6.00
  -3   0  23   -1.00    3.00
   3   0 -23   11.10   17.40
   3   0 -23   -0.50    7.40
   3   0 -25   -1.80    4.00
   3   0 -25    1.60    2.70
  -3   0  25    1.40    4.40
   3   0 -25   -0.40    3.00
  -3   0  27    1.70    4.10
   3   0 -27    3.40    4.00
   3   0 -27    0.20    2.50
   3   0 -29   -2.10    2.00
  -3  -1 -26    1.10    1.60
   3  -1  26    0.40    2.10
  -3  -1 -26    1.00    1.80
  -3   1 -26   -0.80    1.70
   3   1  26   -2.70    2.10
  -3  -1 -24   28.60    4.30
  -3  -1 -24   31.60    4.00
  -3   1 -24   29.20    3.10
   3   1  24   28.60    3.60
  -3   1 -24   25.90    3.80
  -3  -1 -22   16.50    4.00
  -3  -1 -22   18.90    4.30
  -3  -1 -22   13.30    4.90
   3  -1  22   14.90   12.30
  -3   1 -22   18.00    5.10
   3   1  22   21.80    4.00
   3   1  22    6.10    9.70
  -3   1 -22   19.80    4.30
  -3   1 -22   15.70    3.30
  -3  -1 -20    3.00    5.80
  -3  -1 -20    2.90    3.50
  -3  -1 -20    1.80    4.00
   3  -1  20    0.90    2.80
  -3  -1 -20   -1.50    3.90
  -3  -1 -20   14.60   12.10
   3  -1  20   -1.00    4.60
  -3   1 -20    4.10    4.20
  -3   1 -20    1.00   13.00
  -3   1 -20   -2.90    4.60
   3   1  20    3.90    4.30
   3   1  20    0.80    4.40
  -3   1 -20   -2.20    5.60
  -3   1 -20    0.90    2.90
   3   1  20   -5.10    5.80
   3   1  20   -1.10    3.00
  -3  -1 -18  301.07   17.10
  -3  -1 -18  274.77   21.00
  -3  -1 -18  331.47   18.70
  -3  -1 -18  315.77   15.70
  -3  -1 -18  287.77   18.10
  -3  -1 -18  308.77   17.50
   3  -1  18  320.27   17.00
  -3  -1 -18  298.17   23.60
   3  -1  18  358.66   27.70
   3  -1  18  301.27   17.80
  -3   1 -18  275.47   26.70
   3   1  18  307.57   18.40
   3   1  18  299.77   29.00
   3   1  18  306.47   17.80
  -3   1 -18  322.07   15.40
   3   1  18  299.77   16.10
   3   1  18  325.37   17.70
  -3   1 -18  321.47   17.70
  -3   1 -18  281.77   20.70
   3   1  18  292.87   17.00
  -3   1 -18  325.07   17.20
  -3   1 -18  310.47   16.40
  -3   1 -18  292.07   23.90
  -3  -1 -16   18.00    4.70
   3  -1  16   20.10    5.30
  -3  -1 -16   13.10    6.00
   3  -1  16   23.90    4.30
   3  -1  16   27.20    6.20
  -3  -1 -16   17.60    5.20
   3  -1  16   16.60    4.50
  -3  -1 -16   16.40    5.70
  -3  -1 -16   21.50    6.00
  -3  -1 -16   29.80    8.60
   3  -1  16   19.60    3.80
   3  -1  16   17.20    7.90
  -3   1 -16   21.50    4.60
  -3   1 -16   24.40    7.70
  -3   1 -16   15.30    4.80
   3   1  16   28.90    6.50
   3   1  16   18.00    4.90
  -3   1 -16   26.80    5.60
  -3   1 -16   24.40    8.40
   3   1  16   21.80    5.80
  -3   1 -16   27.00    4.20
   3   1  16   14.40    9.90
   3   1  16   20.90    4.80
  -3   1 -16   14.50   11.20
   3  -1  14   11.00    4.60
   3  -1  14    7.20    3.30
  -3  -1 -14   10.30    4.80
  -3  -1 -14    8.70    4.10
  -3  -1 -14    6.30    4.40
  -3  -1 -14   16.40    3.50
   3  -1  14    9.50    6.30
  -3  -1 -14   16.20    4.40
  -3  -1 -14   10.80    5.70
   3  -1  14   10.60    4.70
  -3   1 -14   11.00    3.20
  -3   1 -14    3.20    5.50
  -3   1 -14   12.20    8.20
   3   1  14   12.00    4.70
   3   1  14   14.40    4.80
   3   1  14   15.80    5.30
   3   1  14    2.90    4.10
   3   1  14    8.40    8.10
  -3   1 -14    7.90    2.70
   3   1  14   18.80    5.60
  -3   1 -14    9.00    5.90
  -3   1 -14    9.40    5.50
  -3  -1 -12   20.70    3.80
   3  -1  12   25.70   15.50
   3  -1  12   30.30    4.50
   3  -1  12   20.90    6.10
  -3  -1 -12   27.50    4.90
   3  -1  12   26.30    5.30
  -3  -1 -12   24.00    4.20
   3  -1  12   18.10    2.80
   3   1  12   25.60    5.50
   3   1  12   25.70    4.80
  -3   1 -12   15.70    3.00
   3   1  12    3.90   19.20
   3   1  12   26.60    9.00
  -3   1 -12   21.00    4.50
  -3   1 -12   18.90    3.20
   3   1  12   20.10    4.30
  -3   1 -12   19.10    4.20
  -3   1 -12   22.30    6.00
  -3   1 -12   25.70    7.60
  -3  -1 -10   12.70    3.60
   3  -1  10   16.40    5.40
   3  -1  10   14.00    3.00
   3  -1  10   33.90   13.90
  -3  -1 -10   13.00    3.50
  -3  -1 -10   14.20    3.80
  -3   1 -10   22.50    7.90
   3   1  10   16.70   16.10
  -3   1 -10   34.70    7.60
  -3   1 -10   14.70    3.30
  -3   1 -10   16.60    3.70
   3   1  10   13.10    6.30
   3   1  10   18.30    4.70
  -3   1 -10   18.20    5.30
   3  -1   8   22.80    3.50
   3  -1   8   20.90    5.00
   3  -1   8   18.10    3.30
   3  -1   8   13.10    5.00
  -3  -1  -8   18.20    3.10
  -3  -1  -8   23.40    3.90
   3  -1   8    7.60   11.00
  -3  -1  -8   24.00    3.30
  -3  -1  -8   17.90    3.30
  -3   1  -8   18.10    5.00
  -3   1  -8   25.80    6.20
   3   1   8   22.30    4.40
  -3   1  -8   21.40    3.50
  -3   1  -8   26.40    3.30
   3   1   8   22.80    6.70
  -3   1  -8   28.30    7.40
  -3  -1  -6 1413.96   55.39
   3  -1   6 1419.26   55.39
  -3  -1  -6 1508.75   55.49
  -3  -1  -6 1200.18   55.29
   3  -1   6 1360.16   63.39
   3  -1   6 1306.97   57.59
   3   1   6 1353.26   60.49
  -3   1  -6 1363.26   58.99
  -3   1  -6 1317.17   54.99
  -3   1  -6 1375.36   56.19
  -3   1  -6 1382.06   57.79
   3   1   6 1362.26   63.79
   3  -1   4 1747.93   73.89
  -3  -1  -4 1802.02   72.29
   3  -1   4 1898.31   72.29
  -3  -1  -4 1654.33   71.69
   3  -1   4 1779.12   77.09
   3  -1   4 1828.62   80.79
  -3  -1  -4 1776.92   72.39
  -3   1  -4 1864.71   74.29
   3   1   4 1823.92   76.19
   3   1   4 1804.42   78.49
  -3   1  -4 1849.02   72.39
  -3   1  -4 1817.92   72.89
  -3   1  -4 1784.52   75.19
   3  -1   2  362.36   16.90
  -3  -1  -2  343.87   15.70
   3  -1   2  342.77   17.80
  -3  -1  -2  335.77   15.40
   3  -1   2  324.57   20.60
   3  -1   2  373.96   15.50
  -3   1  -2  352.46   15.40
   3   1   2  355.56   22.00
   3   1   2  348.57   18.30
  -3   1  -2  359.56   17.30
  -3   1  -2  360.56   18.40
  -3   1  -2  339.77   16.50
   3  -1   0    3.20    4.10
   3  -1   0   -2.30   13.70
   3  -1   0   -1.80    3.00
   3  -1   0   -5.00    4.80
   3  -1   0    0.60    2.30
  -3   1   0    2.70    4.10
  -3   1   0    1.90    3.70
  -3   1   0   -3.50    3.20
   3  -1  -2   19.90    3.10
   3  -1  -2   21.10    4.20
   3  -1  -2   24.50    7.10
  -3  -1   2   25.90    2.60
  -3  -1   2   25.50    3.50
  -3   1   2   22.30    4.30
  -3  -1   4 1022.60   41.90
   3  -1  -4 1069.39   43.30
   3  -1  -4  935.21   47.70
   3  -1  -4 1046.70   42.50
   3  -1  -4 1069.99   41.80
   3   1  -4 1025.60   43.40
   3   1  -4 1057.39   41.10
  -3   1   4 1005.30   56.19
  -3   1   4 1008.50   42.80
   3  -1  -6 1878.21   74.89
  -3  -1   6 1791.32   74.39
  -3  -1   6 1921.81   75.49
   3  -1  -6 1883.71   75.99
   3  -1  -6 1835.22   75.49
  -3   1   6 1824.12   88.09
  -3   1   6 2003.70   75.59
   3   1  -6 1935.41   75.09
  -3   1   6 1853.71   75.89
  -3   1   6 1807.32   85.79
   3   1  -6 1904.31   77.39
   3   1  -6 1868.81   76.39
   3  -1  -8 1089.29   46.50
  -3  -1   8 1141.99   45.00
   3  -1  -8 1170.28   47.00
   3  -1  -8 1045.40   53.79
  -3  -1   8 1139.59   56.29
   3  -1  -8 1153.08   46.20
  -3  -1   8 1127.79   46.70
  -3   1   8 1108.29   55.49
  -3   1   8 1147.19   62.39
   3   1  -8 1134.99   49.20
  -3   1   8 1075.89   45.80
  -3   1   8 1175.68   47.90
   3  -1 -10   37.10    3.80
  -3  -1  10   36.20    7.70
   3  -1 -10   40.40   10.30
  -3  -1  10   32.50    3.00
  -3  -1  10   31.60    4.80
   3  -1 -10   44.00    5.30
   3  -1 -10   35.60    4.70
   3   1 -10   47.00    5.50
  -3   1  10   40.20   10.90
  -3   1  10   34.00    4.00
  -3   1  10   40.40    5.30
  -3   1  10   17.50   24.30
   3   1 -10   47.40    7.20
  -3  -1  12    1.10    2.50
  -3  -1  12   -0.60    2.00
   3  -1 -12    4.80    3.70
  -3  -1  12    6.40    5.80
  -3  -1  12    1.10    2.10
   3  -1 -12   13.00    7.50
   3  -1 -12    0.90    3.50
   3  -1 -12   -1.00    4.10
   3  -1 -12   -3.10    2.40
   3  -1 -12    0.10    2.70
   3   1 -12   -2.70    4.50
   3   1 -12   -4.30    6.90
  -3   1  12    3.90    3.70
   3   1 -12   -0.10    3.50
  -3   1  12    1.80    3.50
  -3   1  12    3.00    3.10
   3   1 -12   -0.60    4.00
  -3   1  12    0.80    6.00
  -3  -1  14  884.71   36.00
   3  -1 -14  913.11   38.40
   3  -1 -14  867.71   36.00
  -3  -1  14  849.32   38.10
  -3  -1  14  823.82   35.90
  -3  -1  14  743.03   67.99
   3  -1 -14  878.31   38.00
   3  -1 -14  865.31   38.00
  -3  -1  14  793.12   43.80
   3  -1 -14  876.11   37.30
  -3  -1  14  860.21   35.40
   3   1 -14  830.12   43.90
  -3   1  14  869.91   38.00
   3   1 -14  863.51   37.30
  -3   1  14  875.61   51.69
   3   1 -14  892.71   38.10
   3   1 -14  830.82   36.50
  -3   1  14  859.51   37.40
   3  -1 -16  138.49   11.70
   3  -1 -16  109.19   10.80
   3  -1 -16  141.89    9.20
   3  -1 -16  132.79   10.30
   3  -1 -16  133.29   10.80
  -3  -1  16  128.29    8.50
   3  -1 -16  134.49    8.70
  -3  -1  16  140.79   10.30
   3  -1 -16  144.39   10.30
  -3  -1  16  155.48    9.70
  -3  -1  16  116.39   16.00
   3   1 -16  124.89   10.10
  -3   1  16  123.69    8.80
   3   1 -16  130.69    8.10
   3   1 -16  161.68   12.00
   3   1 -16  125.59    8.10
  -3   1  16  149.39   22.60
   3   1 -16  139.89    8.80
  -3   1  16  130.19   10.20
  -3   1  16  125.79    9.30
   3   1 -16  139.29   17.20
  -3   1  16  146.19   10.00
   3  -1 -18  146.59   10.80
  -3  -1  18  144.69    8.60
  -3  -1  18  146.09    7.70
   3  -1 -18  143.49   11.00
  -3  -1  18  135.79    9.40
   3  -1 -18  133.19   13.50
   3  -1 -18  131.29   11.60
   3  -1 -18  106.99   12.20
   3  -1 -18  135.39    9.10
  -3  -1  18  108.89   18.50
   3  -1 -18  134.59   11.70
  -3  -1  18  139.99   10.90
  -3  -1  18  125.89    8.70
   3  -1 -18  141.59   10.30
  -3   1  18  132.99    9.20
  -3   1  18  130.29    8.80
  -3   1  18  132.69   11.00
   3   1 -18  139.29   18.40
   3   1 -18  157.98    9.90
  -3   1  18  135.29    9.80
   3   1 -18  138.09    9.50
  -3   1  18  115.59   21.00
   3   1 -18  125.49    8.50
   3   1 -18  148.79   12.40
   3   1 -18  128.29   10.90
  -3  -1  20   57.09    4.90
  -3  -1  20   52.99    6.80
   3  -1 -20   67.69    7.90
   3  -1 -20   50.69    5.80
   3  -1 -20   59.59    8.90
  -3  -1  20   57.19    7.40
  -3  -1  20   69.59    6.20
   3  -1 -20   32.40   10.80
   3  -1 -20   41.70    6.80
   3  -1 -20   55.09    7.40
   3   1 -20   52.09    6.00
  -3   1  20   56.29    6.20
  -3   1  20   45.40   15.80
   3   1 -20   57.49    5.30
  -3   1  20   56.69    5.60
   3   1 -20   56.39    8.70
   3   1 -20   63.39    7.10
  -3   1  20   60.99    8.50
   3   1 -20   48.60   18.90
   3  -1 -22   13.00    5.10
   3  -1 -22   11.80    8.10
  -3  -1  22    0.10    4.00
  -3  -1  22   18.30   14.80
  -3  -1  22    7.80    3.10
   3  -1 -22    6.20    3.50
   3  -1 -22    3.90    5.30
   3   1 -22    6.20    3.90
  -3   1  22    9.40    5.10
   3   1 -22    6.20    4.20
  -3   1  22    2.90   11.40
  -3   1  22    5.90    6.10
   3  -1 -24   84.89    8.20
  -3  -1  24   80.29    6.30
   3  -1 -24   81.29    6.30
  -3  -1  24   52.09   22.00
   3  -1 -24   84.69    9.10
   3  -1 -24   82.19    8.50
  -3   1  24   65.59   19.60
  -3   1  24   81.69   10.20
   3   1 -24   80.09    7.40
   3   1 -24   74.79    7.30
   3  -1 -26    0.40    2.10
  -3  -1  26    5.20    4.30
   3  -1 -26    4.70    2.50
   3   1 -26    2.80    4.40
   3   1 -26   -0.20    3.50
  -3   1  26   -3.70    2.80
   3  -1 -28   21.80    3.30
   3   1 -28   29.50    4.10
  -3  -2 -25   24.00    2.70
  -3  -2 -25   18.50    2.20
   3  -2  25   22.50    2.60
   3   2  25   22.30    3.10
  -3  -2 -23   56.79    6.40
  -3  -2 -23   52.79    4.70
  -3  -2 -23   63.19    5.70
   3   2  23   57.69    6.10
  -3   2 -23   51.69    4.60
  -3  -2 -21   51.49    6.80
  -3  -2 -21   54.99    5.40
  -3  -2 -21   49.50    5.90
  -3  -2 -21   40.40    7.30
   3  -2  21   45.00   12.60
   3   2  21   49.30    6.80
  -3   2 -21   63.79    5.00
   3   2  21   56.29    5.10
   3   2  21   50.49    5.60
  -3   2 -21   43.00    5.10
   3  -2  19  330.97   28.50
  -3  -2 -19  359.76   19.10
  -3  -2 -19  350.86   20.20
  -3  -2 -19  376.96   19.00
  -3  -2 -19  362.56   17.50
  -3   2 -19  348.47   16.20
   3   2  19  353.66   18.00
   3   2  19  334.27   18.20
  -3   2 -19  327.27   17.90
  -3   2 -19  340.47   17.60
   3  -2  17   16.60    8.30
  -3  -2 -17    7.70    6.40
  -3  -2 -17   -3.70    6.10
  -3  -2 -17    3.80    6.10
  -3  -2 -17   10.40    5.00
  -3  -2 -17   12.60    5.50
   3  -2  17    2.30    2.40
  -3  -2 -17    5.90    3.80
   3  -2  17    4.80    3.30
  -3   2 -17    6.70    4.00
   3   2  17    9.40    3.80
   3   2  17    2.50    3.20
  -3   2 -17    2.70    3.20
   3   2  17    6.10    4.80
  -3   2 -17   17.50   13.30
  -3   2 -17   11.60    8.20
  -3   2 -17    8.60    4.60
   3   2  17   -6.70    8.60
  -3   2 -17    6.90    3.00
   3   2  17    2.60    3.20
  -3  -2 -15   -8.10    5.40
  -3  -2 -15    5.00    3.40
  -3  -2 -15    7.60    4.10
  -3  -2 -15    8.10    5.30
  -3  -2 -15    0.10    4.90
   3  -2  15    5.10    4.60
  -3   2 -15    2.60   13.40
   3   2  15    1.90    5.10
  -3   2 -15    4.20    2.80
  -3   2 -15    8.70   13.80
  -3   2 -15    5.00    3.10
   3   2  15   -0.90    3.80
  -3   2 -15   -0.50    4.70
   3   2  15    4.10    3.20
  -3   2 -15   -5.00    7.70
   3   2  15   -2.70    7.00
   3   2  15    0.80    4.60
  -3  -2 -13   27.10    5.40
   3  -2  13   43.10    5.10
  -3  -2 -13   34.30    5.40
  -3  -2 -13   35.00    5.90
  -3  -2 -13   44.80    6.80
   3  -2  13   30.70    8.30
  -3  -2 -13   25.40    5.10
   3  -2  13   29.40    4.50
  -3  -2 -13   28.90    6.00
  -3  -2 -13   26.00    5.90
   3  -2  13   41.00    6.00
  -3   2 -13   35.60    4.40
  -3   2 -13   30.70    5.70
  -3   2 -13   17.20    7.20
   3   2  13   54.09   13.70
   3   2  13   42.50    5.30
   3   2  13   34.80    6.70
  -3   2 -13   33.80   11.70
  -3   2 -13   36.00   11.40
   3   2  13   26.20    6.40
   3   2  13   41.50    5.60
  -3   2 -13   28.40    4.20
   3   2  13   28.40    6.30
  -3  -2 -11  261.77   13.70
   3  -2  11  237.98   12.60
  -3  -2 -11  233.08   13.50
  -3  -2 -11  254.47   13.80
   3  -2  11  243.18   13.20
  -3  -2 -11  237.38   14.70
   3  -2  11  231.78   14.00
   3  -2  11  253.67   13.30
   3  -2  11  273.17   20.50
  -3   2 -11  246.48   12.60
  -3   2 -11  263.27   13.80
  -3   2 -11  236.68   12.00
  -3   2 -11  240.98   12.70
   3   2  11  249.38   13.80
  -3   2 -11  194.08   17.00
   3   2  11  265.87   22.90
   3   2  11  231.88   14.90
  -3   2 -11  266.57   21.50
   3   2  11  240.98   14.10
   3   2  11  214.88   14.40
   3  -2   9  276.37   13.60
  -3  -2  -9  243.08   13.40
  -3  -2  -9  257.87   13.80
  -3  -2  -9  234.98   13.50
  -3  -2  -9  275.47   14.00
   3  -2   9  247.08   20.20
   3  -2   9  216.98   32.80
   3  -2   9  255.97   12.10
   3   2   9  244.78   33.10
  -3   2  -9  256.17   19.50
  -3   2  -9  256.07   12.60
   3   2   9  251.37   14.00
   3   2   9  251.47   14.90
  -3   2  -9  239.98   12.60
   3   2   9  238.78   15.70
   3   2   9  261.27   22.00
  -3   2  -9  234.98   11.80
   3  -2   7  115.09    8.00
   3  -2   7  112.89   13.90
  -3  -2  -7  123.19    9.00
  -3  -2  -7  107.59    8.10
   3  -2   7  133.89   13.70
  -3  -2  -7  112.29    8.30
  -3  -2  -7  123.89    8.60
   3  -2   7  122.89    8.80
  -3   2  -7  139.09   11.80
  -3   2  -7  133.29    7.80
  -3   2  -7  136.09   12.70
   3   2   7  130.29   24.30
  -3   2  -7  134.89   15.10
  -3   2  -7  114.99    7.30
   3  -2   5   46.70    5.30
  -3  -2  -5   41.60    5.70
  -3  -2  -5   44.70    6.10
  -3  -2  -5   42.50    4.90
   3  -2   5   48.20    7.20
   3  -2   5   46.20    9.20
   3  -2   5   35.20    4.80
   3  -2   5   53.79   11.10
  -3   2  -5   40.00    7.70
  -3   2  -5   47.20    6.90
  -3   2  -5   40.90    4.10
  -3   2  -5   46.20    9.50
   3  -2   3   93.99   10.80
   3  -2   3   84.39   14.80
   3  -2   3   78.59    5.30
  -3  -2  -3   73.49    7.00
   3  -2   3   83.59    7.50
   3  -2   3   86.39    9.00
   3  -2   3   85.79    7.00
  -3  -2  -3   73.59    6.30
  -3  -2  -3   79.49    6.50
   3  -2   3   97.39   30.70
  -3  -2  -3   90.19    8.40
  -3   2  -3   93.09    8.70
  -3   2  -3   88.09    5.90
  -3   2  -3  111.29   12.30
  -3   2  -3   74.49    5.80
  -3   2  -3  102.09   10.60
   3  -2   1  515.95   26.90
  -3  -2  -1  509.15   23.00
   3  -2   1  504.95   22.00
  -3  -2  -1  529.25   25.40
  -3  -2  -1  521.45   24.60
   3  -2   1  544.05   23.40
   3  -2   1  521.55   25.50
   3  -2   1  521.25   32.80
  -3  -2  -1  497.85   22.50
  -3   2  -1  525.95   24.70
  -3   2  -1  506.95   22.10
   3  -2  -1   23.60    9.90
   3  -2  -1   15.40    3.20
   3  -2  -1   11.20    5.90
  -3  -2   1   13.50    3.40
   3  -2  -1   17.00    4.00
  -3  -2   1   17.60    5.40
   3  -2  -1   13.00    4.40
  -3  -2   1   14.80    4.60
  -3  -2   1   14.80    3.30
  -3   2   1   12.00    4.90
  -3   2   1   15.20    2.70
  -3  -2   3   10.30    2.90
   3  -2  -3    6.70    3.40
   3  -2  -3   10.80    4.10
   3  -2  -3    8.80    5.00
   3  -2  -3   12.10    8.50
  -3  -2   3    8.20    3.10
   3  -2  -3    7.60    3.30
  -3   2   3   10.20    2.70
  -3   2   3    1.70    4.40
   3  -2  -5  285.27   16.10
   3  -2  -5  292.57   13.70
  -3  -2   5  264.17   12.80
   3  -2  -5  277.97   13.90
  -3  -2   5  286.87   14.20
   3  -2  -5  245.58   23.80
   3  -2  -5  291.37   15.10
   3  -2  -5  251.67   13.60
  -3   2   5  267.47   14.90
  -3   2   5  261.37   12.90
   3  -2  -7  177.38   10.60
   3  -2  -7  165.08   10.00
  -3  -2   7  183.68   11.10
   3  -2  -7  174.68   12.00
   3  -2  -7  178.68   11.20
   3  -2  -7  202.48   22.80
  -3  -2   7  177.18    9.10
  -3   2   7  204.08   43.50
   3   2  -7  173.48   14.30
  -3   2   7  205.08   23.50
  -3   2   7  183.38   11.20
   3   2  -7  188.68   10.30
   3  -2  -9  195.68   12.40
   3  -2  -9  187.68   11.20
   3  -2  -9  166.58    9.90
  -3  -2   9  178.08    8.60
   3  -2  -9  147.99   22.20
   3  -2  -9  160.08   10.70
  -3  -2   9  184.78    8.80
   3  -2  -9  191.58   11.20
  -3  -2   9  179.48   11.30
  -3   2   9  179.78   10.80
   3   2  -9  159.98   11.00
  -3   2   9  163.58   11.50
   3   2  -9  162.58   15.60
  -3   2   9  212.08   24.90
  -3   2   9  205.88   44.40
   3  -2 -11   45.70    5.80
  -3  -2  11   49.40    4.30
   3  -2 -11   49.50    6.40
   3  -2 -11   54.79    6.60
   3  -2 -11   47.70    5.40
   3  -2 -11   57.59    6.80
  -3  -2  11   62.49    7.10
  -3  -2  11   52.99    4.20
  -3   2  11   59.29    6.40
   3   2 -11   56.19    6.70
  -3   2  11   11.20   36.80
  -3   2  11   61.49    7.40
  -3   2  11   50.49   14.90
   3   2 -11   58.69   11.80
   3  -2 -13 1016.80   44.20
   3  -2 -13  985.90   44.00
   3  -2 -13  974.80   42.10
  -3  -2  13 1042.90   40.90
   3  -2 -13  969.80   42.50
   3  -2 -13  918.01   44.20
   3  -2 -13 1055.69   44.90
  -3  -2  13  997.00   44.40
   3  -2 -13 1002.60   43.20
  -3   2  13 1026.20   42.70
   3   2 -13 1055.49   42.90
   3   2 -13 1017.80   40.90
  -3   2  13  973.40   44.40
  -3   2  13  950.60   61.89
  -3   2  13 1012.40   42.90
   3   2 -13  963.60   51.29
   3   2 -13  958.60   43.60
   3  -2 -15   68.59    7.50
  -3  -2  15   48.70    5.10
  -3  -2  15   58.19    7.70
   3  -2 -15   44.20    6.90
   3  -2 -15   70.39    8.40
   3  -2 -15   50.39    6.20
   3  -2 -15   57.39    5.90
  -3  -2  15   64.39    5.80
   3  -2 -15   38.10    7.50
   3  -2 -15   64.49    7.30
   3   2 -15   66.59    5.50
  -3   2  15   66.29    6.80
   3   2 -15   61.49    8.20
  -3   2  15   69.99    8.40
  -3   2  15   61.89    6.00
   3   2 -15   48.10   15.30
   3   2 -15   69.89    6.20
  -3   2  15   70.69   19.20
   3   2 -15   73.79    6.50
  -3  -2  17  124.29    8.70
   3  -2 -17  108.19    9.80
  -3  -2  17   93.99    8.50
  -3  -2  17  104.49    7.50
   3  -2 -17  127.39   10.30
   3  -2 -17  117.59   12.40
   3  -2 -17  103.99   10.80
   3  -2 -17   87.29   10.00
   3  -2 -17  126.99    9.50
  -3   2  17  134.89   11.60
   3   2 -17  110.99    8.10
  -3   2  17  105.59   24.70
   3   2 -17  116.39    7.70
  -3   2  17  117.39    9.40
   3   2 -17  154.88   22.80
   3   2 -17  114.59   11.40
   3  -2 -19  103.39   10.00
   3  -2 -19   98.19    7.80
   3  -2 -19   76.79   10.90
   3  -2 -19   91.39   14.10
  -3  -2  19   98.99    8.20
  -3  -2  19   80.79    9.00
   3  -2 -19   62.69    7.60
   3  -2 -19   60.89   10.80
   3  -2 -19  101.39   10.50
   3  -2 -19   93.39    9.10
  -3   2  19   87.59    7.60
  -3   2  19   94.99   21.70
   3   2 -19  101.99   11.50
  -3   2  19   93.79    8.00
  -3   2  19   92.49   10.40
   3   2 -19   84.19    7.30
   3   2 -19  130.29   25.10
   3   2 -19   89.09    7.70
  -3  -2  21    0.50    2.80
  -3  -2  21   -1.90    3.60
   3  -2 -21   -3.30    8.60
   3  -2 -21   -3.40    4.90
   3  -2 -21    1.10    4.40
   3  -2 -21    5.00    7.00
   3   2 -21    3.30    3.10
   3   2 -21    0.50    4.40
  -3   2  21    1.40    5.30
   3  -2 -23   15.20    5.20
  -3  -2  23    9.70    2.90
   3  -2 -23    9.30    3.10
   3  -2 -23   11.80    4.00
  -3  -2  23    7.00    4.10
  -3   2  23   17.10   14.10
   3   2 -23   12.70    3.70
   3   2 -23   12.50    3.60
  -3  -2  25    1.20    2.10
   3  -2 -25    2.10    2.40
   3  -2 -25   -3.90    3.40
   3   2 -25   -1.80    2.90
   3   2 -25    3.00    2.20
   3  -2 -27    9.30    2.90
   3   2 -27   12.10    3.30
  -3  -3 -22  102.59    9.90
  -3  -3 -22  106.19    6.30
  -3   3 -22   91.59    5.60
  -3  -3 -20  133.89    7.90
  -3  -3 -20  124.99    8.80
   3   3  20  123.29    8.80
  -3   3 -20  130.99    7.70
   3   3  20  117.29    7.30
  -3  -3 -18    5.30    4.60
  -3  -3 -18    7.70    3.70
  -3  -3 -18   11.90    3.90
   3   3  18    7.20    4.20
  -3   3 -18   10.30    2.90
   3   3  18   13.80    5.80
   3   3  18   11.20    3.30
  -3  -3 -16  259.67   15.80
  -3  -3 -16  271.07   14.20
  -3  -3 -16  276.67   16.90
  -3  -3 -16  267.77   15.70
   3  -3  16  175.88   22.20
  -3   3 -16  248.48   12.50
   3   3  16  253.27   13.80
   3   3  16  258.07   14.70
  -3   3 -16  253.37   11.90
   3   3  16  242.88   13.70
   3   3  16  254.37   15.40
   3   3  16  261.07   13.40
  -3   3 -16  247.18   13.30
  -3  -3 -14  111.59   10.40
  -3  -3 -14  121.49   11.60
  -3  -3 -14   90.79   10.10
  -3  -3 -14  103.69    8.90
   3  -3  14   74.29   13.30
  -3   3 -14   99.89    6.80
   3   3  14   95.49    9.70
   3   3  14  110.29    9.40
   3   3  14  103.39    9.60
  -3   3 -14  116.29    7.90
   3   3  14  114.49    9.50
   3   3  14  113.89    8.20
  -3  -3 -12  298.27   17.50
  -3  -3 -12  338.27   19.30
  -3  -3 -12  332.87   18.40
  -3  -3 -12  295.97   19.10
  -3  -3 -12  316.67   16.60
   3  -3  12  319.17   17.20
   3  -3  12  295.07   16.20
   3  -3  12  317.87   27.10
  -3  -3 -12  295.87   18.50
   3  -3  12  300.67   27.20
  -3   3 -12  317.07   22.70
   3   3  12  300.77   16.50
   3   3  12  306.37   16.30
   3   3  12  312.57   18.10
  -3   3 -12  341.67   16.00
   3   3  12  322.07   18.80
   3   3  12  297.47   17.50
  -3   3 -12  305.97   16.10
  -3   3 -12  312.27   14.80
  -3   3 -12  300.27   14.60
  -3  -3 -10  112.39   10.20
  -3  -3 -10  116.79   10.70
   3  -3  10  125.09   17.50
   3  -3  10  130.89   18.20
  -3  -3 -10  130.19   11.40
  -3  -3 -10  118.99   10.40
   3  -3  10  138.29    8.90
   3  -3  10   80.19   10.00
  -3  -3 -10  105.49   10.40
  -3   3 -10  124.69    8.10
   3   3  10  116.99   10.70
  -3   3 -10  117.59    9.30
   3   3  10  119.19    9.80
   3   3  10  103.59    8.60
  -3   3 -10  121.39    7.60
   3   3  10  122.79   11.10
  -3  -3  -8  110.29    9.70
   3  -3   8  114.29    8.40
   3  -3   8   98.09    8.70
  -3  -3  -8   96.09    9.30
  -3  -3  -8   95.39    9.70
  -3  -3  -8  101.49    8.60
   3  -3   8   99.29   15.10
  -3  -3  -8   98.79    9.50
  -3  -3  -8   91.89    9.60
   3  -3   8  110.69   17.60
  -3  -3  -8   95.69   10.00
  -3   3  -8   94.29    7.60
  -3   3  -8   95.19   11.60
  -3   3  -8  109.59    7.30
  -3   3  -8   96.09    6.60
   3   3   8   99.59    9.20
  -3   3  -8   93.99    7.30
   3   3   8   96.09    8.20
   3   3   8   97.39    9.20
   3   3   8   99.19    9.70
   3   3   8   99.49    8.20
  -3  -3  -6  170.88   13.20
  -3  -3  -6  147.99   11.70
  -3  -3  -6  164.08   11.20
   3  -3   6  167.78   17.20
   3  -3   6  155.18   21.50
   3  -3   6  166.38    8.20
  -3  -3  -6  148.19   13.30
  -3  -3  -6  163.18   14.50
   3  -3   6  154.38   11.40
   3  -3   6  161.68   10.90
  -3  -3  -6  164.08   12.30
   3   3   6  151.28   11.70
   3   3   6  155.48   11.90
   3   3   6  141.39   11.00
  -3   3  -6  161.98    9.20
  -3   3  -6  157.18   10.30
   3   3   6  156.98   10.60
   3   3   6  163.78   10.40
  -3   3  -6  139.99    8.10
  -3   3  -6  191.48   14.40
  -3   3  -6  155.98    9.70
  -3  -3  -4   82.69   10.50
   3  -3   4   85.19    6.60
   3  -3   4   78.19   17.50
  -3  -3  -4   86.39    8.30
  -3  -3  -4   83.59    9.60
   3  -3   4   90.49   13.40
   3  -3   4   84.99    8.40
  -3  -3  -4   87.39    8.70
   3  -3   4   86.29    6.20
  -3  -3  -4   81.59    7.50
   3  -3   4   83.79    8.20
  -3   3  -4   79.49    9.60
  -3   3  -4   77.79    6.00
   3   3   4   86.79    7.50
  -3   3  -4   70.39    5.70
   3   3   4   85.79    8.20
  -3   3  -4   88.79    7.10
   3   3   4   86.49    8.50
  -3   3  -4   73.59    7.50
   3  -3   2  386.76   17.70
  -3  -3  -2  380.46   23.10
   3  -3   2  427.06   20.40
  -3  -3  -2  377.26   20.20
   3  -3   2  393.06   18.00
   3  -3   2  401.06   23.40
   3  -3   2  362.26   33.40
  -3  -3  -2  387.06   19.60
   3  -3   2  403.16   21.20
   3  -3   2  396.96   19.20
   3  -3   2  364.36   27.40
  -3  -3  -2  426.46   22.80
  -3   3  -2  401.96   20.30
   3   3   2  403.26   20.20
  -3   3  -2  384.16   17.60
   3   3   2  391.96   20.80
  -3   3  -2  410.06   21.70
  -3   3  -2  389.96   17.30
  -3  -3   0  112.49   11.20
   3  -3   0  129.09    8.50
  -3  -3   0  138.99   10.30
  -3  -3   0  121.99   11.30
   3  -3   0  141.39   10.00
   3  -3   0  129.29   24.00
  -3  -3   0  133.09    9.10
  -3  -3   0  129.29    9.10
   3  -3   0  117.09   12.50
   3  -3   0  122.19    8.10
   3   3   0  152.48   11.60
  -3   3   0  128.69    8.60
   3   3   0  114.99    8.90
  -3   3   0  132.59   10.70
   3   3   0  115.09    9.10
  -3   3   0  124.49    8.00
  -3   3   0  130.99   11.30
   3  -3  -2   30.50    6.90
  -3  -3   2   44.70    5.20
   3  -3  -2   36.30    4.90
  -3  -3   2   44.60   10.30
  -3  -3   2   32.50    6.60
   3  -3  -2   36.70    5.00
  -3  -3   2   35.40    8.60
  -3  -3   2   35.00    6.30
  -3  -3   2   39.20    5.90
  -3   3   2   42.50    7.00
  -3   3   2   42.40    6.30
   3   3  -2   37.90    5.60
   3   3  -2   45.50    5.60
   3   3  -2   46.40    6.40
  -3   3   2   43.40    5.60
  -3   3   2   39.10    4.90
   3  -3  -4  447.36   21.80
   3  -3  -4  417.16   23.30
  -3  -3   4  425.26   19.70
   3  -3  -4  457.05   25.80
  -3  -3   4  432.96   20.10
  -3  -3   4  442.26   26.50
  -3  -3   4  465.25   25.30
  -3  -3   4  432.76   22.20
   3  -3  -4  410.16   20.80
  -3  -3   4  417.86   20.50
   3  -3  -4  434.26   23.80
  -3  -3   4  443.96   22.30
  -3   3   4  435.86   21.50
   3   3  -4  444.36   21.80
  -3   3   4  427.66   20.60
  -3  -3   6   99.99   12.10
  -3  -3   6  108.79   14.30
   3  -3  -6   95.89   11.50
   3  -3  -6  107.79    8.60
   3  -3  -6   91.29    8.30
   3  -3  -6   94.79    8.70
   3  -3  -6   85.99    7.30
   3  -3  -6   95.39    8.30
   3  -3  -6   81.79    9.70
  -3  -3   6  101.19    7.20
   3  -3  -6  109.69   11.80
  -3  -3   6  107.79    7.50
  -3  -3   6   96.79    8.50
   3   3  -6  100.59    7.30
  -3   3   6  101.19    8.90
   3   3  -6  100.39    7.90
  -3   3   6   83.69   11.10
  -3   3   6   99.59    9.20
   3   3  -6   96.49   11.90
   3  -3  -8   84.19    7.00
   3  -3  -8  105.49   12.10
   3  -3  -8  100.89    9.20
  -3  -3   8   79.19    6.10
  -3  -3   8   70.59   12.40
   3  -3  -8   65.39    9.70
   3  -3  -8   65.79    8.50
  -3  -3   8   76.09    7.20
  -3  -3   8   69.19   10.90
   3  -3  -8   91.79    7.90
   3  -3  -8   74.49    7.70
  -3  -3   8   88.29    6.60
   3  -3  -8   67.29    7.70
  -3  -3   8   73.39    8.70
   3   3  -8   84.69    6.60
  -3   3   8   85.29    8.60
  -3   3   8   67.29    7.60
   3   3  -8   81.99    7.70
  -3   3   8   76.79    7.10
  -3   3   8   78.79    7.40
   3  -3 -10    7.40    3.50
  -3  -3  10    4.70    2.70
   3  -3 -10    3.00    5.00
  -3  -3  10   -0.20    4.60
   3  -3 -10   10.70    4.80
   3  -3 -10   13.50    7.20
   3  -3 -10    4.40    3.70
   3  -3 -10   13.70    5.40
  -3  -3  10    3.70    2.80
   3  -3 -10    5.30    5.40
  -3  -3  10   18.70    7.50
   3  -3 -10    6.70    4.30
   3   3 -10    7.10    3.10
   3   3 -10    4.50    3.90
   3   3 -10   11.20    3.40
  -3   3  10    7.90    3.60
  -3   3  10    8.70    5.40
   3   3 -10    5.50    4.10
  -3   3  10    7.20    4.40
   3  -3 -12   62.39    8.70
  -3  -3  12   58.29   11.30
  -3  -3  12   41.00    7.10
   3  -3 -12   39.00    7.00
   3  -3 -12   56.69    6.90
   3  -3 -12   54.79    8.10
   3  -3 -12   55.29    7.50
  -3  -3  12   49.99    5.00
   3  -3 -12   46.60    6.80
   3  -3 -12   61.19    7.30
  -3  -3  12   64.29    5.70
   3   3 -12   49.80    5.10
   3   3 -12   42.50    6.30
  -3   3  12   46.50    7.50
   3   3 -12   52.19    5.70
  -3   3  12   58.19    6.30
  -3   3  12   53.49    6.90
   3   3 -12   52.49    6.10
  -3   3  12   56.59    6.00
  -3  -3  14   15.90    4.00
   3  -3 -14   14.20    5.30
   3  -3 -14   15.30    6.70
  -3  -3  14    5.00    5.60
   3  -3 -14   17.00    4.20
   3  -3 -14   25.20    5.90
   3  -3 -14   21.90    5.10
   3   3 -14   16.40    4.30
   3   3 -14   12.60    2.80
  -3   3  14   17.60    5.90
  -3   3  14   18.70    6.00
  -3   3  14   13.00    3.40
  -3   3  14   21.50    4.50
  -3   3  14   20.00    4.80
   3   3 -14   18.40    3.60
  -3  -3  16  168.78    9.90
  -3  -3  16  173.98   14.10
   3  -3 -16  162.78   13.90
   3  -3 -16  182.58   13.00
   3  -3 -16  183.98   11.00
   3  -3 -16  162.98   13.60
   3  -3 -16  184.58   12.70
  -3  -3  16  183.08   10.90
   3  -3 -16  179.98   12.70
   3   3 -16  193.68   10.70
   3   3 -16  193.48    9.70
   3  -3 -18  149.09   11.60
  -3  -3  18  164.98   10.90
   3  -3 -18  166.28   12.50
   3  -3 -18  147.79   12.40
   3  -3 -18  143.49    9.60
  -3   3  18  143.19   11.90
   3   3 -18  161.48    9.60
  -3   3  18  147.79   12.30
   3   3 -18  164.88    9.30
   3  -3 -20   85.39   10.40
   3  -3 -20   73.99    7.70
   3  -3 -20   51.29   12.40
   3  -3 -20   62.29    7.20
   3  -3 -20   72.99    6.30
  -3  -3  20   85.99    7.10
  -3   3  20   67.79    7.70
  -3   3  20   64.89    7.10
   3   3 -20   71.29    6.00
   3   3 -20   79.89    6.20
  -3  -3  22  419.96   19.70
   3  -3 -22  436.06   20.60
   3  -3 -22  413.96   19.10
   3  -3 -22  383.16   19.70
  -3   3  22  419.06   19.70
   3  -3 -24   12.70    3.00
  -3  -3  24   13.20    3.20
  -3   3  24   13.10    3.00
  -3   3  24    9.00    2.70
   3   3 -24    9.50    2.70
   3  -3 -26   20.00    3.00
  -3  -4 -19   55.09    3.90
  -3  -4 -17  162.68    8.30
  -3  -4 -17  168.98    9.80
  -3  -4 -17  140.79   10.50
  -3   4 -17  131.69    9.00
  -3  -4 -15   -7.00    2.70
  -3  -4 -15   -1.90    2.40
  -3  -4 -15    1.50    3.70
  -3  -4 -15   -1.30    5.20
  -3   4 -15   -3.20    1.90
  -3   4 -15    2.70    2.30
   3   4  15    1.10    2.70
   3   4  15   -0.60    2.40
  -3  -4 -13    3.70    4.10
  -3  -4 -13    3.10    3.70
  -3  -4 -13    0.90    2.90
  -3  -4 -13    0.60    5.50
  -3   4 -13    1.60    2.40
   3   4  13    6.50    3.20
  -3   4 -13    3.60    2.20
   3   4  13    4.10    3.40
   3   4  13    1.60    2.50
  -3  -4 -11  307.47   18.90
  -3  -4 -11  306.57   16.20
  -3  -4 -11  293.97   16.90
  -3  -4 -11  333.67   21.90
  -3  -4 -11  304.97   17.40
   3   4  11  324.37   16.00
   3   4  11  279.47   16.50
   3   4  11  297.17   14.60
   3   4  11  317.27   17.50
  -3   4 -11  308.47   14.40
  -3   4 -11  321.97   15.00
   3   4  11  297.27   15.90
  -3  -4  -9  175.58   12.30
  -3  -4  -9  171.18   17.00
  -3  -4  -9  181.38   10.90
  -3  -4  -9  179.08   13.20
  -3  -4  -9  168.98   11.50
  -3  -4  -9  144.19   12.40
  -3  -4  -9  137.39   14.70
   3  -4   9  176.58   11.00
   3   4   9  170.08   10.20
  -3   4  -9  170.08    9.60
   3   4   9  141.09    9.90
  -3   4  -9  193.98   11.70
   3   4   9  151.48   12.60
   3   4   9  159.18   11.10
   3   4   9  164.58   11.10
  -3  -4  -7   32.40    8.10
   3  -4   7   42.00    6.20
  -3  -4  -7   59.49   10.60
  -3  -4  -7   52.09    5.90
  -3  -4  -7   47.20    6.90
   3  -4   7   18.40   17.30
  -3  -4  -7   35.70    7.20
  -3  -4  -7   39.30    5.80
  -3  -4  -7   50.19    7.40
   3   4   7   49.00    6.40
  -3   4  -7   46.70    5.10
   3   4   7   52.69    7.60
   3   4   7   34.90    4.60
   3   4   7   51.59    7.00
  -3   4  -7   53.69    6.20
   3   4   7   46.40    5.30
  -3  -4  -5  280.27   19.70
   3  -4   5  286.27   25.00
  -3  -4  -5  276.17   16.00
  -3  -4  -5  276.47   16.00
   3  -4   5  270.77   16.80
  -3  -4  -5  272.27   18.50
  -3  -4  -5  265.17   14.70
   3  -4   5  302.07   16.40
  -3  -4  -5  277.87   19.60
  -3  -4  -5  282.47   16.40
  -3  -4  -5  247.38   18.50
  -3   4  -5  255.07   18.60
  -3   4  -5  285.37   14.10
   3   4   5  246.88   15.00
  -3   4  -5  298.87   14.80
   3   4   5  266.57   15.90
   3   4   5  269.57   17.30
   3   4   5  280.17   14.40
  -3  -4  -3  221.88   12.40
   3  -4   3  214.68   15.00
  -3  -4  -3  207.78   16.80
  -3  -4  -3  223.88   14.10
  -3  -4  -3  222.78   17.20
   3  -4   3  219.08   20.70
  -3  -4  -3  245.68   17.50
   3  -4   3  231.08   12.70
  -3  -4  -3  205.48   17.40
  -3  -4  -3  238.98   14.40
  -3  -4  -3  220.18   13.80
   3  -4   3  243.18   11.00
   3  -4   3  232.78   14.80
   3   4   3  210.48   13.40
  -3   4  -3  208.38   15.60
  -3   4  -3  220.48   13.40
  -3   4  -3  215.78   11.80
   3   4   3  214.58   13.60
   3   4   3  221.48   15.20
   3   4   3  225.38   12.40
   3  -4   1   27.10    5.00
  -3  -4  -1   25.50    5.00
  -3  -4  -1   14.70    7.60
  -3  -4  -1   22.30    4.50
   3  -4   1   26.70    9.10
  -3  -4  -1   27.10    8.70
   3  -4   1   24.30    4.70
   3  -4   1   15.50    5.20
  -3  -4  -1   25.80    4.80
   3  -4   1   31.60    6.50
  -3  -4  -1   24.30    4.80
   3  -4   1   22.40    4.30
  -3  -4  -1   14.90    6.70
  -3  -4  -1   21.20    6.50
   3   4   1   28.60    5.60
   3   4   1   20.50    4.30
  -3   4  -1   23.60    4.80
   3   4   1   20.20    5.10
  -3   4  -1   27.70    4.00
   3   4   1   19.20    4.80
   3  -4  -1  294.97   18.10
  -3  -4   1  299.07   22.00
   3  -4  -1  294.27   22.40
  -3  -4   1  274.47   14.60
   3  -4  -1  289.97   14.90
  -3  -4   1  309.27   15.90
  -3  -4   1  277.77   15.30
  -3  -4   1  275.77   20.60
   3  -4  -1  270.37   15.40
  -3  -4   1  295.47   15.20
  -3  -4   1  259.57   20.60
   3  -4  -1  296.17   17.30
   3   4  -1  248.08   14.80
   3   4  -1  273.67   15.40
  -3   4   1  288.27   14.40
   3   4  -1  279.77   16.40
   3   4  -1  292.47   14.70
  -3   4   1  268.27   15.40
   3  -4  -3  368.26   18.80
  -3  -4   3  390.26   18.90
   3  -4  -3  378.16   20.40
   3  -4  -3  382.26   22.40
   3  -4  -3  410.26   19.20
  -3  -4   3  409.86   19.00
   3  -4  -3  382.06   17.40
  -3  -4   3  377.76   18.30
   3  -4  -3  389.66   26.30
  -3  -4   3  372.96   17.70
   3  -4  -3  356.66   19.20
  -3  -4   3  375.86   24.50
  -3  -4   3  364.76   26.20
  -3  -4   3  343.77   22.20
  -3   4   3  382.66   19.90
   3   4  -3  353.56   17.70
   3   4  -3  355.56   19.70
   3   4  -3  364.66   18.80
  -3   4   3  367.46   17.90
   3  -4  -5  390.86   26.30
   3  -4  -5  417.56   21.30
   3  -4  -5  390.46   20.30
   3  -4  -5  403.36   19.50
  -3  -4   5  434.86   20.00
   3  -4  -5  420.06   18.90
  -3  -4   5  399.46   26.70
  -3  -4   5  411.16   19.20
  -3  -4   5  406.06   28.40
  -3  -4   5  420.16   19.30
   3  -4  -5  411.16   21.70
  -3  -4   5  365.96   23.50
   3  -4  -5  410.26   23.60
   3  -4  -5  354.46   23.80
   3   4  -5  402.56   20.10
  -3   4   5  400.26   19.00
  -3   4   5  425.46   21.00
   3   4  -5  404.06   18.90
   3  -4  -7   32.00    6.30
   3  -4  -7   28.70    5.80
   3  -4  -7   29.50    4.40
  -3  -4   7   21.40   11.10
   3  -4  -7   31.80    4.90
  -3  -4   7   30.90    4.60
   3  -4  -7   27.80    5.30
  -3  -4   7   13.20    6.60
   3  -4  -7   23.20    7.40
  -3  -4   7   29.10    4.20
   3  -4  -7   23.50    6.60
  -3  -4   7   20.10    9.10
  -3  -4   7   23.80    4.50
   3  -4  -7   38.60    9.20
  -3   4   7   26.70    5.50
  -3   4   7   22.80    4.80
  -3   4   7   27.70    4.20
   3   4  -7   30.70    5.30
   3   4  -7   33.30    4.60
   3  -4  -9    1.10    3.40
  -3  -4   9    1.00    8.60
   3  -4  -9   -0.10    4.70
   3  -4  -9    1.50    3.40
  -3  -4   9    4.10    5.80
   3  -4  -9    0.20    2.90
   3  -4  -9    2.50    5.50
  -3  -4   9   -1.20    2.90
   3  -4  -9    0.00    5.70
  -3  -4   9    9.50    9.50
   3  -4  -9    1.50    4.60
  -3   4   9    2.30    3.10
  -3   4   9    5.60    4.90
   3   4  -9   -1.20    3.30
   3   4  -9    2.80    3.60
   3  -4 -11  106.59   12.00
  -3  -4  11   79.99   14.10
   3  -4 -11   91.39    9.20
   3  -4 -11   96.69    8.60
   3  -4 -11   95.89    9.20
   3  -4 -11   55.29    9.60
   3  -4 -11   67.99   10.50
  -3  -4  11   98.59    6.20
   3  -4 -13   36.40    8.00
   3  -4 -13   44.50    6.00
   3  -4 -13   34.20    4.30
   3  -4 -13   39.50    6.90
  -3  -4  13   25.80    4.80
  -3  -4  13   32.50    4.80
  -3  -4  13   31.90    4.00
   3  -4 -13   37.30    6.00
  -3   4  13   29.80    5.60
   3   4 -13   35.00    3.80
   3  -4 -15  122.29    7.80
   3  -4 -15  126.99   10.00
   3  -4 -15  138.09   12.00
  -3  -4  15  129.19    8.20
   3  -4 -15  114.89    9.30
  -3  -4  15  111.69    7.90
   3  -4 -15  115.69   11.30
  -3   4  15  113.89   10.60
   3   4 -15  124.39    7.00
   3  -4 -17   44.80    7.10
  -3  -4  17   43.80    4.70
   3  -4 -17   46.40    4.20
   3  -4 -17   35.20    5.20
  -3   4  17   47.80    5.60
   3   4 -17   56.39    4.70
   3  -4 -19   69.79    4.70
   3  -4 -19   77.09    7.90
  -3  -4  19   49.99    5.80
   3  -4 -19   72.59    6.40
  -3   4  19   75.39    6.60
   3   4 -19   76.09    5.10
   3  -4 -21   65.59    6.30
  -3  -4  21   45.20    3.40
  -3   4  21   58.69    4.80
  -3  -5 -12   26.60    4.60
  -3  -5 -12   61.79    6.60
  -3  -5 -12   34.00    3.20
  -3   5 -12   39.50    2.90
  -3  -5 -10   45.60    4.70
  -3  -5 -10   36.70    4.00
  -3  -5 -10   28.30    5.10
  -3  -5 -10   38.50    3.60
  -3   5 -10   44.60    3.30
  -3  -5  -8  112.09    7.40
   3  -5   8  111.89    7.50
  -3  -5  -8  113.19    7.40
  -3   5  -8  138.09    6.60
   3   5   8  121.19    8.20
  -3  -5  -6   35.40    4.30
  -3  -5  -6   31.60    6.10
  -3  -5  -6   35.00    5.60
  -3  -5  -6   25.60    4.20
  -3  -5  -6   33.50    4.40
  -3   5  -6   33.30    5.70
   3   5   6   31.00    3.00
   3   5   6   29.60    4.40
  -3  -5  -4   65.59    6.00
   3  -5   4   66.49    6.00
  -3  -5  -4   64.39    5.50
  -3  -5  -4   54.99    7.30
  -3  -5  -4   65.19    6.40
  -3  -5  -4   60.69    5.60
   3   5   4   56.89    5.30
  -3   5  -4   56.39    5.30
   3   5   4   44.30    5.50
  -3  -5  -2  422.56   19.50
   3  -5   2  431.06   20.90
  -3  -5  -2  435.56   19.90
  -3  -5  -2  417.46   19.00
  -3  -5  -2  422.06   22.00
  -3  -5  -2  426.16   20.20
  -3   5  -2  444.76   19.70
  -3  -5   0  177.08   13.20
  -3  -5   0  153.98   10.70
  -3  -5   0  165.08    9.40
   3  -5   0  166.68   10.80
  -3  -5   0  156.28    9.20
   3  -5   0  174.98    9.50
   3   5   0  160.38    9.40
  -3   5   0  165.38   10.00
   3   5   0  157.78    8.30
  -3  -5   2   17.60    3.30
  -3  -5   2   11.90    3.50
   3  -5  -2   20.70    3.30
  -3  -5   2   25.60    7.00
  -3  -5   2   26.50    4.60
   3  -5  -2   17.40    4.50
   3   5  -2   22.60    3.50
   3   5  -2   21.30    3.00
  -3   5   2   19.20    3.80
   3  -5  -4    5.00    4.00
  -3  -5   4   10.40    3.70
  -3  -5   4   12.30    3.00
   3  -5  -4    6.00    2.90
   3   5  -4   10.80    2.60
   3   5  -4   11.00    3.00
  -3   5   4    8.10    3.30
   3  -5  -6  644.94   28.30
  -3  -5   6  627.04   26.90
  -3  -5   6  650.53   26.30
   3  -5  -6  622.74   30.30
  -3   5   6  614.44   27.80
   3  -5  -8   38.10    6.30
  -3  -5   8   57.39    4.50
   3  -5  -8   54.09    5.60
   3   5  -8   50.29    3.80
  -3   5   8   49.80    5.20
   3  -5 -10    2.30    2.80
   3  -5 -10    3.10    2.70
  -3  -5  10    1.40    2.90
  -3  -5  10    1.40    3.10
   3   5 -10    0.50    1.40
   3  -5 -12   24.80    5.00
   3  -5 -12   35.40    4.30
   3   5 -12   40.30    3.20
  -3   5  12   41.50    4.40
   3  -5 -14  201.18   12.10
   3  -5 -14  227.28   10.90
  -3   5  14  201.38   11.80
   3   5 -14  220.98    9.50
   3  -5 -16   55.49    3.90
   3   5 -16   60.29    3.40
  -4   0 -26   40.10    3.80
  -4   0 -24   49.50    4.40
  -4   0 -24   43.00    4.90
  -4   0 -24   57.09    6.00
   4   0  24   56.39    5.10
  -4   0 -22   83.29    6.50
   4   0  22   99.09   16.10
  -4   0 -22   83.59    7.30
  -4   0 -22   92.19   15.00
   4   0  22   76.89    7.10
   4   0  22   70.49    6.80
   4   0  22   87.49    9.20
  -4   0 -22   75.89    7.50
   4   0  20    7.20    5.00
  -4   0 -20   -0.50    4.80
   4   0  20    7.40    3.50
  -4   0 -20    0.80    4.90
  -4   0 -20    5.30    4.00
  -4   0 -20    4.30    3.50
  -4   0 -18  266.77   24.10
   4   0  18  307.07   17.70
   4   0  18  310.07   17.00
  -4   0 -18  319.67   17.20
  -4   0 -18  316.47   15.40
  -4   0 -18  332.17   18.00
   4   0  18  361.76   28.60
  -4   0 -18  302.37   23.50
  -4   0 -18  321.67   17.10
   4   0  18  281.27   16.20
   4   0  18  289.37   16.70
   4   0  16    7.90    4.50
   4   0  16    5.60    4.40
  -4   0 -16    4.30    4.80
   4   0  16   -2.90    7.70
  -4   0 -16   -1.80    6.80
  -4   0 -16    7.70    4.60
   4   0  16   13.00    4.70
  -4   0 -16    9.30    4.50
   4   0  16    5.30    5.40
  -4   0 -16   -1.50    5.10
  -4   0 -14  128.59   15.50
   4   0  14  109.29    8.90
  -4   0 -14   99.99    8.60
   4   0  14   91.49   14.00
   4   0  14  118.19    9.70
   4   0  14  102.79    8.70
  -4   0 -14   91.79    8.40
  -4   0 -14  100.59   11.50
   4   0  14  100.09    8.10
  -4   0 -14   91.79    7.50
   4   0  14   95.39    8.70
  -4   0 -14   96.69    7.10
   4   0  12  356.36   23.10
   4   0  12  316.37   18.90
  -4   0 -12  361.26   17.10
  -4   0 -12  318.27   16.60
   4   0  12  317.67   32.40
  -4   0 -12  352.26   16.30
   4   0  12  341.07   17.50
   4   0  12  340.77   17.50
   4   0  10  280.87   15.40
   4   0  10  296.77   26.50
  -4   0 -10  302.57   14.20
   4   0  10  322.87   19.00
  -4   0 -10  311.97   16.30
  -4   0 -10  311.37   18.10
  -4   0 -10  306.47   14.70
  -4   0  -8   11.50    2.80
  -4   0  -8   10.60    4.60
  -4   0  -8   10.50    3.60
  -4   0  -8    8.70    2.30
   4   0   8    8.50    4.10
   4   0   8   11.30    9.30
   4   0   6  103.79    8.00
  -4   0  -6   87.99    7.40
   4   0   6   85.89   10.50
  -4   0  -6  108.79    6.30
  -4   0  -4 1052.09   41.50
  -4   0  -4  915.71   41.00
   4   0   4 1103.99   42.90
  -4   0  -4 1054.69   42.40
   4   0   4 1028.90   43.80
   4   0   2 3235.18  124.19
   4   0   2 2971.60  123.19
   4   0   0  243.08   12.80
  -4   0   0  237.08   10.70
   4   0   0  226.08   11.70
   4   0   0  248.18   15.00
  -4   0   0  226.68   10.50
  -4   0   2  288.57   11.80
   4   0  -4 3561.84  139.09
  -4   0   4 3388.86  137.19
   4   0  -6  261.57   11.60
  -4   0   6  237.78   12.30
   4   0  -6  227.78   11.20
   4   0  -6  235.18   10.40
   4   0  -8    8.80    3.00
  -4   0   8    6.90    3.30
   4   0  -8    6.40    2.10
  -4   0   8   13.80    2.40
   4   0 -10  260.37   11.60
   4   0 -10  251.57   13.10
   4   0 -10  272.87   13.70
  -4   0  10  224.78   11.40
   4   0 -12 1656.03   63.09
   4   0 -12 1564.94   64.89
   4   0 -12 1514.25   63.79
  -4   0  12 1539.45   72.59
  -4   0  12 1519.85   62.69
  -4   0  12 1566.04   64.59
  -4   0  12 1438.76   62.99
   4   0 -12 1715.63   65.89
  -4   0  12 1532.15   62.89
   4   0 -14   -2.30    3.90
  -4   0  14    1.80    3.00
   4   0 -14    3.10    3.00
   4   0 -14    3.00    4.30
  -4   0  14    5.70    2.90
   4   0 -14    9.60    4.00
  -4   0  14   -0.30    2.30
  -4   0  14   -1.80    6.80
  -4   0  14    2.20    3.60
   4   0 -14    8.60    6.10
   4   0 -16  796.92   32.80
  -4   0  16  748.23   32.20
   4   0 -16  704.43   36.90
   4   0 -16  871.61   39.30
  -4   0  16  739.73   32.60
   4   0 -16  795.42   33.70
  -4   0  16  808.32   35.00
  -4   0  16  759.02   46.10
   4   0 -16  750.42   33.50
   4   0 -16  774.82   45.30
   4   0 -16  761.52   34.60
   4   0 -16  791.62   33.90
  -4   0  16  801.32   69.39
  -4   0  16  762.22   33.20
   4   0 -18  168.38   11.20
  -4   0  18  174.38   10.30
  -4   0  18  113.09   19.40
  -4   0  18  138.39    9.80
   4   0 -18  149.99    9.50
   4   0 -18  170.18   17.20
   4   0 -18  146.09   10.70
   4   0 -18  160.48   10.60
  -4   0  18  154.78    8.70
  -4   0  18  145.59   11.30
   4   0 -18  162.08   11.60
  -4   0  18  157.38   11.10
   4   0 -18  152.08   13.10
   4   0 -18  115.99   24.60
  -4   0  20  237.28   30.20
   4   0 -20  292.37   14.70
   4   0 -20  318.47   18.60
   4   0 -20  303.27   16.40
   4   0 -20  286.87   16.70
  -4   0  20  290.07   15.40
  -4   0  20  287.67   16.70
   4   0 -20  299.77   24.60
   4   0 -22    9.70   14.40
   4   0 -22   37.90    6.80
   4   0 -22   49.70    5.20
  -4   0  22   27.90   19.10
   4   0 -22   49.60    6.80
  -4   0  22   53.79    7.30
  -4   0  22   51.09    7.20
   4   0 -22   36.30    8.20
  -4   0  22   46.90    5.50
   4   0 -24  150.58   11.10
  -4   0  24  156.48   11.80
   4   0 -24  135.99    8.10
  -4   0  24  132.59    9.20
  -4   0  24  146.39   26.70
   4   0 -24  139.89   10.30
   4   0 -26   23.10    3.70
  -4   0  26   24.60    5.70
  -4   0  28    1.40    4.00
   4   0 -28    6.80    2.70
  -4  -1 -25   22.60    3.30
  -4   1 -25   18.60    3.90
   4   1  25   36.30    3.80
  -4  -1 -23    0.40    3.60
  -4  -1 -23   -1.20    2.50
  -4  -1 -23    0.10    3.70
  -4   1 -23    1.60    2.70
  -4   1 -23   -1.90    2.60
   4   1  23    0.80    2.60
  -4   1 -23   -5.80    5.00
  -4  -1 -21  550.44   29.90
   4  -1  21  520.55   24.80
  -4  -1 -21  550.94   24.20
  -4  -1 -21  516.95   25.60
   4  -1  21  561.44   37.30
  -4  -1 -21  467.15   26.60
  -4   1 -21  577.84   25.60
  -4   1 -21  573.44   25.30
   4   1  21  525.15   24.00
   4   1  21  559.14   34.30
   4   1  21  531.65   25.30
  -4   1 -21  536.55   23.70
   4   1  21  522.25   24.90
   4  -1  19  176.88   21.40
  -4  -1 -19  173.58   18.30
  -4  -1 -19  159.38   12.40
  -4  -1 -19  116.39   19.10
  -4  -1 -19  179.78   13.60
   4   1  19  203.08   23.50
  -4   1 -19  181.48   13.60
   4   1  19  178.08   14.40
  -4   1 -19  166.08   13.10
  -4   1 -19  138.69   19.50
   4   1  19  145.69   14.60
  -4   1 -19  194.38   12.30
  -4   1 -19  152.38   17.20
  -4  -1 -17   12.50    7.60
  -4  -1 -17    7.30    8.20
  -4  -1 -17   17.40    5.50
  -4  -1 -17   18.70    4.20
   4  -1  17   18.80    6.20
   4  -1  17   21.90    5.00
   4  -1  17   25.50    4.80
  -4  -1 -17   19.20    5.30
  -4  -1 -17   22.50    6.60
  -4  -1 -17   18.20    5.50
   4  -1  17    9.40    8.50
   4  -1  17   13.00    4.30
  -4   1 -17   17.10    3.70
  -4   1 -17    2.50    7.80
  -4   1 -17   12.50   11.50
   4   1  17   18.90    5.10
   4   1  17   20.30    5.30
   4   1  17   18.00    9.80
   4   1  17   14.90    5.10
   4   1  17   15.30    4.30
  -4   1 -17   18.00    6.10
  -4   1 -17   19.80    4.10
   4   1  17   15.30    4.70
  -4   1 -17   20.70    9.60
   4   1  17   12.70    6.20
  -4   1 -17   12.00    4.90
  -4  -1 -15   -0.10    3.60
  -4  -1 -15   -0.80    4.30
  -4  -1 -15   -2.90    3.60
   4  -1  15   -1.30    4.80
   4  -1  15   10.20    6.80
  -4  -1 -15   -2.40    4.60
  -4  -1 -15    1.40    3.80
  -4  -1 -15    8.30    4.30
   4  -1  15   -1.90    3.90
  -4  -1 -15   -1.00    6.50
   4  -1  15    0.80    2.90
  -4   1 -15    8.30    4.50
  -4   1 -15    1.50    6.40
  -4   1 -15   -5.90    7.00
   4   1  15   -0.20    4.40
   4   1  15    2.70    4.70
   4   1  15    0.90    5.00
   4   1  15    3.70    3.80
  -4   1 -15   -4.30    7.50
   4   1  15    7.10    4.80
   4   1  15    1.20    6.70
  -4   1 -15   -5.00    3.60
  -4  -1 -13  853.91   39.10
  -4  -1 -13  831.82   37.50
  -4  -1 -13  861.31   37.70
   4  -1  13  854.71   38.60
  -4  -1 -13  819.82   40.20
   4  -1  13  901.11   39.20
   4  -1  13  908.11   44.30
   4  -1  13  899.41   38.30
  -4   1 -13  905.11   37.80
  -4   1 -13  843.92   40.30
  -4   1 -13  860.61   43.60
   4   1  13  854.01   39.40
   4   1  13  860.11   38.20
  -4   1 -13  875.21   37.50
   4   1  13  986.50   50.09
   4   1  13  862.41   39.00
  -4   1 -13  884.81   36.80
   4   1  13  888.01   39.70
   4   1  13  920.31   39.20
  -4   1 -13  949.11   46.70
   4  -1  11   49.20   14.70
  -4  -1 -11   78.29    8.30
  -4  -1 -11   74.99    6.70
  -4  -1 -11   81.09    6.70
   4  -1  11   67.29    9.50
   4  -1  11   92.39    8.10
   4  -1  11   91.19    6.90
  -4  -1 -11   80.49    6.40
   4   1  11   91.49    7.40
  -4   1 -11   90.29   11.00
   4   1  11   72.89   21.50
   4   1  11   90.89   13.10
  -4   1 -11   82.99    8.80
  -4   1 -11   68.49    6.20
  -4   1 -11   68.29    6.60
   4   1  11   73.19    7.30
   4   1  11   98.79    8.90
  -4  -1  -9  241.18   13.00
   4  -1   9  265.67   24.40
   4  -1   9  305.87   18.10
  -4  -1  -9  295.07   13.50
  -4  -1  -9  284.67   13.90
  -4  -1  -9  280.17   13.30
  -4   1  -9  286.77   18.90
  -4   1  -9  252.27   15.20
  -4   1  -9  272.17   13.40
  -4   1  -9  284.17   17.60
   4   1   9  263.07   14.60
   4   1   9  265.67   27.80
  -4   1  -9  265.17   13.00
   4   1   9  256.07   19.30
   4  -1   7   20.00    3.50
  -4  -1  -7   22.30    3.00
   4  -1   7   13.40   12.50
  -4  -1  -7   19.80    3.50
   4  -1   7   13.40    5.10
  -4  -1  -7   24.10    3.30
   4  -1   7   19.30    2.70
  -4   1  -7   36.50    7.40
  -4   1  -7   25.70    3.30
  -4   1  -7   25.50    3.30
  -4   1  -7   19.60    6.00
   4   1   7   27.50    6.60
   4  -1   5 1733.83   75.69
  -4  -1  -5 1678.73   73.49
   4  -1   5 1873.71   78.79
  -4  -1  -5 1857.91   73.69
   4  -1   5 1909.01   73.99
   4  -1   5 1830.82   82.29
  -4  -1  -5 1891.11   73.99
  -4   1  -5 1822.82   73.69
   4   1   5 1856.51   80.59
  -4   1  -5 1925.91   76.59
  -4   1  -5 1854.81   74.89
  -4   1  -5 1883.21   77.79
   4   1   5 1866.31   78.19
  -4  -1  -3  318.37   14.20
   4  -1   3  295.77   15.30
   4  -1   3  342.27   13.90
   4  -1   3  280.47   26.30
   4  -1   3  309.87   19.20
   4  -1   3  316.37   16.90
  -4  -1  -3  308.97   14.10
  -4   1  -3  329.27   18.20
  -4   1  -3  339.17   16.50
   4   1   3  311.17   20.60
  -4   1  -3  312.47   13.90
  -4   1  -3  308.17   15.20
   4   1   3  329.87   16.70
   4  -1   1 1181.18   49.50
   4  -1   1 1147.49   48.20
   4  -1   1 1200.28   58.69
   4  -1   1 1194.88   46.90
  -4  -1  -1 1152.68   47.50
   4  -1   1 1057.39   52.19
  -4   1  -1 1193.48   48.20
  -4   1  -1 1156.78   47.10
  -4   1  -1 1193.18   49.10
  -4   1  -1 1197.58   50.49
   4  -1  -1   12.60    6.40
   4  -1  -1    0.70   14.60
   4  -1  -1   14.80    2.60
   4  -1  -1   12.20    4.20
   4  -1  -1   11.90    2.80
  -4   1   1   16.50    4.40
   4   1  -1   11.80    3.60
  -4   1   1    8.60    3.80
  -4  -1   3 2132.19   85.69
   4  -1  -3 2128.79   86.59
   4  -1  -3 2185.58   87.49
   4  -1  -3 2245.68   85.79
   4  -1  -3 2119.99   92.29
  -4   1   3 2135.59   87.09
  -4   1   3 2224.88   86.39
   4   1  -3 2111.29   91.99
   4  -1  -5  260.97   12.80
   4  -1  -5  257.07   12.10
   4  -1  -5  264.37   11.50
   4  -1  -5  249.88   17.90
  -4  -1   5  255.27   12.10
   4   1  -5  228.38   29.20
  -4   1   5  255.67   11.70
  -4   1   5  234.08   13.20
   4   1  -5  248.58   13.70
   4  -1  -7    4.30    3.00
   4  -1  -7    7.40    2.30
   4  -1  -7    2.90    3.60
  -4  -1   7    2.80    1.70
  -4  -1   7    7.60    3.20
   4  -1  -7    5.80    2.60
   4  -1  -7    3.40    4.60
  -4   1   7    3.20    2.50
  -4   1   7    3.70    5.70
  -4   1   7   10.50    3.70
   4   1  -7    6.20    3.00
   4   1  -7    7.20    5.20
   4  -1  -9   14.00    3.00
   4  -1  -9   14.90    2.80
   4  -1  -9   11.90    3.80
   4  -1  -9   14.20    7.10
  -4  -1   9   10.00    3.70
  -4  -1   9   16.00    1.90
   4  -1  -9   17.10    3.50
  -4   1   9   19.50    8.60
   4   1  -9   28.60    7.40
  -4   1   9   10.00    4.00
  -4   1   9   15.50    3.10
   4   1  -9   14.60    4.70
   4   1  -9   20.60    3.80
   4  -1 -11   66.89    6.60
   4  -1 -11   59.09    5.10
  -4  -1  11   65.89    4.80
   4  -1 -11   61.09   12.10
   4  -1 -11   81.09    6.40
   4  -1 -11   69.69    6.70
  -4  -1  11   73.29    5.60
  -4  -1  11   67.49    6.60
   4  -1 -11   41.30    8.20
   4   1 -11   72.79   10.30
  -4   1  11   69.59   13.90
  -4   1  11   63.19    5.60
  -4   1  11   59.59    6.50
   4   1 -11   70.99    6.30
  -4   1  11   57.99    5.20
   4   1 -11   58.89    7.80
  -4   1  11   67.99    6.30
  -4   1  11   56.59   31.90
   4  -1 -13  836.72   35.90
   4  -1 -13  814.62   35.60
  -4  -1  13  821.12   34.20
  -4  -1  13  823.12   33.80
  -4  -1  13  820.42   33.50
   4  -1 -13  816.32   35.10
   4  -1 -13  831.22   35.90
   4  -1 -13  803.12   33.90
  -4   1  13  774.72   35.50
   4   1 -13  850.31   41.40
  -4   1  13  884.11   49.99
   4   1 -13  833.42   35.60
  -4   1  13  827.92   36.00
  -4   1  13  782.22   34.70
  -4   1  13  757.52   34.40
  -4  -1  15  199.88   10.20
   4  -1 -15  201.68   13.00
   4  -1 -15  200.28   12.60
  -4  -1  15  190.78   10.40
   4  -1 -15  192.68   11.00
   4  -1 -15  237.38   13.70
   4  -1 -15  182.28   12.20
   4  -1 -15  197.68   24.90
  -4   1  15  193.18   11.50
   4   1 -15  197.78   10.40
  -4   1  15  179.48   10.40
  -4   1  15  205.58   12.40
  -4   1  15  121.49   43.80
  -4   1  15  178.88   23.60
   4   1 -15  168.78   15.10
   4   1 -15  228.88   20.00
   4   1 -15  198.88   11.30
  -4   1  15  200.68   10.90
  -4   1  15  177.88   13.00
   4   1 -15  222.58   11.60
  -4  -1  17    4.90   11.80
   4  -1 -17   30.20    6.30
  -4  -1  17   24.60    4.10
   4  -1 -17   26.80    6.00
   4  -1 -17    9.70    6.50
  -4  -1  17   26.20    5.90
  -4  -1  17   14.80    3.70
   4  -1 -17   23.40    5.20
   4  -1 -17   21.40    4.50
  -4  -1  17   16.30    4.60
   4  -1 -17   31.00    4.90
   4  -1 -17   34.00    5.60
  -4   1  17   26.50    5.70
   4   1 -17   22.50    3.90
   4   1 -17   19.80    4.10
  -4   1  17   22.30   13.60
   4   1 -17   21.80    6.30
  -4   1  17   27.10    4.60
  -4   1  17   22.40    5.30
   4   1 -17   21.30    3.60
   4   1 -17    8.70   10.40
  -4   1  17   19.10    3.70
  -4   1  17   25.80    3.70
  -4  -1  19    8.10    4.70
   4  -1 -19   20.80    5.50
   4  -1 -19   13.30    4.70
  -4  -1  19    8.00    3.80
  -4  -1  19    3.60    3.50
  -4  -1  19    8.30    3.30
   4  -1 -19    7.20    6.10
   4  -1 -19    7.20    4.60
   4  -1 -19    9.10    4.30
   4  -1 -19   13.10    7.20
   4  -1 -19   10.60    5.70
  -4  -1  19    2.80   11.50
   4   1 -19   12.60   13.00
  -4   1  19    4.80    3.90
  -4   1  19   17.80   12.50
   4   1 -19    3.70    3.60
   4   1 -19    6.00    5.40
  -4   1  19   12.70    4.20
   4   1 -19   11.30    4.50
  -4   1  19   12.00    4.50
   4  -1 -21  779.22   37.30
  -4  -1  21  831.62   36.50
   4  -1 -21  854.01   37.70
   4  -1 -21  821.92   43.10
   4  -1 -21  748.73   42.60
   4  -1 -21  810.62   36.50
  -4  -1  21  849.41   35.40
  -4  -1  21  800.92   37.40
  -4  -1  21  789.12   33.60
   4  -1 -21  813.52   34.90
   4   1 -21  806.82   38.40
   4   1 -21  748.93   47.80
  -4   1  21  787.12   35.80
  -4   1  21  759.92   57.19
  -4   1  21  837.72   38.30
   4   1 -21  786.22   35.60
   4   1 -21  869.81   36.70
  -4  -1  23  132.09   10.60
   4  -1 -23  133.79    8.30
   4  -1 -23  127.39   10.50
  -4  -1  23  127.59    8.80
   4  -1 -23  135.79   10.90
   4  -1 -23  117.69   10.90
   4   1 -23  125.29    9.60
   4   1 -23  134.69    9.50
  -4   1  23  119.59    8.50
  -4   1  23  118.79   11.20
  -4  -1  25    0.20    4.30
   4  -1 -25    3.50    2.90
   4  -1 -25    1.40    3.20
  -4  -1  25   -0.50    2.30
   4   1 -25    2.60    2.90
   4   1 -25   -3.30    3.20
  -4   1  25    7.00    5.00
   4  -1 -27    4.60    3.00
   4   1 -27    6.90    2.50
  -4   1  27   10.50    6.00
   4   1 -27   13.80    3.70
   4  -1 -29  189.98    9.70
   4   1 -29  220.38   13.30
   4  -2  24    3.70    2.10
  -4  -2 -24    0.10    1.70
   4   2  24    2.00    2.70
  -4   2 -24    1.90    2.10
  -4  -2 -22    9.90    2.80
  -4  -2 -22    8.90    3.00
  -4   2 -22    4.90    2.10
   4   2  22   15.20    2.60
  -4   2 -22    9.50    2.30
   4   2  22    9.60    3.10
  -4  -2 -20   24.10    5.90
  -4  -2 -20   30.40    4.30
  -4  -2 -20   26.40    4.80
   4   2  20   35.00    5.60
  -4   2 -20   26.10    4.20
  -4   2 -20   33.60    3.80
   4   2  20   31.70    4.40
   4   2  20   23.20    3.70
  -4   2 -20   35.70    5.90
   4  -2  18  304.47   25.50
  -4  -2 -18  334.07   18.30
  -4  -2 -18  332.17   19.00
  -4  -2 -18  311.57   17.90
  -4  -2 -18  328.27   16.40
   4   2  18  328.87   17.40
   4   2  18  311.67   16.90
  -4   2 -18  327.67   16.50
  -4   2 -18  335.87   15.40
  -4   2 -18  301.97   18.00
   4   2  18  305.97   17.20
  -4   2 -18  335.37   17.20
   4   2  18  331.87   17.10
  -4  -2 -16    4.20    6.50
  -4  -2 -16   -2.10    3.80
  -4  -2 -16    0.10    4.20
  -4  -2 -16   -0.30    5.60
  -4  -2 -16    0.10    3.40
   4  -2  16    0.80    7.30
   4   2  16    4.00    4.60
   4   2  16    1.70    3.20
   4   2  16    4.40    3.30
  -4   2 -16   -1.60    2.90
  -4   2 -16   -2.40    4.10
   4   2  16    9.90    8.20
  -4   2 -16   -1.70   12.50
   4   2  16    3.20    4.80
  -4   2 -16   12.80   11.90
  -4   2 -16    8.00    3.80
  -4   2 -16    9.90    9.10
   4  -2  14    6.70    3.70
  -4  -2 -14    6.50    4.80
  -4  -2 -14    9.60    5.50
  -4  -2 -14   10.10    5.40
  -4  -2 -14    6.20    4.30
   4   2  14    4.80    4.30
   4   2  14    4.00    4.70
   4   2  14    4.70    4.10
   4   2  14   13.60    8.60
   4   2  14    0.60    5.30
   4   2  14    5.00    5.00
  -4   2 -14    8.90    3.50
  -4   2 -14    7.20    3.70
  -4   2 -14   15.10   12.80
  -4   2 -14   10.20    5.30
  -4  -2 -12   61.99    7.70
  -4  -2 -12   54.39    7.10
  -4  -2 -12   58.89    6.90
   4  -2  12   51.79   10.00
   4  -2  12   56.59    7.20
  -4  -2 -12   59.39    7.30
  -4  -2 -12   60.29    7.50
   4   2  12   60.69    8.20
  -4   2 -12   51.79   10.40
  -4   2 -12   58.79    6.20
  -4   2 -12   44.80   12.70
  -4   2 -12   57.49    5.10
   4   2  12   76.99    7.40
   4   2  12   64.99    8.30
  -4   2 -12   56.99   13.20
  -4   2 -12   63.39    7.00
   4   2  12   65.89    7.10
  -4   2 -12   66.49    6.30
   4   2  12   53.99    7.30
   4   2  12   67.29   14.10
   4  -2  10  915.51   38.60
  -4  -2 -10  836.42   40.70
   4  -2  10  895.11   40.00
   4  -2  10  858.91   46.50
  -4  -2 -10  935.41   40.00
   4  -2  10  955.90   47.50
   4  -2  10  920.01   39.30
  -4  -2 -10  960.50   39.70
  -4  -2 -10  963.90   40.60
  -4   2 -10  973.00   39.00
  -4   2 -10  925.51   39.40
   4   2  10  894.01   48.90
   4   2  10  875.11   40.50
   4   2  10  879.01   41.00
   4   2  10  904.61   41.50
  -4   2 -10  896.11   46.70
   4   2  10  913.31   39.70
  -4   2 -10  928.11   38.60
  -4   2 -10  916.51   37.90
  -4   2 -10  898.71   43.40
  -4   2 -10  860.61   48.00
   4  -2   8   24.00   24.20
  -4  -2  -8    2.00    3.50
  -4  -2  -8    3.80    3.70
  -4  -2  -8    2.80    2.90
   4  -2   8    3.30    6.70
   4  -2   8    5.00    3.20
   4  -2   8    8.70    7.30
   4  -2   8    0.10    3.10
  -4   2  -8    5.10    3.00
  -4   2  -8    2.50    3.10
   4   2   8    1.00    3.20
  -4   2  -8    3.20    6.30
  -4   2  -8    7.40    5.70
   4   2   8   11.70    4.90
   4   2   8    1.10    4.40
  -4   2  -8    4.30    2.80
   4   2   8    2.00    3.80
  -4   2  -8   -0.50    2.40
  -4  -2  -6   60.49    6.20
   4  -2   6   60.89   10.30
   4  -2   6   53.09    5.70
  -4  -2  -6   59.79    5.80
   4  -2   6   63.59    5.70
   4  -2   6   66.59   12.20
  -4  -2  -6   64.89    6.80
  -4  -2  -6   65.19    6.70
   4  -2   6   51.69   26.90
  -4   2  -6   71.39   11.80
  -4   2  -6   57.19    5.30
  -4   2  -6   81.89   10.60
  -4   2  -6   60.99    5.40
  -4   2  -6   60.89    8.30
  -4  -2  -4  385.46   19.50
   4  -2   4  413.86   21.20
   4  -2   4  413.36   23.50
  -4  -2  -4  395.36   19.40
  -4  -2  -4  381.56   17.90
   4  -2   4  401.26   18.50
  -4  -2  -4  360.36   18.10
   4  -2   4  381.96   26.60
   4  -2   4  386.06   18.80
  -4   2  -4  405.26   17.70
  -4   2  -4  379.36   17.40
  -4   2  -4  391.96   20.60
  -4   2  -4  398.36   23.60
  -4   2  -4  368.66   22.00
   4  -2   2  348.77   19.10
   4  -2   2  364.66   17.00
   4  -2   2  363.36   18.60
  -4  -2  -2  362.36   18.70
   4  -2   2  422.46   45.60
   4  -2   2  376.86   21.20
  -4  -2  -2  342.67   16.40
  -4  -2  -2  358.36   18.10
   4  -2   2  342.17   25.90
  -4   2  -2  350.26   16.20
  -4   2  -2  364.26   20.40
  -4   2  -2  344.37   18.90
  -4   2  -2  354.56   16.20
   4  -2   0   38.40    7.50
   4  -2   0   27.30    4.40
   4  -2   0   30.50   30.60
   4  -2   0   29.80    4.90
  -4  -2   0   26.10    5.10
   4  -2   0   26.70    3.30
   4  -2   0   31.50   11.70
   4  -2   0   23.30    5.10
  -4  -2   0   28.70    3.90
  -4  -2   0   28.10    6.10
  -4   2   0   29.70    3.70
  -4   2   0   25.40    3.40
  -4   2   0   32.80    6.30
   4  -2  -2   69.79    8.60
   4  -2  -2   64.09    7.40
  -4  -2   2   66.89    5.70
  -4  -2   2   81.39    9.10
  -4  -2   2   68.89    5.70
   4  -2  -2  111.09   33.10
   4  -2  -2   70.79    7.50
   4  -2  -2   68.89    5.70
   4  -2  -2   80.79   13.50
   4  -2  -2   73.29    6.30
  -4   2   2   60.89    5.10
  -4   2   2   74.89    8.10
   4  -2  -4   13.10    5.00
   4  -2  -4   11.50    3.30
  -4  -2   4   19.50    3.80
   4  -2  -4   14.00    4.90
   4  -2  -4   40.90   10.80
   4  -2  -4   13.70    3.90
   4  -2  -4   19.20    3.60
  -4  -2   4   14.80    3.00
  -4   2   4   10.90    3.30
  -4   2   4   20.80    4.90
   4  -2  -6 4646.44  191.38
   4  -2  -6 4844.72  189.18
  -4  -2   6 4536.65  187.98
   4  -2  -6 4739.73  188.78
   4  -2  -6 4954.90  191.78
   4  -2  -6 4400.86  201.28
   4  -2  -6 5128.09  189.08
   4  -2  -6 4873.31  190.48
  -4  -2   6 4840.62  189.58
  -4   2   6 4757.92  188.48
  -4   2   6 4595.04  188.28
   4  -2  -8  414.36   20.30
   4  -2  -8  435.56   19.20
  -4  -2   8  424.16   20.30
   4  -2  -8  404.76   19.40
  -4  -2   8  453.55   18.30
   4  -2  -8  376.86   31.70
   4  -2  -8  428.16   21.60
  -4  -2   8  395.56   18.00
  -4   2   8  425.26   20.70
   4   2  -8  390.76   23.30
  -4   2   8  424.56   19.10
  -4   2   8  463.75   33.60
  -4   2   8  420.26   18.70
  -4   2   8  388.16   20.30
   4  -2 -10 1949.70   77.79
   4  -2 -10 1859.81   75.79
  -4  -2  10 1778.42   74.29
  -4  -2  10 1876.41   77.29
   4  -2 -10 1937.81   77.09
  -4  -2  10 1951.50   74.59
   4  -2 -10 1879.21   76.19
   4  -2 -10 1886.71   76.89
  -4   2  10 1878.41   76.99
  -4   2  10 1685.53   76.79
  -4   2  10 1808.92   77.09
   4   2 -10 1851.81   81.69
   4   2 -10 1917.11   75.39
  -4   2  10 1799.22   92.79
   4  -2 -12  143.99   11.20
  -4  -2  12  147.19   11.00
   4  -2 -12  150.28   10.00
   4  -2 -12  149.88    9.50
   4  -2 -12  161.38   10.70
  -4  -2  12  158.38    8.30
   4  -2 -12  138.29   10.30
   4   2 -12  165.88    9.60
   4   2 -12  160.88    8.30
  -4   2  12  133.69   49.30
  -4   2  12  175.88   10.30
  -4   2  12  145.09   11.00
   4   2 -12  142.79   10.90
  -4   2  12  127.39   22.60
   4   2 -12  163.88   17.70
  -4   2  12  138.59    9.80
   4   2 -12  161.78   10.70
   4  -2 -14  571.24   27.40
   4  -2 -14  548.55   25.70
   4  -2 -14  572.74   27.40
  -4  -2  14  558.74   28.00
   4  -2 -14  578.74   28.50
   4  -2 -14  586.04   26.80
  -4  -2  14  566.04   24.30
   4  -2 -14  552.14   25.60
  -4  -2  14  576.14   24.80
   4   2 -14  568.74   26.70
  -4   2  14  566.94   26.60
   4   2 -14  603.64   24.50
   4   2 -14  587.04   25.90
  -4   2  14  502.25   27.50
   4   2 -14  577.54   35.90
  -4   2  14  586.14   26.80
   4   2 -14  559.34   25.30
  -4   2  14  595.04   47.00
  -4   2  14  590.84   26.30
  -4  -2  16   14.90    4.30
  -4  -2  16    7.80    3.30
   4  -2 -16   15.70    4.70
   4  -2 -16   21.40    5.40
   4  -2 -16   17.50    6.00
   4  -2 -16   14.20    4.30
   4  -2 -16   17.80    6.00
  -4  -2  16    8.70    3.80
   4  -2 -16   13.70    5.80
   4  -2 -16   12.80    5.40
  -4  -2  16   16.30    5.40
   4  -2 -16   15.10    4.60
   4   2 -16   11.90    5.60
   4   2 -16   21.20    4.50
  -4   2  16   19.30    4.90
   4   2 -16   18.60    3.60
  -4   2  16   17.30   13.80
  -4   2  16   18.90    6.30
   4   2 -16   13.30   14.70
   4   2 -16   14.70    3.80
  -4   2  16   26.10    4.80
  -4   2  16   22.70    4.50
  -4  -2  18  320.67   16.10
   4  -2 -18  295.47   19.00
   4  -2 -18  256.87   19.90
   4  -2 -18  322.17   18.20
  -4  -2  18  324.47   18.90
   4  -2 -18  336.77   16.20
   4  -2 -18  316.97   19.00
  -4   2  18  312.37   16.80
   4   2 -18  325.17   16.50
  -4   2  18  336.97   40.00
  -4   2  18  336.87   16.60
   4   2 -18  314.27   15.40
   4  -2 -20  156.78   13.80
   4  -2 -20  155.38   12.20
  -4  -2  20  160.38   10.70
   4  -2 -20  161.88   10.50
  -4  -2  20  155.38   13.00
   4  -2 -20  162.68   12.80
  -4  -2  20  154.98    8.50
  -4   2  20  169.38   13.70
   4   2 -20  134.89   26.20
  -4   2  20  192.48   29.70
   4   2 -20  163.58   10.30
  -4   2  20  149.88   10.30
   4   2 -20  162.18   10.50
   4  -2 -22   11.50    4.20
  -4  -2  22    0.90    2.50
   4  -2 -22   10.30    7.30
   4  -2 -22    1.30    3.20
  -4  -2  22    2.70    4.00
  -4   2  22  -14.70   11.70
   4   2 -22    0.00    3.40
  -4   2  22   -3.00    5.00
   4   2 -22    0.90    3.00
  -4  -2  24   50.19    6.00
  -4  -2  24   39.30    4.30
   4  -2 -24   44.40    5.70
  -4   2  24   48.90   24.30
   4   2 -24   31.50    4.70
   4   2 -24   35.00    4.70
   4  -2 -26   19.10    3.70
  -4  -2  26   20.00    4.70
  -4  -2  26   28.60    5.20
   4   2 -26   15.50    3.40
   4  -2 -28   79.19    5.10
  -4   2  28   90.69    5.50
   4   2 -28   90.99    6.80
  -4  -3 -21  119.19    8.10
  -4  -3 -21  106.59    6.90
  -4  -3 -21  115.69    6.40
  -4   3 -21   90.09    6.00
   4   3  21   98.29    6.90
  -4  -3 -19   30.80    4.70
  -4  -3 -19   36.10    4.20
  -4  -3 -19   30.10    5.70
  -4  -3 -19   35.10    5.30
   4   3  19   30.60    4.90
  -4   3 -19   29.10    3.80
   4   3  19   30.40    3.80
  -4  -3 -17    4.80    5.20
  -4  -3 -17    1.60    3.40
   4  -3  17    2.90    3.60
  -4  -3 -17    6.10    4.00
  -4   3 -17    5.00    2.70
   4   3  17    6.10    3.00
  -4   3 -17    3.60    4.40
   4   3  17    1.70    3.60
   4   3  17    5.90    3.10
  -4   3 -17    8.40    5.20
  -4  -3 -15    5.50    5.10
  -4  -3 -15    8.60    4.80
   4  -3  15    3.90    8.60
  -4  -3 -15   12.50    4.40
  -4  -3 -15   14.20    4.40
   4   3  15    7.80    3.30
  -4   3 -15    6.00    2.40
   4   3  15    7.20    3.60
  -4   3 -15    7.20    2.80
   4   3  15   11.10    3.60
   4   3  15    7.40    3.80
  -4   3 -15    6.30    3.00
   4   3  15    7.90    4.50
  -4  -3 -13   -5.30    4.80
   4  -3  13    6.80    8.30
  -4  -3 -13   -6.30    4.10
  -4  -3 -13    1.70    4.50
  -4  -3 -13    2.70    3.90
  -4  -3 -13    2.60    5.00
  -4   3 -13    4.00    2.60
  -4   3 -13    3.70    3.00
   4   3  13   -0.50    3.20
   4   3  13    5.90    4.10
  -4   3 -13    2.70    4.40
  -4   3 -13  -11.80    9.10
   4   3  13    0.80    3.00
   4   3  13    2.20    4.20
  -4   3 -13    8.00    2.80
   4   3  13    2.20    4.00
  -4  -3 -11  290.47   17.80
  -4  -3 -11  283.27   16.80
  -4  -3 -11  277.87   16.00
  -4  -3 -11  283.17   15.50
   4  -3  11  248.88   14.80
   4  -3  11  276.47   14.80
   4  -3  11  311.67   25.40
   4  -3  11  224.08   30.60
  -4  -3 -11  243.38   16.90
  -4  -3 -11  237.38   15.80
   4   3  11  264.17   14.20
   4   3  11  261.07   14.80
  -4   3 -11  213.08   20.00
  -4   3 -11  276.57   13.70
   4   3  11  281.17   16.90
   4   3  11  268.17   17.30
  -4   3 -11  286.87   14.10
  -4   3 -11  272.57   13.20
   4   3  11  282.07   16.80
   4  -3   9   12.40    4.60
   4  -3   9    6.60    3.50
  -4  -3  -9    8.50    5.70
  -4  -3  -9    1.00    4.30
  -4  -3  -9    8.10    5.00
  -4  -3  -9    5.10    4.00
  -4  -3  -9    4.40    3.90
   4  -3   9    6.60   10.30
   4  -3   9   14.90   10.20
  -4   3  -9   10.70    3.50
   4   3   9   12.70    4.10
   4   3   9    5.30    5.30
   4   3   9    8.40    5.80
   4   3   9   14.40    4.80
  -4   3  -9   10.90    3.20
  -4   3  -9    7.10    3.00
  -4   3  -9    6.10    4.80
   4   3   9    1.50    3.00
   4  -3   7   72.29    7.80
   4  -3   7   67.49   14.00
   4  -3   7   86.09    7.90
  -4  -3  -7   72.49    9.00
   4  -3   7   65.39   16.00
  -4  -3  -7   76.39    9.00
  -4  -3  -7   86.19    8.70
  -4  -3  -7   75.39    8.40
   4   3   7   82.29    8.90
   4   3   7   77.89    7.60
   4   3   7   78.59    8.80
  -4   3  -7   83.29    5.80
  -4   3  -7   57.69    6.10
   4   3   7   88.89    7.40
  -4   3  -7   78.09    7.40
   4   3   7   65.59    8.10
  -4   3  -7   71.39   10.30
  -4   3  -7   85.39    7.10
  -4  -3  -5    0.40    4.80
  -4  -3  -5   -6.80    3.30
   4  -3   5    2.60    2.30
   4  -3   5    5.90    4.50
  -4  -3  -5    1.40    4.00
  -4  -3  -5    3.30    4.60
   4  -3   5   -1.20    2.90
  -4  -3  -5   -4.70    3.30
   4  -3   5   -5.30   11.40
   4  -3   5    8.40    7.60
   4   3   5    3.60    4.20
  -4   3  -5   -3.10    3.80
  -4   3  -5    1.20    6.60
  -4   3  -5   -2.10    4.40
  -4   3  -5   -0.60    2.50
   4   3   5    4.30    4.50
   4   3   5    4.50    3.10
   4   3   5   -1.20    2.80
   4   3   5    2.20    3.70
  -4   3  -5   -1.00    2.20
  -4   3  -5    5.30    3.10
  -4  -3  -3  171.38   12.10
  -4  -3  -3  155.68   13.20
   4  -3   3  179.98   11.40
  -4  -3  -3  163.08   11.50
  -4  -3  -3  172.58   11.20
   4  -3   3  162.28   27.20
   4  -3   3  177.88   11.60
  -4  -3  -3  181.48   13.20
   4  -3   3  188.88   10.30
   4  -3   3  139.69    9.80
   4  -3   3  192.38   17.40
   4  -3   3  166.78    8.60
  -4   3  -3  176.08   14.30
   4   3   3  166.68   10.10
  -4   3  -3  169.98   10.00
  -4   3  -3  151.38   10.10
   4   3   3  149.88   10.80
   4   3   3  162.18   11.00
  -4   3  -3  170.38    9.00
   4   3   3  168.18   12.80
  -4   3  -3  165.58   10.90
  -4  -3  -1   24.70    4.90
   4  -3   1   30.00    5.20
   4  -3   1   23.50   13.50
   4  -3   1   23.20    3.80
   4  -3   1   31.40    6.30
   4  -3   1   21.70    3.90
   4  -3   1   21.10    7.60
  -4  -3  -1   29.30    7.30
  -4  -3  -1   30.40    6.60
  -4  -3  -1   26.80    6.70
  -4  -3  -1   24.40    6.30
   4  -3   1   25.00    4.70
  -4   3  -1   24.00    4.20
  -4   3  -1   19.20    6.10
   4   3   1   27.00    5.40
   4   3   1   22.10    5.70
  -4   3  -1   25.60    3.90
   4   3   1   13.40    4.30
  -4   3  -1   26.00    3.80
   4  -3  -1   63.09    6.00
   4  -3  -1   63.99    8.10
   4  -3  -1   51.59   15.50
   4  -3  -1   63.49    5.60
  -4  -3   1   70.69    9.40
  -4  -3   1   57.49    6.30
   4  -3  -1   60.19    6.50
  -4  -3   1   60.49    9.70
  -4  -3   1   57.19    7.30
   4  -3  -1   63.99    7.20
   4  -3  -1   54.59    8.30
  -4  -3   1   63.29    8.30
  -4  -3   1   67.79    7.90
  -4   3   1   59.09    5.70
  -4   3   1   72.49    7.50
   4   3  -1   57.29    7.20
  -4   3   1   61.39    4.90
  -4   3   1   66.59    8.50
  -4   3   1   58.09    5.20
  -4   3   1   67.59    7.80
  -4  -3   3   14.50    3.80
   4  -3  -3   14.20    3.90
   4  -3  -3   14.40    4.60
  -4  -3   3   15.40    4.90
   4  -3  -3    4.80    5.70
   4  -3  -3   15.20    4.40
   4  -3  -3   21.80    6.10
  -4  -3   3   13.70    6.30
   4  -3  -3   16.90    3.90
   4  -3  -3   17.00   12.90
  -4  -3   3   18.90    5.40
   4  -3  -3   23.80    4.70
   4  -3  -3   17.20    5.30
  -4  -3   3   18.70    6.80
  -4   3   3   13.90    5.40
  -4   3   3   10.60    3.00
   4   3  -3   19.20    5.20
  -4   3   3   11.30    3.30
  -4  -3   5  232.48   18.20
  -4  -3   5  238.18   17.30
   4  -3  -5  224.38   13.50
   4  -3  -5  249.88   12.70
  -4  -3   5  229.38   12.50
   4  -3  -5  233.78   13.40
   4  -3  -5  234.88   15.60
   4  -3  -5  237.38   16.00
   4  -3  -5  217.58   13.20
  -4  -3   5  237.68   12.30
   4  -3  -5  230.88   17.20
  -4  -3   5  240.18   14.60
  -4  -3   5  235.98   14.00
   4  -3  -5  232.18   12.00
  -4  -3   5  240.28   12.60
  -4  -3   5  229.28   12.00
  -4   3   5  252.97   14.70
  -4   3   5  224.08   13.00
   4   3  -5  243.38   13.30
  -4   3   5  229.78   11.40
  -4   3   5  215.88   16.50
   4   3  -5  215.88   18.30
   4   3  -5  244.38   12.10
  -4   3   5  221.18   14.50
  -4  -3   7    5.50    7.60
   4  -3  -7    3.90    4.20
   4  -3  -7    7.50    4.20
   4  -3  -7    8.60    3.20
  -4  -3   7    7.10    3.00
   4  -3  -7    5.10    5.40
   4  -3  -7    3.10    3.70
  -4  -3   7    8.10    3.00
   4  -3  -7    8.20    5.10
   4  -3  -7    5.80    3.30
   4  -3  -7    5.50    3.90
  -4  -3   7   13.10    6.30
  -4   3   7    4.50    4.10
  -4   3   7    8.10    4.70
   4   3  -7    8.20    4.00
  -4   3   7    5.40    3.90
  -4   3   7    1.90    3.30
   4   3  -7    6.70    3.10
   4  -3  -9  204.68   14.50
   4  -3  -9  226.38   16.20
  -4  -3   9  207.28   14.70
  -4  -3   9  227.18   18.30
   4  -3  -9  218.88   13.20
   4  -3  -9  224.18   12.40
  -4  -3   9  232.48   11.60
   4  -3  -9  232.48   13.20
  -4  -3   9  219.58   11.10
   4  -3  -9  221.28   13.80
   4  -3  -9  229.48   15.90
  -4   3   9  222.98   14.50
  -4   3   9  228.08   13.70
   4   3  -9  230.38   11.50
   4   3  -9  205.58   12.10
  -4   3   9  243.28   13.70
  -4   3   9  233.68   13.10
   4   3  -9  235.48   13.20
  -4  -3  11  262.87   11.80
   4  -3 -11  229.48   15.10
   4  -3 -11  219.08   16.10
   4  -3 -11  238.18   17.30
   4  -3 -11  222.28   13.90
  -4  -3  11  215.38   15.60
  -4  -3  11  257.27   12.10
   4  -3 -11  232.48   14.90
   4  -3 -11  241.58   14.70
   4  -3 -11  256.27   14.40
   4  -3 -11  243.08   13.20
  -4  -3  11  217.78   19.60
   4   3 -11  226.38   14.60
   4   3 -11  260.07   11.90
   4   3 -11  232.58   13.90
  -4   3  11  244.88   14.60
  -4   3  11  206.08   14.30
  -4   3  11  255.07   13.90
  -4   3  11  211.68   13.20
   4  -3 -13   55.99   10.20
   4  -3 -13   37.90    5.00
   4  -3 -13   56.49    7.00
  -4  -3  13   35.90    4.30
  -4  -3  13   30.70    3.90
   4  -3 -13   42.40    7.00
   4  -3 -13   46.20    6.60
   4  -3 -13   19.70    6.00
  -4  -3  13   31.00    9.00
  -4   3  13   41.60    5.80
  -4   3  13   37.90    7.10
   4   3 -13   35.10    5.00
  -4   3  13   34.70    8.50
   4   3 -13   33.80    6.40
   4   3 -13   31.70    3.50
  -4  -3  15    4.60    9.90
  -4  -3  15    8.50    3.60
   4  -3 -15   11.20    5.10
   4  -3 -15   18.00    6.30
   4  -3 -15   18.20    6.50
  -4  -3  15   10.50    3.90
  -4  -3  15   16.50    4.10
   4  -3 -15   12.30    4.70
   4  -3 -15    8.00    6.70
   4  -3 -15   23.90    4.60
  -4  -3  15    8.10    4.90
   4  -3 -15   13.60    5.60
   4  -3 -15   14.70    6.40
   4   3 -15   15.80    3.90
  -4   3  15   14.80    6.10
  -4   3  15   19.70    4.30
   4   3 -15   15.40    3.30
   4   3 -15   10.70    3.30
   4  -3 -17   30.40    6.30
   4  -3 -17   25.50    4.40
   4  -3 -17   43.30    8.60
   4  -3 -17   32.40    6.80
  -4  -3  17   26.90    5.30
  -4  -3  17   27.20    4.20
   4  -3 -17   38.00    6.60
  -4  -3  17   26.30    5.20
  -4   3  17   32.60    6.10
   4   3 -17   22.30    3.50
   4  -3 -19   -3.70    7.70
   4  -3 -19    3.70    5.90
   4  -3 -19    5.90    4.00
  -4  -3  19   -2.00    3.30
   4  -3 -19    0.00    2.90
   4   3 -19    4.10    3.70
  -4   3  19   -3.70    4.30
  -4   3  19    6.00    4.30
   4   3 -19    0.70    2.70
   4  -3 -21   -4.60    2.80
   4  -3 -21    6.20    4.70
  -4  -3  21   -5.80    3.20
   4  -3 -21   -3.20    2.60
   4   3 -21    2.70    2.50
  -4   3  21    0.50    3.30
  -4  -3  23  133.39    7.50
   4  -3 -23  144.69   11.10
   4  -3 -23  145.59    9.20
  -4  -3  23  134.09    8.80
   4   3 -23  126.39    7.80
  -4   3  23  116.99    8.20
  -4   3  23  129.69    8.70
  -4  -3  25    0.90    2.20
  -4  -4 -18    5.20    1.90
  -4  -4 -18    3.80    3.60
  -4  -4 -16   -2.20    2.20
  -4  -4 -16   -1.80    4.20
  -4  -4 -16    4.90    3.80
  -4   4 -16    1.00    1.60
   4   4  16    0.50    2.40
  -4  -4 -14   24.70    4.90
  -4  -4 -14   24.50    4.00
  -4  -4 -14   19.40    6.40
  -4  -4 -14   46.20    7.70
   4   4  14   30.60    4.80
  -4   4 -14   24.20    4.40
   4   4  14   37.30    4.90
  -4  -4 -12   38.10    5.00
  -4  -4 -12   26.90    4.50
  -4  -4 -12   30.80    8.00
  -4  -4 -12   41.30    6.50
  -4   4 -12   38.70    4.00
  -4   4 -12   32.60    4.10
   4   4  12   35.40    5.30
   4   4  12   31.00    4.10
   4   4  12   38.90    5.40
  -4  -4 -10  112.19   10.10
  -4  -4 -10   83.09    7.60
  -4  -4 -10  104.49    8.90
  -4  -4 -10  107.19   13.60
   4  -4  10  106.99    9.00
  -4  -4 -10   97.89   10.40
   4   4  10  102.99    6.40
   4   4  10  106.69    7.80
   4   4  10   95.59    9.30
   4   4  10   99.29    9.20
   4   4  10   85.19    7.80
  -4   4 -10   94.49    6.70
  -4   4 -10  108.29    7.00
   4  -4   8    6.00    3.30
  -4  -4  -8    2.00    4.00
  -4  -4  -8    4.50    3.70
  -4  -4  -8    2.60    4.60
  -4  -4  -8    4.90    3.80
  -4  -4  -8   -3.00    4.80
  -4  -4  -8   -2.30    5.40
   4   4   8    5.90    4.60
   4   4   8    7.70    3.50
  -4   4  -8   -0.90    3.00
   4   4   8    2.60    2.90
   4   4   8    5.10    3.70
  -4   4  -8    4.10    4.70
   4   4   8   -8.40    8.50
  -4  -4  -6  163.08   11.70
  -4  -4  -6  140.19   14.00
  -4  -4  -6  144.79   10.70
   4  -4   6  158.18   10.60
  -4  -4  -6  145.99   10.00
  -4  -4  -6  144.39   11.90
   4  -4   6  197.88   28.10
  -4  -4  -6  139.79   12.70
  -4  -4  -6  121.19   15.60
  -4   4  -6  151.28   10.40
   4   4   6  148.89    8.90
  -4   4  -6  148.59    9.00
   4   4   6  166.88   11.50
   4   4   6  153.88   11.50
   4   4   6  149.99   12.10
   4   4   6  153.68    9.60
   4  -4   4  226.98   14.50
  -4  -4  -4  216.98   17.10
   4  -4   4  217.28   22.20
  -4  -4  -4  225.88   14.40
   4  -4   4  263.07   14.60
  -4  -4  -4  224.48   13.90
  -4  -4  -4  218.78   16.70
  -4  -4  -4  224.38   14.00
  -4  -4  -4  224.58   17.50
  -4  -4  -4  215.68   12.60
   4   4   4  221.08   13.60
  -4   4  -4  225.78   17.90
   4   4   4  219.08   12.10
   4   4   4  230.68   15.10
  -4   4  -4  233.58   12.40
  -4   4  -4  246.98   13.80
   4   4   4  205.18   13.70
   4  -4   2    7.00    4.80
  -4  -4  -2    4.40    7.90
  -4  -4  -2   -5.60    6.20
   4  -4   2    3.80    3.60
  -4  -4  -2    1.60    3.10
  -4  -4  -2   -1.30    5.20
   4  -4   2    8.50    9.30
  -4  -4  -2   -0.60    3.20
  -4  -4  -2    1.30    4.20
   4  -4   2   -0.20    2.80
  -4  -4  -2    6.10    4.80
  -4  -4  -2   -0.20    4.00
   4   4   2    5.70    3.70
   4   4   2   -0.80    2.90
   4   4   2   -6.00    3.00
  -4   4  -2    2.00    3.50
  -4   4  -2   -4.20    6.80
  -4   4  -2    2.10    2.40
   4   4   2    9.20    3.80
  -4  -4   0   51.49    6.50
  -4  -4   0   57.29    6.40
  -4  -4   0   53.19    5.80
   4  -4   0   41.10    7.00
  -4  -4   0   52.99    6.60
  -4  -4   0   40.30   10.00
  -4  -4   0   43.20    9.60
  -4  -4   0   44.90    8.90
   4  -4   0   36.40   10.70
   4  -4   0   52.69    4.90
   4  -4   0   38.90    6.80
   4  -4   0   46.30    5.40
  -4  -4   0   47.20    7.60
  -4   4   0   37.60    4.70
   4   4   0   39.10    5.60
   4   4   0   49.10    5.20
  -4   4   0   47.20    8.50
   4   4   0   44.00    6.50
   4   4   0   40.00    5.70
  -4   4   0   44.80    5.80
  -4  -4   2   47.00    5.70
   4  -4  -2   48.70    7.50
  -4  -4   2   53.69    6.20
   4  -4  -2   59.79    7.50
  -4  -4   2   62.39    9.90
  -4  -4   2   37.40    8.70
   4  -4  -2   40.30   10.70
  -4  -4   2   53.99    6.40
  -4  -4   2   53.59    5.50
   4  -4  -2   50.39    5.20
  -4  -4   2   60.39   11.30
   4  -4  -2   61.39    6.90
   4  -4  -2   43.50    7.40
   4   4  -2   50.69    6.70
  -4   4   2   51.29    5.60
   4   4  -2   43.80    6.30
  -4   4   2   51.29    8.10
   4   4  -2   43.70    5.90
  -4   4   2   50.39    6.50
   4   4  -2   48.30    5.30
  -4  -4   4  132.19    8.30
   4  -4  -4  109.49   14.70
   4  -4  -4  143.49   12.20
   4  -4  -4  147.39   11.40
  -4  -4   4  129.39   13.30
   4  -4  -4  132.79    8.00
   4  -4  -4  143.49    9.20
   4  -4  -4  134.99   10.60
  -4  -4   4  149.79   17.30
   4  -4  -4  137.99   10.10
  -4  -4   4  137.39   10.00
  -4  -4   4  152.98    9.20
  -4  -4   4  127.69    9.00
  -4  -4   4  116.69   14.10
   4   4  -4  130.89   10.00
   4   4  -4  127.69    9.10
   4   4  -4  155.68    8.70
   4   4  -4  123.89   10.20
  -4   4   4  127.59   10.50
  -4   4   4  129.99    8.50
  -4  -4   6   11.30    3.20
  -4  -4   6   -3.10    6.90
   4  -4  -6   14.50    5.50
  -4  -4   6    6.70    6.00
   4  -4  -6    0.40    6.70
   4  -4  -6    9.50    4.20
  -4  -4   6    8.50    3.50
   4  -4  -6   13.40    3.10
  -4  -4   6   10.90    3.90
   4  -4  -6    8.90    3.90
   4  -4  -6    8.40    5.10
  -4  -4   6   17.50    8.50
   4  -4  -6    2.80    5.60
   4  -4  -6   10.10    5.40
   4   4  -6    8.10    3.00
   4   4  -6    3.70    3.80
   4   4  -6    7.70    3.50
  -4   4   6    6.40    3.20
  -4   4   6    7.30    5.10
   4  -4  -8    9.90    3.20
  -4  -4   8   10.40    7.20
  -4  -4   8   -3.60    6.00
   4  -4  -8   10.30    6.40
   4  -4  -8   10.90    7.40
   4  -4  -8    6.70    4.50
  -4  -4   8   12.00    8.90
  -4  -4   8    8.50    3.40
   4  -4  -8   10.20    4.50
   4  -4  -8    8.80    3.90
  -4   4   8    4.60    3.20
   4   4  -8    7.00    4.40
   4   4  -8   15.10    3.60
   4   4  -8   12.90    4.90
  -4   4   8   16.30    5.70
   4  -4 -10   51.19    6.90
   4  -4 -10   42.60    4.90
   4  -4 -10   34.80    7.50
  -4  -4  10   49.10    5.00
  -4  -4  10   45.50    4.20
   4  -4 -10   47.20    6.00
   4  -4 -10   53.79    6.90
  -4  -4  10   44.60   15.70
  -4   4  10   43.30    7.20
   4   4 -10   43.00    5.60
   4   4 -10   42.20    4.30
   4  -4 -12   -4.90    5.10
   4  -4 -12    5.60    3.90
   4  -4 -12    5.10    4.20
  -4  -4  12   -0.90    2.90
  -4  -4  12   -2.40    3.10
   4  -4 -12   -0.60    3.20
   4  -4 -12   -3.00    4.50
  -4   4  12   -3.90    4.80
   4   4 -12   -2.30    1.90
   4  -4 -14   41.30    8.80
   4  -4 -14   52.29    4.90
   4  -4 -14   72.59    9.80
   4  -4 -14   52.79    6.70
  -4   4  14   39.70    6.90
   4   4 -14   52.79    4.40
   4  -4 -16   -2.10    3.00
   4  -4 -16    3.10    2.30
   4  -4 -16    3.40    4.70
  -4  -4  16    3.10    3.50
   4  -4 -16    1.60    4.30
  -4  -4  16    4.10    3.00
   4   4 -16    4.70    2.30
  -4   4  16   -0.70    4.40
   4  -4 -18    1.50    4.60
   4  -4 -18   -5.20    2.10
   4  -4 -18   -4.50    3.60
   4  -4 -20    7.30    2.90
   4  -4 -20   10.10    3.50
   4   4 -20    7.00    2.10
  -4   4  20    5.30    2.70
   4  -4 -22    5.20    1.80
  -4  -4  22    3.60    1.70
   4   4 -22    0.20    1.50
  -4   4  22    6.10    1.90
  -4  -5 -13    0.50    1.30
  -4   5 -11  106.59    5.40
  -4  -5  -9   -1.90    3.30
  -4  -5  -9   -0.20    2.30
  -4  -5  -9    0.10    2.70
  -4  -5  -9    0.20    1.80
   4   5   9    1.70    2.20
  -4   5  -9    3.80    1.70
  -4  -5  -7  169.58    9.50
   4  -5   7  195.68   10.00
  -4  -5  -7  181.08    9.50
  -4  -5  -7  163.68   11.80
  -4   5  -7  195.58    8.90
   4   5   7  183.38   10.80
  -4  -5  -5   20.60    3.70
   4  -5   5   10.10    3.10
  -4  -5  -5   15.20    4.70
  -4  -5  -5   12.40    3.60
  -4  -5  -5   15.40    2.90
   4   5   5   17.10    3.80
   4   5   5   15.00    2.80
  -4  -5  -3   64.19    7.70
   4  -5   3   56.69    5.80
  -4  -5  -3   60.49    5.10
  -4  -5  -3   64.79    6.40
  -4  -5  -3   68.49    6.00
  -4  -5  -3   59.79    7.50
   4   5   3   46.30    3.50
   4   5   3   59.69    6.10
  -4   5  -3   64.89    5.50
   4   5   3   61.09    5.40
   4  -5   1  103.09    8.00
  -4  -5  -1  111.59    7.40
  -4  -5  -1  105.29    8.40
  -4  -5  -1   94.59    6.80
  -4  -5  -1  102.89    9.40
   4   5   1   96.79    8.10
  -4   5  -1  106.79    7.20
   4  -5  -1   19.40    4.40
   4  -5  -1   23.20    3.60
  -4  -5   1   28.00    3.80
  -4  -5   1   23.90    4.20
  -4  -5   1   31.90    4.80
  -4   5   1   19.70    3.90
   4   5  -1   23.10    2.60
   4   5  -1   23.10    3.80
   4  -5  -3   26.60    3.90
   4  -5  -3   24.10    5.00
  -4  -5   3   34.40    4.60
  -4  -5   3   31.60    3.80
   4   5  -3   27.90    2.80
  -4   5   3   29.80    4.50
   4   5  -3   25.90    4.00
   4  -5  -5   -0.30    2.30
  -4  -5   5    0.30    3.20
  -4  -5   5    3.20    2.70
   4  -5  -5    1.00    2.60
   4   5  -5    0.40    1.60
  -4   5   5   -0.40    2.90
   4   5  -5    1.40    2.60
   4  -5  -7  220.18   11.90
  -4  -5   7  218.48   11.00
  -4  -5   7  206.58   10.10
   4  -5  -7  236.38   13.90
  -4   5   7  236.78   12.10
   4   5  -7  208.08    9.80
   4  -5  -9    1.60    2.60
   4  -5  -9   -0.40    2.80
   4  -5 -11   55.79    5.40
  -4  -5  11   63.59    5.30
  -4  -5  11   51.99    4.80
   4  -5 -11   67.19   10.90
   4   5 -11   62.69    3.90
  -4   5  11   60.89    5.70
   4  -5 -13   52.69    4.80
   4  -5 -13   57.89    6.20
   4   5 -13   60.69    3.70
  -4   5  13   49.40    4.60
   4  -5 -15   16.70    3.70
   4  -5 -15    6.00    3.60
   4   5 -15   11.00    1.70
  -4  -5  17   69.59    4.30
   5   0  25    0.50    2.20
  -5   0 -25   -3.10    1.60
  -5   0 -25    2.30    1.90
   5   0  23   -3.00    2.70
  -5   0 -23    3.40    2.80
   5   0  23   -4.90    2.70
  -5   0 -23    0.80    2.90
  -5   0 -21   -3.80    3.90
   5   0  21   -0.70    3.20
  -5   0 -21    1.10    3.20
  -5   0 -21    4.70    3.00
   5   0  21    6.20    8.90
   5   0  21   -0.10    3.00
   5   0  19    1.70    5.20
  -5   0 -19   -2.90    4.70
  -5   0 -19   -1.90    2.80
   5   0  19   -3.80    3.80
  -5   0 -19   -9.40    8.00
   5   0  19   -1.60    3.50
   5   0  19   10.30    4.50
  -5   0 -19   -4.60    4.40
  -5   0 -19    7.10   11.20
  -5   0 -17  -13.80    7.00
  -5   0 -17    4.30    5.00
  -5   0 -17    3.80    3.30
  -5   0 -17    4.80   10.60
   5   0  17   -0.20    3.50
   5   0  17   -3.40    5.50
   5   0  17    1.00    6.80
  -5   0 -17   -2.40    4.20
   5   0  17    5.30    4.00
   5   0  17    6.00    4.00
  -5   0 -17   -2.80    6.30
  -5   0 -17    1.10    2.80
   5   0  17   -1.30    3.60
  -5   0 -15   -4.70    5.60
   5   0  15   -3.00    5.10
   5   0  15   -4.40    5.90
   5   0  15    2.30    3.30
   5   0  15   -0.70    5.20
  -5   0 -15   -3.50    3.70
  -5   0 -15   -2.20    2.50
   5   0  15    2.80    4.10
  -5   0 -15    0.00    5.30
  -5   0 -15   -5.90    7.50
  -5   0 -15    6.50    4.40
   5   0  13   -0.10    4.40
  -5   0 -13   -0.10    3.20
  -5   0 -13   -3.30    6.00
   5   0  13   -3.50    4.10
   5   0  13    3.10    3.30
  -5   0 -13   -3.00    4.60
  -5   0 -13   -2.10    4.80
   5   0  13    7.50    5.70
  -5   0 -13   -1.70    2.20
   5   0  13   -3.70    3.40
   5   0  13    1.10    5.10
   5   0  11    5.30    4.40
   5   0  11    3.60   13.20
  -5   0 -11   -4.40    6.20
  -5   0 -11    3.70    3.30
   5   0  11    0.70    3.90
   5   0  11   -3.30    4.70
  -5   0 -11   -0.60    3.40
   5   0  11   -0.70    3.10
  -5   0 -11   -1.40    2.90
  -5   0  -9    1.40    2.80
   5   0   9   -1.60    3.10
  -5   0  -9   -1.50    5.70
  -5   0  -9    1.70    3.60
   5   0   9    2.70   10.70
  -5   0  -7    4.20    4.80
   5   0   7   -1.90    3.10
  -5   0  -7    0.90    2.90
  -5   0  -7    0.20    1.90
  -5   0  -7    5.30    2.00
  -5   0  -5   -0.60    1.40
  -5   0  -5   -0.10    3.50
  -5   0  -5    1.10    1.70
  -5   0  -5    1.20    2.00
   5   0   5    1.30    6.30
   5   0   5   -1.70    2.20
   5   0   3    3.30    4.40
  -5   0  -3   -1.30    1.50
   5   0   3   -1.80    1.80
  -5   0  -3   -2.00    2.90
  -5   0  -1   -0.30    1.10
   5   0   1   -3.40    2.60
   5   0   1    3.30    4.40
  -5   0  -1    1.20    2.50
  -5   0  -1    1.00    1.50
   5   0   1    2.10    2.10
   5   0  -1   -0.60    2.20
   5   0  -1   -2.00    6.50
  -5   0   1    0.40    1.30
  -5   0   1   -0.90    0.70
   5   0  -1   -0.90    2.50
   5   0  -3    4.80    3.30
   5   0  -5   -0.60    2.10
   5   0  -5    2.40    3.20
  -5   0   5    2.70    2.70
   5   0  -7   -1.30    3.50
  -5   0   7    2.60    3.20
   5   0  -7   -0.90    2.60
   5   0  -7    0.50    2.40
   5   0  -7    0.80    1.80
  -5   0   7   -0.10    1.60
  -5   0   9    1.10    3.30
   5   0  -9    1.90    3.00
   5   0  -9    1.10    2.80
  -5   0   9    0.30    2.00
  -5   0  11    4.60    5.90
  -5   0  11   -0.70    2.20
  -5   0  11   -7.20    2.90
   5   0 -11   -0.90    2.70
   5   0 -11   -1.50    2.90
  -5   0  13    2.00    2.30
   5   0 -13   -0.50    2.90
  -5   0  13   37.00   42.40
   5   0 -13    1.50    4.20
  -5   0  13   -2.50    2.60
   5   0 -13    0.80    3.70
  -5   0  13   -2.90    3.40
  -5   0  13   -0.20    2.50
  -5   0  13    1.70    7.50
   5   0 -15   -7.00    4.80
   5   0 -15    6.00    5.20
  -5   0  15   -1.70    2.80
   5   0 -15   -1.80    3.00
  -5   0  15   -0.10    2.70
   5   0 -15   -0.90    5.00
  -5   0  15    3.90    8.50
  -5   0  15    2.10    4.30
   5   0 -15    0.00    4.00
  -5   0  15    2.00    2.80
   5   0 -15    7.30    7.20
  -5   0  15    0.60   44.30
   5   0 -17   -0.80    3.20
  -5   0  17    1.30    3.90
  -5   0  17    0.50    3.40
   5   0 -17   -4.90    3.00
   5   0 -17   -4.50    4.60
  -5   0  17    5.90    4.50
   5   0 -17    2.80    7.50
  -5   0  17    2.20    2.50
   5   0 -17   -2.00    3.90
  -5   0  17    8.50   10.10
  -5   0  17   -4.50    3.20
  -5   0  17   -4.80    2.30
   5   0 -17    0.60    3.50
   5   0 -19    5.60    7.90
  -5   0  19   -1.90    2.60
   5   0 -19    0.50    3.30
   5   0 -19    1.20    4.60
  -5   0  19    8.60   11.50
   5   0 -19   -6.50    8.30
  -5   0  19    5.60    3.90
   5   0 -19    2.20    3.40
   5   0 -19   -3.00   10.10
   5   0 -19    6.40    3.70
  -5   0  19    0.20    3.00
  -5   0  19   -2.40    4.20
  -5   0  21   -3.40    2.70
  -5   0  21   -5.00    3.60
   5   0 -21   -2.70    4.40
  -5   0  21   -1.10    3.10
  -5   0  21   -2.00    4.30
   5   0 -21    2.80    3.20
   5   0 -21  -10.10    4.70
   5   0 -21   -3.60    3.10
   5   0 -21   11.10   11.50
  -5   0  23   10.30   24.40
  -5   0  23    1.50    2.90
   5   0 -23    0.70    4.70
   5   0 -23   -5.10    3.60
  -5   0  23    3.30    4.70
   5   0 -25   -1.90    4.00
  -5   0  25   -2.30    3.10
   5   0 -25   -2.20    2.90
   5   0 -27    1.80    3.80
   5   0 -27    0.40    4.10
  -5   0  27   -0.90    3.20
  -5   0  29   -1.40    3.50
   5   0 -29    2.20    2.10
   5   0 -29   -3.50    2.80
  -5  -1 -24    8.80    4.50
  -5  -1 -24    7.40    2.40
  -5  -1 -24    6.80    2.50
   5  -1  24   11.80    2.70
   5   1  24    8.10    2.30
  -5   1 -24    8.00    2.50
  -5  -1 -22    8.50    3.40
  -5  -1 -22    6.30    4.90
  -5  -1 -22    3.10    4.40
   5   1  22    2.20    3.10
  -5   1 -22    0.70    3.60
   5   1  22    5.00    2.30
  -5   1 -22    4.20    2.90
   5   1  22    8.00    4.50
   5  -1  20   33.10   11.40
   5  -1  20   48.70    5.50
  -5  -1 -20   48.20    7.80
  -5  -1 -20   41.30    5.50
  -5  -1 -20   44.40    4.80
  -5   1 -20   40.90    5.30
   5   1  20   46.80    6.30
   5   1  20   39.20    9.90
   5   1  20   49.10    5.90
  -5   1 -20   33.50    7.40
   5   1  20   38.90    4.60
  -5   1 -20   46.40    4.90
  -5  -1 -18  164.08   11.40
   5  -1  18  172.98   20.50
  -5  -1 -18  169.78   13.60
  -5  -1 -18  181.58   12.20
   5   1  18  163.78   11.80
   5   1  18  208.08   22.60
   5   1  18  153.68   12.70
  -5   1 -18  176.78   10.50
   5   1  18  182.28   17.10
  -5   1 -18  198.18   11.50
  -5   1 -18  192.28   13.70
  -5   1 -18  197.08   11.90
  -5  -1 -16   12.80    5.40
  -5  -1 -16    1.90    9.10
   5  -1  16   -4.50    6.30
  -5  -1 -16   10.90    4.80
  -5  -1 -16   10.30    6.50
  -5  -1 -16    6.40    4.10
  -5  -1 -16    2.20    3.60
   5  -1  16    3.70    4.30
   5  -1  16    9.40    3.90
   5  -1  16    0.00    4.30
  -5   1 -16    4.10    3.30
  -5   1 -16    9.80    4.30
   5   1  16    0.70    6.00
   5   1  16    9.40    4.80
  -5   1 -16   -0.60    9.00
   5   1  16    8.20    8.50
  -5   1 -16   15.80    8.60
   5   1  16    8.40    3.80
  -5   1 -16    5.10    4.80
   5   1  16   12.70    4.70
  -5   1 -16   12.70    9.90
   5   1  16    9.10    4.70
  -5   1 -16    8.10    3.30
   5   1  16    9.80    4.40
   5  -1  14  262.17   19.80
  -5  -1 -14  247.08   13.50
   5  -1  14  261.97   13.10
  -5  -1 -14  236.78   15.30
  -5  -1 -14  230.28   13.50
   5  -1  14  224.48   14.20
  -5  -1 -14  226.48   12.10
  -5  -1 -14  248.18   14.10
  -5  -1 -14  225.48   17.20
  -5  -1 -14  220.38   14.10
  -5   1 -14  242.28   14.40
   5   1  14  243.08   22.10
   5   1  14  234.18   15.00
  -5   1 -14  240.38   17.30
   5   1  14  236.48   14.90
   5   1  14  222.68   14.50
   5   1  14  224.98   14.00
  -5   1 -14  200.08   20.60
   5   1  14  238.28   13.80
  -5   1 -14  240.28   19.70
   5   1  14  234.98   14.90
  -5   1 -14  228.68   12.80
  -5   1 -14  205.18   12.80
   5  -1  12    3.70    4.70
   5  -1  12    3.70    5.60
   5  -1  12    2.00    5.00
  -5  -1 -12   -1.30    3.10
  -5  -1 -12    3.10    3.20
  -5  -1 -12   -2.20    5.10
   5  -1  12    6.40    4.30
  -5  -1 -12   -0.80    2.90
   5   1  12    5.20    5.80
   5   1  12    4.00    4.70
   5   1  12    7.50    3.70
  -5   1 -12    0.70    3.20
  -5   1 -12   -1.60    6.20
  -5   1 -12    3.90    7.80
   5   1  12    4.30    3.90
  -5   1 -12    6.00    6.50
   5   1  12   -0.30    3.70
   5   1  12   -3.30    3.00
  -5   1 -12    3.70    2.70
   5   1  12    1.80    4.20
  -5   1 -12    2.70    2.80
   5  -1  10  327.77   17.80
  -5  -1 -10  326.27   16.10
   5  -1  10  364.16   20.50
  -5  -1 -10  320.57   16.00
  -5  -1 -10  333.37   17.40
   5  -1  10  310.67   26.20
   5   1  10  373.16   31.10
   5   1  10  348.97   19.00
   5   1  10  334.57   17.00
  -5   1 -10  374.86   25.50
  -5   1 -10  341.87   20.60
   5   1  10  328.77   16.60
   5   1  10  335.57   18.00
  -5   1 -10  336.77   15.70
   5   1  10  320.47   17.00
  -5   1 -10  328.37   18.50
   5   1  10  344.27   22.90
  -5  -1  -8  176.98    9.70
   5  -1   8  138.39   12.80
   5  -1   8  177.48   12.90
   5  -1   8  117.19   16.50
  -5  -1  -8  139.19    8.70
  -5  -1  -8  168.48    8.80
   5   1   8  168.68   13.60
  -5   1  -8  152.08    8.60
  -5   1  -8  185.08   12.90
   5   1   8  154.38   19.50
  -5   1  -8  172.58   11.60
  -5   1  -8  150.38    8.70
   5   1   8  168.38   10.90
  -5   1  -8  133.09   14.20
  -5  -1  -6   10.10    2.70
  -5  -1  -6   11.20    2.70
  -5  -1  -6    9.70    2.20
   5  -1   6   11.40    5.30
  -5  -1  -6    8.90    2.30
   5  -1   6    5.30    4.20
   5  -1   6    6.30    2.40
   5  -1   6  -10.80   14.10
  -5   1  -6    3.40    2.70
  -5   1  -6    7.10    4.10
  -5   1  -6   10.30    3.10
  -5   1  -6    5.00    4.50
   5   1   6    7.90    4.00
  -5   1  -6   11.30    6.30
   5  -1   4   22.40    6.30
   5  -1   4    9.80    4.50
  -5  -1  -4   12.80    2.10
  -5  -1  -4   15.20    2.70
   5  -1   4   12.60   11.90
  -5   1  -4   15.40    6.30
   5   1   4   11.00    9.60
  -5   1  -4   13.00    2.50
   5   1   4   11.50    4.00
  -5   1  -4   13.90    4.50
  -5   1  -4   18.90    3.90
   5  -1   2  657.63   25.90
   5  -1   2  648.84   37.50
  -5  -1  -2  602.54   26.50
   5  -1   2  619.54   29.10
  -5  -1  -2  645.44   26.40
  -5   1  -2  656.23   30.70
  -5   1  -2  684.93   30.40
  -5   1  -2  648.04   27.80
  -5   1  -2  636.04   26.70
   5  -1   0   -0.50    1.60
   5  -1   0   -1.20    3.30
   5  -1   0   -2.40    4.70
  -5  -1   0    4.30    2.10
   5  -1   0   16.40   13.70
  -5   1   0    1.40    2.10
  -5   1   0    0.80    3.40
  -5   1   0    6.20    4.40
  -5   1   0    1.30    3.90
   5  -1  -2  198.98   10.00
   5  -1  -2  200.38   15.80
   5  -1  -2  247.48   22.30
  -5  -1   2  201.78    9.50
   5  -1  -2  198.98   11.20
   5  -1  -2  215.08    9.20
  -5   1   2  192.28   11.40
  -5   1   2  202.08    9.70
   5   1  -2  204.88   12.10
  -5  -1   4 3418.46  139.79
   5  -1  -4 3562.64  140.29
   5  -1  -4 3745.93  141.39
   5  -1  -4 3502.15  147.09
  -5   1   4 3591.14  141.39
   5   1  -4 3347.17  145.69
  -5   1   4 3621.24  163.58
  -5   1   4 3533.35  140.49
  -5  -1   6  632.24   27.70
   5  -1  -6  722.23   28.10
   5  -1  -6  667.73   35.40
   5  -1  -6  701.03   29.40
   5   1  -6  647.74   46.90
  -5   1   6  708.53   30.00
  -5   1   6  687.93   28.50
   5   1  -6  687.63   30.20
  -5   1   6  640.54   52.59
   5  -1  -8  311.47   14.60
   5  -1  -8  353.36   15.50
  -5  -1   8  321.67   15.40
  -5  -1   8  313.17   13.60
   5  -1  -8  289.47   21.50
   5  -1  -8  328.27   14.10
   5   1  -8  312.97   17.40
  -5   1   8  311.57   14.50
   5  -1 -10 1719.03   69.89
   5  -1 -10 1745.73   69.69
   5  -1 -10 1790.52   83.29
  -5  -1  10 1675.33   67.99
   5  -1 -10 1707.73   70.19
   5  -1 -10 1848.62   68.79
   5   1 -10 1751.02   72.99
  -5   1  10 1711.63   82.49
  -5   1  10 1688.23   69.29
   5   1 -10 1743.63   69.09
  -5   1  10 1669.83   69.09
  -5   1  10 1689.33   70.69
   5   1 -10 1549.34   70.99
   5  -1 -12   39.90    6.10
  -5  -1  12   35.60    3.50
  -5  -1  12   30.40    5.60
   5  -1 -12   49.10    5.40
   5  -1 -12   33.80    3.80
   5  -1 -12   24.50    9.60
  -5  -1  12   33.50    3.20
   5  -1 -12   39.80    5.70
  -5   1  12   32.30    5.60
  -5   1  12   42.20    5.80
   5   1 -12   47.40    9.00
  -5   1  12   33.80    4.30
  -5   1  12   28.10   11.90
  -5   1  12   41.60    4.50
   5   1 -12   35.70    5.10
   5  -1 -14    8.40    8.60
  -5  -1  14    4.60    2.80
  -5  -1  14    5.30    3.90
  -5  -1  14    2.10    2.30
  -5  -1  14   11.10    3.00
   5  -1 -14    6.70    4.00
   5  -1 -14    4.50    2.80
   5  -1 -14    2.00    3.30
   5  -1 -14    0.70    4.80
   5  -1 -14    8.90    4.10
   5   1 -14    4.70    4.10
   5   1 -14    4.00    8.50
  -5   1  14    9.00    3.20
  -5   1  14   -0.50    3.20
  -5   1  14   29.90   43.30
  -5   1  14    5.00    4.10
  -5   1  14    6.60    4.00
  -5   1  14    0.80    9.10
   5  -1 -16   64.89   15.60
  -5  -1  16   80.99    6.80
   5  -1 -16   79.19    7.60
  -5  -1  16   63.99    7.80
   5  -1 -16   81.79    9.30
   5  -1 -16   85.19    6.80
   5  -1 -16   83.09    9.10
  -5  -1  16   81.59    6.70
  -5  -1  16   82.39    6.40
   5  -1 -16   75.59    6.70
   5   1 -16   86.29    7.80
  -5   1  16   90.29    8.00
   5   1 -16   82.39    8.10
   5   1 -16   79.89    6.60
  -5   1  16   80.89    6.50
   5   1 -16   90.19   13.70
  -5   1  16   78.99    8.30
  -5   1  16   87.89   17.90
  -5   1  16   83.99    7.30
   5   1 -16   73.69    7.20
  -5   1  16   78.09    7.60
  -5   1  16   99.49    8.60
   5  -1 -18  607.94   28.10
   5  -1 -18  601.34   29.60
   5  -1 -18  602.64   26.90
   5  -1 -18  583.94   28.50
  -5  -1  18  571.94   29.10
  -5  -1  18  563.84   26.50
   5  -1 -18  607.24   26.40
   5  -1 -18  567.54   28.50
  -5  -1  18  571.84   25.90
   5  -1 -18  534.25   30.60
  -5  -1  18  616.74   27.10
  -5   1  18  648.84   48.70
   5   1 -18  591.14   36.80
   5   1 -18  603.24   27.30
  -5   1  18  605.14   28.70
  -5   1  18  616.44   27.80
  -5   1  18  563.64   25.60
  -5   1  18  639.44   28.70
   5   1 -18  623.74   28.80
   5   1 -18  602.14   26.70
   5  -1 -20    3.70    4.70
   5  -1 -20    7.00    4.70
  -5  -1  20    5.90    3.30
   5  -1 -20   14.70    5.90
   5  -1 -20   -6.90   12.10
   5  -1 -20    0.40    3.60
  -5  -1  20    3.70    2.80
  -5  -1  20   11.50    5.30
  -5  -1  20    3.20    3.70
   5  -1 -20    3.00    4.40
   5   1 -20   10.60   20.30
   5   1 -20    2.80    3.20
   5   1 -20    3.30    4.00
  -5   1  20    4.50    3.40
   5  -1 -22   10.30    6.10
   5  -1 -22   30.30    4.50
   5  -1 -22   21.70    6.80
  -5  -1  22   28.00    6.40
   5  -1 -22   40.60   12.70
   5  -1 -22   25.70    5.30
  -5  -1  22   27.30    4.60
  -5  -1  22   33.60    3.70
  -5  -1  22   34.80    7.10
  -5   1  22   30.50    5.10
   5   1 -22   19.90   16.80
   5   1 -22   25.30    5.40
  -5   1  22   18.10    5.80
   5   1 -22   39.50   10.30
   5   1 -22   43.30   22.20
  -5   1  22   49.20   19.90
   5   1 -22   23.20    4.50
  -5  -1  24    2.60    2.80
   5  -1 -24    5.10    2.80
  -5  -1  24    8.10    4.80
   5  -1 -24    2.00    3.30
   5  -1 -24    3.70    4.70
  -5   1  24   -4.00    4.20
   5   1 -24    5.90    3.90
  -5   1  24    5.40   20.70
   5   1 -24    3.70    3.30
  -5   1  24    5.00    2.80
  -5  -1  26    1.70    3.10
   5  -1 -26    5.20    4.10
  -5  -1  26    1.30    4.10
   5  -1 -26    1.50    3.10
   5   1 -26   -1.50    2.80
  -5   1  26    7.90    4.70
   5   1 -26    3.40    3.80
  -5  -1  28    5.60    4.00
   5  -1 -28    4.50    2.50
   5  -1 -28    4.40    3.70
  -5   1  28    0.20    4.20
   5   1 -28    4.00    3.40
   5   1 -28    2.50    2.50
  -5  -2 -23    7.40    2.40
  -5   2 -23   12.70    3.60
  -5  -2 -21  114.49    8.00
  -5  -2 -21  117.79    9.90
  -5  -2 -21  117.19    7.60
  -5  -2 -21   96.29    9.20
   5   2  21  106.99    8.40
   5   2  21  114.99    7.60
  -5   2 -21  114.69    6.50
   5   2  21  113.39    7.30
  -5  -2 -19  141.69   10.60
   5  -2  19  131.69   17.70
  -5  -2 -19  160.88   11.00
  -5  -2 -19  150.28    9.30
   5   2  19  153.58    9.50
  -5   2 -19  148.89    8.50
   5   2  19  155.88   11.20
  -5   2 -19  153.38   10.80
   5   2  19  150.98    9.90
   5   2  19  136.39   14.00
   5   2  19  147.39   10.50
  -5   2 -19  155.08    9.50
  -5  -2 -17    9.30    5.10
  -5  -2 -17    3.30    3.30
  -5  -2 -17    1.00    3.40
   5  -2  17    4.90    3.20
  -5  -2 -17    5.50    5.10
  -5   2 -17    3.50    5.70
   5   2  17    4.30    5.00
  -5   2 -17    4.20    4.40
   5   2  17    1.90    3.20
   5   2  17    2.30    3.00
  -5   2 -17    6.30    3.30
   5   2  17    0.10    4.40
  -5   2 -17    5.40    3.20
   5   2  17    6.20    4.10
  -5  -2 -15   24.50    6.60
  -5  -2 -15    8.10    6.60
   5  -2  15   35.80    6.30
  -5  -2 -15   41.70    7.30
  -5  -2 -15   38.20    5.30
  -5  -2 -15   31.90    6.00
  -5  -2 -15   29.60    6.20
   5  -2  15   14.50    8.30
  -5   2 -15   29.90    6.50
   5   2  15   35.60    6.70
   5   2  15   42.60    6.70
   5   2  15   41.00    6.10
   5   2  15   39.90    5.80
  -5   2 -15   37.40   14.30
  -5   2 -15   29.60    4.30
  -5   2 -15   49.80   16.60
  -5   2 -15   25.10    4.00
  -5   2 -15   18.70   10.50
   5   2  15   41.20    6.30
  -5   2 -15   28.70    5.80
  -5  -2 -13  246.48   15.40
  -5  -2 -13  254.27   14.90
   5  -2  13  263.27   15.40
  -5   2 -13  267.27   13.60
   5   2  13  251.77   16.30
  -5   2 -13  254.87   13.10
   5   2  13  246.88   16.10
  -5   2 -13  256.37   14.80
  -5   2 -13  243.98   24.90
   5   2  13  270.17   16.50
   5   2  13  259.07   14.80
  -5   2 -13  233.48   15.40
   5   2  13  228.58   14.70
  -5  -2 -11  314.87   17.40
  -5  -2 -11  284.87   17.00
   5  -2  11  354.16   23.90
  -5  -2 -11  314.77   16.50
  -5  -2 -11  285.77   16.50
   5  -2  11  317.67   17.70
  -5   2 -11  323.07   23.50
  -5   2 -11  322.57   16.80
   5   2  11  308.57   18.60
   5   2  11  302.17   18.10
  -5   2 -11  331.17   15.90
  -5   2 -11  327.07   25.60
  -5   2 -11  318.57   15.90
   5   2  11  316.67   17.80
  -5   2 -11  309.57   20.80
   5   2  11  323.27   17.10
   5   2  11  307.77   16.70
  -5   2 -11  311.07   14.90
  -5  -2  -9  221.98   13.10
  -5  -2  -9  231.68   13.40
  -5  -2  -9  233.18   12.60
   5  -2   9  227.08   12.60
   5  -2   9  218.78   13.70
   5  -2   9  242.18   18.90
  -5   2  -9  223.08   12.50
   5   2   9  228.68   14.20
  -5   2  -9  229.28   19.10
   5   2   9  205.18   14.00
   5   2   9  220.78   12.90
  -5   2  -9  216.18   11.70
  -5   2  -9  222.88   11.80
   5   2   9  210.78   14.20
  -5   2  -9  224.28   19.90
  -5   2  -9  189.78   16.40
  -5   2  -9  222.48   11.40
   5  -2   7  407.06   18.30
   5  -2   7  338.97   23.20
  -5  -2  -7  365.46   17.80
   5  -2   7  377.66   17.10
  -5  -2  -7  378.66   18.20
   5  -2   7  262.37   33.60
  -5   2  -7  389.66   23.60
  -5   2  -7  387.26   21.60
  -5   2  -7  366.66   18.00
   5   2   7  349.27   19.00
   5   2   7  356.56   19.50
   5   2   7  362.96   18.50
  -5   2  -7  379.66   16.90
   5   2   7  354.16   19.90
   5   2   7  373.16   20.20
  -5   2  -7  390.46   17.70
  -5   2  -7  385.66   17.70
  -5  -2  -5   32.50    4.80
  -5  -2  -5   28.90    4.80
   5  -2   5   41.00    8.50
  -5  -2  -5   34.80    4.50
   5  -2   5   27.10    4.20
   5  -2   5   45.30   25.40
   5  -2   5   24.20    4.50
  -5  -2  -5   25.80    4.70
   5  -2   5   26.30    8.70
  -5   2  -5   19.30    6.60
  -5   2  -5   31.50    4.10
  -5   2  -5   33.60    6.70
  -5   2  -5   28.10    8.00
  -5   2  -5   33.80    4.10
   5  -2   3   21.20    7.20
  -5  -2  -3   24.50    4.30
   5  -2   3   13.50    3.70
   5  -2   3   11.00   31.80
  -5  -2  -3   17.50    3.50
   5  -2   3   19.30    8.90
  -5  -2  -3   25.90    4.70
   5  -2   3   22.50    3.80
  -5   2  -3   18.80    6.40
  -5   2  -3   25.80    6.70
  -5   2  -3   14.50    3.10
  -5   2  -3   17.90    6.80
  -5   2  -3   19.60    3.60
  -5  -2  -1  541.65   24.50
  -5  -2  -1  504.85   23.20
   5  -2   1  546.95   23.20
   5  -2   1  519.35   25.50
   5  -2   1  519.75   25.40
  -5  -2  -1  521.85   22.60
   5  -2   1  505.05   33.50
   5  -2   1  546.75   51.69
   5  -2   1  526.85   27.50
  -5  -2  -1  521.65   25.00
  -5   2  -1  527.85   26.80
  -5   2  -1  520.55   25.60
   5   2   1  477.35   25.30
  -5   2  -1  522.05   23.30
   5  -2  -1  161.28    9.00
  -5  -2   1  142.89   10.90
   5  -2  -1  150.38   10.20
   5  -2  -1  145.29    9.90
   5  -2  -1  160.38   12.00
  -5  -2   1  138.69    8.20
   5  -2  -1  180.78   34.70
   5  -2  -1  211.18   21.90
  -5  -2   1  157.88   10.50
   5   2  -1  125.49   12.40
  -5   2   1  146.89    8.30
  -5   2   1  138.79    8.40
  -5   2   1  148.59   11.40
  -5  -2   3  227.68   11.00
   5  -2  -3  209.58   21.10
   5  -2  -3  209.38   10.80
   5  -2  -3  222.08   11.30
   5  -2  -3  230.28   39.10
   5  -2  -3  212.18   12.80
  -5  -2   3  225.48   11.60
   5  -2  -3  204.68   12.80
   5  -2  -3  228.68   14.40
  -5   2   3  209.08   11.00
  -5   2   3  225.48   13.80
  -5   2   3  219.38   11.00
   5  -2  -5   75.79    6.20
   5  -2  -5   97.89   16.60
   5  -2  -5   73.99    6.80
   5  -2  -5   84.29    8.90
  -5  -2   5   74.89    6.40
   5  -2  -5   81.29    7.90
  -5  -2   5   74.19    5.70
   5  -2  -5   89.19   35.40
   5  -2  -5   74.19    6.30
  -5   2   5   75.49    5.80
  -5   2   5   90.09    8.40
  -5   2   5   76.19    6.40
   5  -2  -7  399.26   20.40
   5  -2  -7  379.36   18.60
  -5  -2   7  331.17   17.40
   5  -2  -7  385.16   29.90
  -5  -2   7  387.46   17.10
   5  -2  -7  371.76   18.00
   5  -2  -7  417.16   17.90
   5  -2  -7  382.86   21.90
  -5   2   7  387.46   20.00
  -5   2   7  409.56   35.30
  -5   2   7  435.26   18.40
  -5   2   7  384.96   17.70
  -5  -2   9   45.60    4.30
   5  -2  -9   58.89    7.30
  -5  -2   9   58.99    6.80
  -5  -2   9   58.59    4.90
   5  -2  -9   53.29    5.80
   5  -2  -9   61.79   14.20
   5  -2  -9   59.59    5.50
   5  -2  -9   69.69    6.30
  -5   2   9   51.29    5.50
  -5   2   9   53.39    6.80
  -5   2   9   54.49   14.10
  -5   2   9   56.89    5.10
   5  -2 -11  216.68   26.00
   5  -2 -11  221.38   12.90
  -5  -2  11  221.98   13.40
   5  -2 -11  209.68   11.00
   5  -2 -11  214.88   12.30
  -5  -2  11  215.98   10.20
   5  -2 -11  217.68   12.90
   5  -2 -11  207.68   12.30
  -5  -2  11  200.08   10.00
   5  -2 -11  188.68   11.90
   5  -2 -11  215.68   13.00
  -5   2  11  212.08   27.00
   5   2 -11  202.48    9.90
  -5   2  11  213.18   13.30
  -5   2  11  227.68   12.80
  -5   2  11  195.58   10.90
  -5  -2  13  282.87   12.50
   5  -2 -13  248.78   15.70
  -5  -2  13  271.47   12.40
   5  -2 -13  273.97   14.20
   5  -2 -13  265.37   15.20
   5  -2 -13  255.87   15.00
   5  -2 -13  277.37   16.00
   5  -2 -13  268.37   15.40
   5  -2 -13  330.27   36.20
   5  -2 -13  277.67   14.10
   5  -2 -13  244.78   16.20
  -5  -2  13  238.78   16.70
   5   2 -13  248.48   12.30
   5   2 -13  292.37   14.10
  -5   2  13  272.67   15.60
   5   2 -13  245.28   15.70
  -5   2  13  275.57   14.30
   5   2 -13  263.47   13.70
  -5   2  13  290.47   15.60
  -5   2  13  251.97   12.80
   5  -2 -15    5.00    4.50
  -5  -2  15    5.90    3.10
   5  -2 -15    6.60    5.80
   5  -2 -15   11.40    5.80
   5  -2 -15    1.30    3.30
   5  -2 -15    5.70    3.70
   5  -2 -15   11.90    4.70
  -5  -2  15    6.00    3.20
   5  -2 -15    8.50    6.00
  -5  -2  15    6.50    4.00
   5  -2 -15    1.70    4.40
  -5  -2  15    2.90    4.60
  -5   2  15   12.70    3.80
  -5   2  15   12.70    5.00
   5   2 -15    8.60    2.50
   5   2 -15    9.70    3.90
   5   2 -15    6.40    3.20
  -5   2  15    2.50    4.30
  -5   2  15   15.40   15.20
   5  -2 -17   -0.70    3.70
   5  -2 -17   -6.60    4.60
  -5  -2  17    1.10    3.60
  -5  -2  17    1.10    3.40
   5  -2 -17    2.50    4.70
  -5  -2  17    1.90    4.60
  -5  -2  17    0.80    3.00
   5  -2 -17   -0.10    4.30
   5  -2 -17    5.00    3.90
   5  -2 -17   -0.40    5.80
  -5   2  17   -6.60    3.50
  -5   2  17   -9.80    4.70
  -5   2  17    3.40   15.10
   5   2 -17    1.70    2.60
   5   2 -17   -3.90    3.60
  -5   2  17    3.60    4.40
  -5  -2  19   29.30    4.20
  -5  -2  19   25.20    4.80
   5  -2 -19   21.30    6.20
   5  -2 -19   29.30    5.70
   5  -2 -19   28.20    7.80
  -5  -2  19   23.50    6.40
   5  -2 -19   31.60    6.10
  -5  -2  19   31.90    5.00
   5  -2 -19   20.30    9.20
   5  -2 -19   29.00    5.00
  -5   2  19   68.89   24.10
  -5   2  19   22.60    5.00
   5   2 -19   28.70    4.50
  -5   2  19   32.00    7.00
   5   2 -19   29.40    4.70
   5  -2 -21  239.68   15.50
   5  -2 -21  276.87   21.20
  -5  -2  21  269.77   14.40
  -5  -2  21  233.88   18.20
  -5   2  21  246.08   17.50
  -5   2  21  260.87   17.10
   5  -2 -23   25.60    4.80
   5  -2 -23   17.30    6.20
   5  -2 -23   23.30    3.50
  -5  -2  23   20.40    3.50
  -5  -2  23   33.20    6.30
   5   2 -23   18.60    4.10
  -5   2  23   10.80   17.30
   5   2 -23   19.30    3.60
  -5  -2  25   10.10    4.20
  -5  -2  25   11.00    3.30
   5  -2 -25   25.20    5.80
   5  -2 -25   15.40    4.20
   5   2 -25    8.60    3.10
  -5  -2  27   65.79    5.90
   5  -2 -27   67.59    5.70
  -5  -2  27   61.49    4.40
   5   2 -27   68.59    5.60
   5   3  22   62.09    4.70
  -5  -3 -20   35.90    4.20
  -5  -3 -20   43.40    3.90
  -5  -3 -20   41.20    5.20
   5   3  20   39.80    4.50
   5   3  20   41.50    3.70
  -5   3 -20   30.60    3.60
  -5  -3 -18   -2.50    5.30
  -5  -3 -18    7.50    4.20
  -5  -3 -18    5.10    3.30
  -5  -3 -18   12.00    3.50
   5   3  18    8.10    2.70
   5   3  18    7.90    3.00
  -5   3 -18    6.20    3.40
   5   3  18    9.70    3.50
  -5  -3 -16    5.10    4.80
  -5  -3 -16    0.70    3.40
  -5  -3 -16    3.40    3.60
  -5   3 -16    0.60    2.50
   5   3  16    0.30    3.90
   5   3  16   -5.50    3.40
   5   3  16    2.10    3.20
   5   3  16   -1.60    2.50
  -5   3 -16   -0.10    2.40
  -5  -3 -14   12.00    4.30
  -5  -3 -14    8.20    5.90
  -5  -3 -14    8.90    4.80
  -5  -3 -14    9.50    4.60
   5  -3  14    6.10    6.70
  -5   3 -14   12.40    3.20
   5   3  14   14.10    5.30
   5   3  14   13.00    4.90
  -5   3 -14    6.30    3.30
   5   3  14    7.70    4.10
   5   3  14    8.50    3.40
  -5   3 -14    4.10    2.80
  -5  -3 -12  109.09   10.40
  -5  -3 -12  119.59   10.70
  -5  -3 -12  126.79   10.10
  -5  -3 -12  148.59   11.50
  -5  -3 -12  124.89   10.00
   5   3  12  133.69    8.70
   5   3  12  136.79   11.80
  -5   3 -12  110.29   15.50
  -5   3 -12  131.09    8.00
  -5   3 -12  149.79    9.00
   5   3  12  142.69    9.70
  -5   3 -12  141.69    8.20
   5   3  12  134.19   11.20
   5   3  12  127.69   10.70
  -5  -3 -10   13.20    5.80
  -5  -3 -10   13.80    4.50
   5  -3  10   18.50    8.70
  -5  -3 -10   17.70    5.30
  -5  -3 -10   19.40    5.90
  -5  -3 -10   15.80    4.90
  -5  -3 -10    6.60    5.10
   5  -3  10   10.90    4.80
   5   3  10   21.50    4.40
   5   3  10   17.30    5.50
   5   3  10   20.80    4.50
  -5   3 -10   12.80    3.60
   5   3  10   21.00    6.20
  -5   3 -10   18.40    4.50
   5   3  10   10.80    4.60
  -5   3 -10   14.50    4.10
  -5   3 -10   20.30    5.70
  -5   3 -10   22.10    3.90
  -5   3 -10   24.40    9.60
   5  -3   8  414.06   30.50
   5  -3   8  452.15   31.50
  -5  -3  -8  437.56   22.00
   5  -3   8  417.36   20.70
  -5  -3  -8  439.16   22.30
  -5  -3  -8  365.46   21.30
  -5  -3  -8  388.06   21.10
  -5  -3  -8  403.26   21.50
   5  -3   8  437.86   20.20
   5   3   8  403.66   22.00
   5   3   8  418.66   21.00
  -5   3  -8  430.46   18.60
  -5   3  -8  413.36   19.60
   5   3   8  403.26   22.60
  -5   3  -8  435.36   19.90
   5   3   8  379.36   21.90
  -5   3  -8  410.16   20.50
  -5  -3  -6  169.98   11.90
   5  -3   6  159.08   10.20
   5  -3   6  146.09   17.80
   5  -3   6  147.69   20.70
  -5  -3  -6  148.29   11.80
  -5  -3  -6  150.98   11.70
   5  -3   6  166.88   11.10
  -5  -3  -6  142.49   11.50
   5   3   6  150.48    9.60
  -5   3  -6  165.68   10.20
  -5   3  -6  163.48   15.10
   5   3   6  156.78   12.90
   5   3   6  153.28   11.30
   5   3   6  154.68   10.30
   5   3   6  147.29   11.70
  -5   3  -6  147.19    9.10
  -5   3  -6  154.48    9.60
  -5   3  -6  156.98    8.80
   5  -3   4  905.71   47.40
   5  -3   4  896.81   54.19
   5  -3   4  937.61   38.90
  -5  -3  -4  902.71   40.40
  -5  -3  -4  881.51   39.80
  -5  -3  -4  921.31   42.60
   5  -3   4  971.80   41.20
  -5  -3  -4  934.91   42.70
   5  -3   4  924.41   40.10
  -5   3  -4  932.91   38.00
  -5   3  -4  921.91   39.30
  -5   3  -4  912.61   38.50
   5   3   4  907.01   39.50
   5   3   4  924.61   38.80
  -5   3  -4  886.21   39.80
  -5   3  -4  949.01   39.60
   5   3   4  925.51   41.90
   5   3   4  892.21   40.50
   5   3   4  857.41   40.60
  -5   3  -4  937.91   44.10
  -5  -3  -2   62.19    7.10
   5  -3   2   62.49    7.40
   5  -3   2   56.89    6.80
   5  -3   2   77.89   17.90
  -5  -3  -2   61.99    9.40
  -5  -3  -2   63.59    7.00
   5  -3   2   43.90   10.70
  -5  -3  -2   66.29    8.60
   5  -3   2   64.79    6.20
  -5   3  -2   57.59    5.80
   5   3   2   57.99    7.20
  -5   3  -2   61.19    5.00
   5   3   2   77.49    6.30
   5   3   2   58.09    7.40
  -5   3  -2   69.49    9.60
  -5   3  -2   74.49    7.90
  -5   3  -2   64.59    5.80
   5   3   2   56.19    7.60
  -5   3  -2   63.19    6.40
   5  -3   0   21.30   12.30
  -5  -3   0   24.90    5.00
  -5  -3   0   23.10    6.80
   5  -3   0   23.20    5.10
  -5  -3   0   37.60    7.50
  -5  -3   0   32.10    7.50
  -5  -3   0   34.80    6.70
   5  -3   0   29.00    3.60
   5  -3   0   36.80    5.00
   5  -3   0   26.90    6.20
   5  -3   0   15.80    7.50
   5   3   0   31.60    5.20
  -5   3   0   27.50    3.80
   5   3   0   34.40    5.40
   5   3   0   24.20    5.10
  -5   3   0   28.00    4.30
  -5   3   0   19.10    6.30
  -5   3   0   28.70    4.30
   5   3   0   22.80    5.60
   5  -3  -2  268.57   14.40
  -5  -3   2  253.97   17.00
   5  -3  -2  250.17   13.10
  -5  -3   2  260.47   13.70
   5  -3  -2  264.77   18.80
  -5  -3   2  230.18   15.80
   5  -3  -2  247.88   12.80
  -5  -3   2  275.97   16.10
  -5  -3   2  278.87   19.00
   5  -3  -2  265.87   16.10
   5  -3  -2  263.67   12.40
   5  -3  -2  262.57   14.10
   5  -3  -2  296.77   33.50
  -5   3   2  258.57   12.90
  -5   3   2  259.37   12.60
  -5   3   2  272.47   13.60
  -5   3   2  251.27   16.80
   5   3  -2  254.87   14.50
   5   3  -2  261.47   15.30
  -5   3   2  255.67   14.20
   5  -3  -4  210.98   12.00
   5  -3  -4  232.48   14.90
  -5  -3   4  189.58   13.20
  -5  -3   4  211.58   11.80
   5  -3  -4  246.58   12.90
  -5  -3   4  225.28   15.90
  -5  -3   4  225.08   12.00
  -5  -3   4  219.98   16.80
  -5  -3   4  181.38   13.20
   5  -3  -4  208.18   10.50
   5  -3  -4  253.17   31.40
   5  -3  -4  204.48   12.00
   5  -3  -4  197.78   16.20
   5   3  -4  207.58   10.80
  -5   3   4  195.38   11.70
  -5   3   4  206.58   14.20
  -5   3   4  167.98   12.60
  -5   3   4  164.48   13.50
  -5   3   4  194.18   10.70
   5   3  -4  203.58   12.70
  -5   3   4  205.28   10.30
   5  -3  -6  132.69   10.30
   5  -3  -6  144.99    9.80
  -5  -3   6  138.99   11.80
   5  -3  -6  153.18   12.90
   5  -3  -6  127.99   11.30
  -5  -3   6  132.49    8.60
  -5  -3   6  126.49   13.90
   5  -3  -6  138.89   13.50
   5  -3  -6  140.29    9.30
   5  -3  -6  150.68   27.00
   5  -3  -6  133.59    8.30
  -5  -3   6  151.78   15.60
   5  -3  -6  156.08   10.10
  -5   3   6  149.29   10.30
  -5   3   6  144.99    8.00
  -5   3   6  144.39   11.50
  -5   3   6  129.49    9.50
  -5   3   6  128.19   10.60
   5   3  -6  140.79   10.20
   5   3  -6  148.49    8.20
  -5   3   6  134.39    8.20
   5   3  -6  129.19    9.10
  -5  -3   8    3.70    2.70
   5  -3  -8   -1.60    3.80
  -5  -3   8    5.20    3.10
   5  -3  -8   -2.20    4.10
  -5  -3   8   -3.20    4.90
  -5  -3   8    2.90    5.90
   5  -3  -8   -1.70    3.30
   5  -3  -8    2.40    3.30
  -5  -3   8    3.80    2.90
   5  -3  -8    1.20    5.50
   5  -3  -8    0.50    4.30
   5  -3  -8    2.00    4.00
  -5   3   8    0.80    3.30
   5   3  -8    2.80    2.60
  -5   3   8   -3.70    4.30
  -5   3   8    0.50    2.50
   5   3  -8   -1.60    3.80
   5   3  -8   -1.10    3.30
  -5   3   8    0.30    3.30
  -5   3   8   -1.90    4.00
   5   3  -8    1.20    3.40
   5  -3 -10    1.80    4.50
   5  -3 -10    3.30    4.10
   5  -3 -10    5.00    6.20
  -5  -3  10    6.20    2.90
  -5  -3  10    9.00    3.00
  -5  -3  10    7.30    5.90
   5  -3 -10   14.40    5.60
   5  -3 -10    6.30    4.80
   5  -3 -10    9.10    4.10
   5  -3 -10    5.90    4.60
  -5  -3  10   -4.60    5.30
   5  -3 -10    1.90    3.50
  -5   3  10   13.40    5.60
   5   3 -10    3.10    3.90
  -5   3  10   21.00    5.70
   5   3 -10    8.50    2.80
   5   3 -10   12.10    4.60
  -5   3  10    0.40    3.20
  -5   3  10    0.50    3.60
   5  -3 -12  371.96   21.70
  -5  -3  12  372.56   17.10
   5  -3 -12  372.96   20.30
   5  -3 -12  367.16   20.20
   5  -3 -12  392.56   18.30
   5  -3 -12  358.96   19.10
   5  -3 -12  390.06   19.40
  -5  -3  12  401.06   17.50
   5  -3 -12  389.26   23.20
  -5  -3  12  404.56   22.70
  -5  -3  12  335.97   25.90
   5   3 -12  408.46   19.50
  -5   3  12  404.26   23.00
  -5   3  12  371.46   19.50
  -5   3  12  390.36   19.80
   5   3 -12  374.06   17.20
   5  -3 -14  131.79   12.80
   5  -3 -14  152.68    9.70
   5  -3 -14  151.38   11.50
  -5  -3  14  134.79   20.10
  -5  -3  14  157.48   13.50
   5  -3 -14  152.98   12.70
  -5  -3  14  141.39    8.70
  -5  -3  14  147.19    9.20
   5  -3 -14  137.29   10.60
   5   3 -14  149.59    8.20
   5   3 -14  152.78   10.10
  -5   3  14  140.09   12.50
  -5   3  14  171.48   10.90
  -5  -3  16   -5.70    4.60
   5  -3 -16   -0.20    5.00
  -5  -3  16   -3.20    2.70
  -5  -3  16    7.90    7.80
   5  -3 -16    2.20    3.90
   5  -3 -16   -2.90    4.20
   5  -3 -16    0.40    6.10
   5  -3 -16    4.30    3.80
  -5  -3  16    2.20    4.00
   5  -3 -16   -9.40    3.10
  -5   3  16    3.30    4.70
  -5   3  16    5.10    3.70
   5   3 -16   -1.60    2.60
   5   3 -16    4.90    4.10
  -5  -3  18   16.30    3.80
   5  -3 -18   13.60    7.60
  -5  -3  18   32.00    5.30
  -5  -3  18   19.90    4.70
   5  -3 -18   29.70    5.60
   5  -3 -18   24.70    5.50
   5  -3 -18   22.70    4.30
   5  -3 -18   20.10    6.50
  -5   3  18   19.00    4.10
  -5   3  18   33.90    5.50
  -5   3  18   19.90    6.10
   5  -3 -20   68.89    5.90
  -5  -3  20   70.79    6.80
   5  -3 -20   60.99    7.00
   5  -3 -20   79.09   10.10
   5  -3 -20   76.59    8.80
  -5   3  20   75.89    7.30
  -5   3  20   83.69    8.30
   5   3 -20   72.99    6.80
  -5  -3  22   94.19    7.60
   5  -3 -22  114.29    8.20
  -5  -3  22   92.79    6.30
   5  -3 -22   95.19    5.60
  -5   3  22   97.79    8.40
  -5   3  22   83.99    7.30
   5   3 -22  101.49    6.70
   5  -3 -24   17.10    3.40
  -5  -3  24   16.10    3.00
  -5  -3  24   18.50    3.80
   5   3 -24   15.00    3.00
  -5   3  24   21.60    4.10
   5  -3 -26   10.80    2.10
  -5   3  26   12.00    2.20
   5   3 -26   12.30    2.20
  -5  -4 -17   25.20    4.80
  -5  -4 -17   22.60    5.70
  -5  -4 -17   25.10    3.30
   5   4  17   20.50    2.90
  -5   4 -17   19.50    2.40
  -5  -4 -15  134.89    8.30
  -5  -4 -15  150.18    9.40
  -5  -4 -15  157.58    8.40
  -5  -4 -15  142.79   11.60
   5   4  15  143.99    8.70
   5   4  15  138.69    8.40
  -5   4 -15  147.59    7.80
  -5  -4 -13  106.79    8.90
  -5  -4 -13   96.69   11.00
  -5  -4 -13  103.59    9.40
  -5  -4 -13   81.29    7.00
   5   4  13  102.19    7.20
  -5   4 -13   87.79    7.50
   5   4  13  114.69   10.20
  -5  -4 -11   44.40    6.70
  -5  -4 -11   78.89    7.40
  -5  -4 -11   52.59    6.00
  -5  -4 -11   50.79    9.40
   5   4  11   76.09    6.90
  -5   4 -11   81.89    5.30
  -5   4 -11   59.79    5.20
   5   4  11   82.59    6.80
   5   4  11   75.49    7.30
   5   4  11   69.49    7.40
   5  -4   9   35.00    5.70
  -5  -4  -9   38.40    6.60
  -5  -4  -9   36.10    8.80
   5  -4   9   44.70   14.70
  -5  -4  -9   37.90    5.40
  -5  -4  -9   26.40    6.10
  -5  -4  -9   33.80    5.70
  -5   4  -9   33.70    4.20
  -5   4  -9   37.90    4.30
   5   4   9   37.80    5.00
   5   4   9   39.70    6.20
   5   4   9   21.40    5.20
   5   4   9   42.20    6.10
   5  -4   7  100.29    8.50
  -5  -4  -7  107.09    9.70
  -5  -4  -7   84.49   11.20
  -5  -4  -7   94.29    8.40
  -5  -4  -7   71.99    9.60
   5  -4   7  140.99   31.70
  -5  -4  -7   90.59    7.90
  -5  -4  -7  100.49    9.10
   5   4   7  100.09    8.70
  -5   4  -7  103.29    7.40
   5   4   7   85.69    6.00
   5   4   7   65.39    8.90
  -5   4  -7   91.99    7.90
   5   4   7   81.69    8.00
   5   4   7   90.79    8.30
   5  -4   5  205.58   12.30
  -5  -4  -5  183.18   13.10
  -5  -4  -5  180.98   11.30
  -5  -4  -5  200.68   15.60
  -5  -4  -5  179.08   14.30
   5  -4   5  279.57   43.20
  -5  -4  -5  184.68   11.80
  -5  -4  -5  180.48   12.20
   5   4   5  188.88   12.40
  -5   4  -5  190.68   10.80
   5   4   5  193.18   13.80
   5   4   5  179.48   11.60
   5   4   5  168.18   10.30
  -5   4  -5  182.98   11.60
   5   4   5  191.48   12.70
  -5  -4  -3  426.46   25.50
  -5  -4  -3  433.76   25.00
  -5  -4  -3  455.15   22.10
   5  -4   3  415.96   30.40
   5  -4   3  473.25   23.20
  -5  -4  -3  429.06   21.10
  -5  -4  -3  431.86   21.80
  -5  -4  -3  444.56   25.70
   5  -4   3  425.86   22.20
   5   4   3  420.46   19.70
  -5   4  -3  459.65   25.80
  -5   4  -3  453.55   20.80
   5   4   3  429.06   22.40
   5   4   3  455.45   24.00
  -5   4  -3  481.55   22.10
   5   4   3  413.66   22.00
   5  -4   1   77.09   15.20
  -5  -4  -1   96.09   13.00
  -5  -4  -1   90.49   11.70
  -5  -4  -1   85.99    7.60
  -5  -4  -1   87.79    7.70
   5  -4   1  114.39    9.70
   5  -4   1   82.39    8.70
  -5  -4  -1   93.49    8.20
  -5  -4  -1  100.99    9.10
  -5  -4  -1   96.39   10.30
   5  -4   1   99.59    7.90
   5   4   1   97.19    8.50
   5   4   1   87.69    8.20
   5   4   1   83.79    9.20
   5   4   1   86.39    6.70
  -5   4  -1  113.39   12.10
  -5   4  -1  114.19    8.70
  -5   4  -1   90.79    7.10
   5  -4  -1   33.30    5.20
  -5  -4   1   31.30    9.50
  -5  -4   1   37.70    6.90
  -5  -4   1   33.20    8.40
   5  -4  -1   28.90    6.10
  -5  -4   1   34.10    4.90
  -5  -4   1   29.40    5.50
   5  -4  -1   23.40   10.70
  -5  -4   1   24.90    4.20
   5  -4  -1   28.40    5.80
  -5  -4   1   41.30    5.20
   5   4  -1   33.10    4.20
   5   4  -1   25.50    5.20
  -5   4   1   33.60    8.00
  -5   4   1   35.00    5.00
   5   4  -1   24.10    4.70
   5   4  -1   27.50    5.00
  -5   4   1   27.80    5.50
   5  -4  -3   96.29   13.60
  -5  -4   3   91.09    7.40
  -5  -4   3   89.19   12.20
  -5  -4   3  101.29    8.40
   5  -4  -3   87.69    7.60
   5  -4  -3   71.89    9.10
   5  -4  -3   69.69    8.00
  -5  -4   3   83.39   11.90
  -5  -4   3  101.59    7.40
   5  -4  -3   88.89    7.10
  -5  -4   3   89.89   13.60
  -5  -4   3   84.39    9.20
  -5  -4   3   84.09    7.70
  -5   4   3   79.69    6.90
   5   4  -3   86.39    6.40
   5   4  -3   83.59    8.50
   5   4  -3   77.49    7.20
  -5   4   3   96.69    9.20
   5   4  -3   80.09    8.00
  -5   4   3   92.29   10.20
  -5  -4   5  162.48   10.50
  -5  -4   5  152.38   16.50
   5  -4  -5  149.09   11.00
  -5  -4   5  152.28   17.90
   5  -4  -5  130.49   15.60
  -5  -4   5  146.49    9.60
   5  -4  -5  152.78    8.40
   5  -4  -5  171.98   13.10
  -5  -4   5  162.58   10.10
   5  -4  -5  150.28   11.00
   5  -4  -5  168.78    9.70
  -5  -4   5  137.29   13.90
   5   4  -5  145.39   10.30
   5   4  -5  161.08    8.90
  -5   4   5  166.58   12.50
   5   4  -5  153.38   10.70
   5   4  -5  155.38   10.70
  -5   4   5  156.18   10.00
  -5   4   5  156.08   12.70
  -5  -4   7    6.60    7.90
  -5  -4   7   -0.50    2.70
   5  -4  -7   -7.40    3.60
   5  -4  -7    0.90    8.20
   5  -4  -7    1.30    2.70
  -5  -4   7   -0.90    3.40
   5  -4  -7    1.10    4.50
   5  -4  -7    4.70    5.50
   5  -4  -7   -4.50    3.20
  -5  -4   7    3.80    8.30
  -5  -4   7   -9.20    6.30
   5   4  -7    3.10    2.70
   5   4  -7   -0.40    4.50
  -5   4   7    4.90    4.30
  -5   4   7   -0.80    2.30
   5   4  -7   -3.00    3.20
  -5  -4   9   44.00   13.70
   5  -4  -9   45.60    7.00
   5  -4  -9   67.59    6.50
   5  -4  -9   81.29   10.50
   5  -4  -9   60.39    5.30
  -5  -4   9   70.99    6.00
   5  -4  -9   63.99    7.30
  -5  -4   9   41.20   10.40
   5  -4  -9   59.19   10.60
   5   4  -9   67.49    5.30
   5   4  -9   53.29    6.80
   5   4  -9   63.69    7.00
  -5   4   9   64.29    6.10
  -5   4   9   69.79    8.40
  -5  -4  11  204.68   23.90
  -5  -4  11  212.88   10.30
  -5  -4  11  218.28   10.90
  -5  -4  11  161.38   20.50
   5  -4 -11  173.98   12.80
   5  -4 -11  197.38   11.90
   5  -4 -11  236.28   16.50
   5  -4 -11  182.08   16.50
   5   4 -11  205.18   11.60
  -5   4  11  208.18   11.30
  -5  -4  13  264.47   13.20
  -5  -4  13  276.77   12.70
   5  -4 -13  253.07   15.10
   5  -4 -13  252.77   12.60
   5  -4 -13  261.57   17.60
  -5   4  13  234.78   15.50
   5   4 -13  260.47   12.10
   5   4 -13  250.77   13.70
  -5  -4  15   21.40    3.50
   5  -4 -15   15.00    5.70
  -5  -4  15   11.50    3.60
   5  -4 -15   17.20    3.10
   5  -4 -15   18.70    4.30
  -5   4  15   19.90    6.00
   5   4 -15   12.70    2.50
   5  -4 -17    2.00    2.80
  -5  -4  17   -3.20    2.60
   5  -4 -17    2.40    3.00
  -5   4  17   -0.10    3.50
   5   4 -17    0.20    2.00
  -5  -4  19  120.19    7.60
   5  -4 -19  130.69    8.50
   5  -4 -19  122.99   10.10
  -5   4  19  134.79    8.80
   5   4 -19  135.09    7.20
  -5  -4  21  143.09    7.60
   5  -4 -21  148.89    8.30
  -5   4  21  163.18    8.40
   5   4 -21  159.68    7.60
  -5  -5 -12  153.28    7.00
  -5   5 -10  233.38   10.20
  -5  -5  -8   28.40    3.20
  -5  -5  -8   30.10    4.40
  -5  -5  -8   32.70    3.30
   5   5   8   38.30    4.20
  -5   5  -8   32.90    2.90
  -5  -5  -6  192.28   12.50
   5  -5   6  206.48   11.60
  -5  -5  -6  184.98    9.90
  -5  -5  -6  212.38   10.10
   5   5   6  205.58   11.60
  -5   5  -6  201.18    9.50
  -5  -5  -4  356.86   16.80
   5  -5   4  416.26   17.90
  -5  -5  -4  373.86   17.30
  -5  -5  -4  369.06   17.80
  -5  -5  -4  363.06   19.20
  -5   5  -4  385.36   16.00
  -5   5  -4  320.57   17.40
   5   5   4  359.76   18.90
   5   5   4  377.36   17.00
  -5  -5  -2  122.49    8.90
  -5  -5  -2  132.89    7.80
  -5  -5  -2  131.99    8.40
  -5  -5  -2  141.09    7.60
   5  -5   2  141.79    8.80
  -5   5  -2  122.69    6.70
   5   5   2  127.09    9.10
  -5   5  -2  126.29    8.00
   5   5   2  128.19    8.20
  -5  -5   0    7.10    3.70
  -5  -5   0   -0.40    2.90
   5  -5   0   -0.60    3.00
   5   5   0    3.90    3.00
  -5   5   0    1.40    2.80
  -5  -5   2  244.38   11.80
   5  -5  -2  225.28   11.70
   5  -5  -2  240.88   13.90
  -5  -5   2  254.67   12.70
   5   5  -2  239.68   12.60
  -5   5   2  221.98   12.50
  -5  -5   4  153.38    8.80
   5  -5  -4  143.19   10.60
  -5  -5   4  167.78    8.90
   5  -5  -4  156.08    8.80
  -5   5   4  150.78    9.50
   5   5  -4  162.58    9.30
   5  -5  -6   69.49    5.80
   5  -5  -6   71.89    7.50
  -5  -5   6   74.49    5.20
  -5  -5   6   81.49    5.80
  -5   5   6   73.99    6.50
   5   5  -6   72.19    6.00
  -5  -5   8    2.70    2.40
   5  -5  -8   -2.30    3.30
   5  -5  -8   -0.60    2.40
  -5  -5   8    1.60    2.90
  -5   5   8    2.20    3.00
   5   5  -8    1.60    1.40
   5  -5 -10  140.89   10.10
   5  -5 -10  153.88    8.90
   5   5 -10  155.48    7.00
  -5   5  10  137.29    9.10
  -5  -5  12    3.20    2.50
   5  -5 -12    9.20    3.60
  -5  -5  12    0.40    3.50
   5  -5 -12    3.90    2.40
  -5   5  12    7.20    2.90
   5   5 -12    4.50    1.50
   5  -5 -14  188.08   11.20
   5  -5 -14  225.78   10.20
  -5   5  14  188.78   10.00
   5  -5 -16    5.00    1.80
  -5   5  16    6.90    1.90
  -6   0 -24   -1.80    2.20
   6   0  24   -1.70    2.20
   6   0  22  785.02   34.50
   6   0  22  766.12   34.40
   6   0  22  774.62   34.50
  -6   0 -22  901.31   44.00
  -6   0 -22  809.32   34.80
  -6   0 -22  819.52   35.00
  -6   0 -20  104.99    7.70
   6   0  20  115.59   14.60
   6   0  20   95.99    8.20
  -6   0 -20  102.19    9.40
   6   0  20  102.79    8.40
  -6   0 -20   95.09   10.10
  -6   0 -20  100.59    8.10
   6   0  18   -6.70    4.60
  -6   0 -18   -8.20   11.20
   6   0  18   -1.80    4.00
  -6   0 -18   -4.10    4.30
  -6   0 -18   -4.20    3.60
   6   0  18    0.90    6.80
  -6   0 -18   12.60    9.80
   6   0  18   -0.20    3.60
   6   0  16  157.88   13.40
  -6   0 -16  150.48   16.60
  -6   0 -16  123.89   13.20
  -6   0 -16  169.38   19.70
   6   0  16  150.48   11.70
  -6   0 -16  148.09   12.10
  -6   0 -16  165.38   10.90
   6   0  16  157.68   11.50
   6   0  16  170.18   11.40
   6   0  16  158.78   12.20
   6   0  16  135.09   17.30
  -6   0 -16  152.18    9.70
   6   0  16  157.48   11.00
  -6   0 -16  169.88   11.40
  -6   0 -14  351.46   18.30
  -6   0 -14  360.66   25.80
  -6   0 -14  393.96   19.20
   6   0  14  390.56   26.40
  -6   0 -14  312.47   20.50
   6   0  14  368.66   20.40
   6   0  14  365.16   19.10
   6   0  14  389.06   20.10
  -6   0 -14  372.96   17.70
  -6   0 -14  397.16   19.60
  -6   0 -14  386.86   23.20
   6   0  14  383.76   18.80
  -6   0 -12  223.28   12.00
   6   0  12  227.08   12.80
   6   0  12  226.38   14.30
  -6   0 -12  243.88   18.50
   6   0  12  217.48   13.90
   6   0  12  221.98   14.20
  -6   0 -12  214.68   15.20
   6   0  12  206.28   13.50
   6   0  12  225.98   18.40
  -6   0 -12  198.78   13.30
   6   0  12  231.28   12.70
   6   0  10  370.36   18.30
  -6   0 -10  393.46   18.20
  -6   0 -10  367.36   18.50
  -6   0 -10  384.76   17.70
   6   0  10  376.36   19.40
   6   0  10  427.86   23.50
   6   0  10  375.66   19.60
   6   0  10  401.06   29.80
   6   0  10  384.76   19.80
  -6   0 -10  402.26   22.70
  -6   0  -8 1285.47   52.09
   6   0   8 1279.77   54.19
  -6   0  -8 1243.78   53.69
   6   0   8 1240.38   57.79
  -6   0  -8 1172.08   49.90
  -6   0  -8 1152.68   50.19
  -6   0  -6 1111.29   45.80
  -6   0  -6 1020.30   44.40
   6   0   6 1183.38   47.50
   6   0   6 1124.89   49.60
  -6   0  -6 1071.99   47.30
  -6   0  -4  505.15   22.70
  -6   0  -4  521.95   21.30
  -6   0  -4  442.66   20.30
   6   0   4  507.85   22.10
   6   0   4  501.25   23.80
  -6   0  -2    0.60    3.20
   6   0   2    5.20    4.30
  -6   0  -2   -0.80    1.50
  -6   0   0  480.25   20.50
   6   0   0  474.25   21.40
   6   0   0  524.55   24.80
   6   0   0  502.55   22.20
  -6   0   0  515.05   20.40
   6   0   0  511.15   22.60
  -6   0   0  499.85   21.70
   6   0  -2   67.09    6.10
  -6   0   2   58.59    3.30
   6   0  -2   59.69    4.60
  -6   0   2   67.19    4.30
   6   0  -2   68.89    8.90
   6   0  -4 2286.97   94.29
   6   0  -4 2388.56   94.19
  -6   0   4 2234.78   91.59
  -6   0   6 1260.27   53.29
   6   0  -6 1294.47   56.09
   6   0  -6 1356.86   52.79
   6   0  -8 1799.62   70.69
   6   0  -8 1788.42   69.29
  -6   0   8 1636.54   70.89
  -6   0   8 1754.62   69.49
   6   0 -10    1.20    2.20
   6   0 -10   11.90    4.00
   6   0 -10   -3.90    3.70
  -6   0  10    6.80    3.70
   6   0 -10    1.50    3.60
  -6   0  10    5.90    2.30
   6   0 -12 1876.31   72.09
  -6   0  12 1690.23   71.39
   6   0 -12 1604.54   71.59
  -6   0  12 1572.94   69.49
  -6   0  12 1763.02   69.99
   6   0 -12 1820.02   69.49
   6   0 -12 1764.92   77.89
   6   0 -14   46.90    5.20
   6   0 -14   61.39   10.80
  -6   0  14   51.99    6.80
  -6   0  14   59.09    5.40
  -6   0  14   56.09    5.20
  -6   0  14   59.29    5.30
   6   0 -14   58.79    8.10
   6   0 -16  325.77   27.50
   6   0 -16  343.47   16.40
  -6   0  16  327.77   15.90
   6   0 -16  303.07   16.80
   6   0 -16  346.87   21.00
   6   0 -16  311.97   16.50
  -6   0  16  328.67   18.00
   6   0 -18   22.10    5.40
   6   0 -18   16.60    8.50
  -6   0  18   13.80    3.50
  -6   0  18   19.80    5.10
  -6   0  18   25.30    4.70
   6   0 -18   22.10    4.10
  -6   0  18   16.60    4.00
   6   0 -18   21.30    4.60
  -6   0  18   17.00    4.20
  -6   0  18   26.60    5.80
   6   0 -18   15.20    4.50
   6   0 -18   34.20   12.10
   6   0 -20  655.63   29.70
  -6   0  20  578.94   27.60
   6   0 -20  613.14   37.00
   6   0 -20  639.84   29.30
   6   0 -20  618.94   27.40
   6   0 -20  608.74   45.20
  -6   0  20  631.84   29.50
  -6   0  20  656.93   28.70
  -6   0  20  626.44   27.10
  -6   0  22  184.18   13.70
  -6   0  22  186.68   11.40
   6   0 -22  127.89   20.90
   6   0 -22  193.98   12.90
  -6   0  22  175.38    9.70
  -6   0  22  184.18   13.20
   6   0 -22  189.08   13.00
   6   0 -24    0.40    4.90
   6   0 -24    8.50    3.70
  -6   0  24    7.30    5.70
  -6   0  24    5.40    3.20
  -6   0  26  500.85   22.60
  -6   0  26  511.15   24.80
   6   0 -26  481.95   23.50
   6   0 -26  482.55   23.70
   6   0 -28  108.19    7.30
   6   0 -28  123.29    8.60
  -6  -1 -23   16.10    2.70
  -6  -1 -23   28.90    4.60
   6  -1  23   18.90    2.80
  -6  -1 -23   16.10    3.00
  -6   1 -23   17.60    3.10
  -6   1 -23   11.10    2.60
   6  -1  21    1.60    2.20
  -6  -1 -21    3.00    3.00
  -6  -1 -21    3.80    4.80
  -6  -1 -21    1.30    3.80
  -6  -1 -21    4.00    2.80
  -6   1 -21    6.60    4.50
  -6   1 -21    4.00    3.00
   6   1  21    1.30    2.50
   6   1  21   -0.60    1.90
   6   1  21    4.70    4.80
  -6   1 -21    2.80    5.30
  -6   1 -21   -0.60    2.60
  -6  -1 -19    4.30    4.90
  -6  -1 -19   -0.80    3.10
   6  -1  19    5.40    7.90
   6  -1  19    3.80    3.20
   6  -1  19    2.60    3.70
  -6  -1 -19   10.20    3.40
  -6   1 -19    2.30    3.10
   6   1  19    2.50    4.40
  -6   1 -19   -5.70    4.10
   6   1  19    6.40    3.60
   6   1  19    1.00    3.20
  -6   1 -19   -1.50    2.80
   6   1  19    3.10    3.10
   6  -1  17   52.29    6.90
  -6  -1 -17   44.60    7.70
  -6  -1 -17   48.60    5.50
  -6  -1 -17   41.90    5.80
   6  -1  17   23.40   10.00
  -6  -1 -17   37.90    6.00
   6  -1  17   52.39    6.80
   6  -1  17   41.10    5.50
   6   1  17   53.49    6.50
   6   1  17   58.99   11.10
  -6   1 -17   43.90    6.20
  -6   1 -17   52.59    5.60
   6   1  17   58.49    8.70
  -6   1 -17   49.00    5.30
   6   1  17   41.80    7.20
   6   1  17   41.40    6.10
   6   1  17   38.70    5.60
  -6   1 -17   51.19    7.70
  -6  -1 -15  121.29   12.60
  -6  -1 -15  139.69   10.00
  -6  -1 -15  111.09   10.10
  -6  -1 -15  108.39    9.90
   6  -1  15  100.79   14.40
  -6  -1 -15  128.09    8.50
   6  -1  15  120.49   10.50
   6  -1  15  135.79    9.80
   6  -1  15  120.39    9.10
  -6  -1 -15  113.39   15.10
   6   1  15  123.49   11.00
  -6   1 -15  121.79    8.40
   6   1  15  114.29   10.10
  -6   1 -15  125.49   13.80
  -6   1 -15  132.89   11.30
  -6   1 -15  100.99   16.60
   6   1  15  114.19    9.80
   6   1  15  107.99   11.30
   6   1  15  125.89   10.30
  -6   1 -15  122.89   16.00
  -6   1 -15  130.29    9.10
   6   1  15  134.99   16.70
   6   1  15  125.99   11.30
  -6  -1 -13  488.15   22.90
  -6  -1 -13  493.55   27.10
   6  -1  13  505.15   22.00
  -6  -1 -13  457.15   21.90
  -6  -1 -13  475.15   24.30
   6  -1  13  503.75   29.20
  -6  -1 -13  456.45   22.80
   6  -1  13  448.06   23.20
  -6   1 -13  507.75   31.80
   6   1  13  475.15   24.00
   6   1  13  483.55   23.00
  -6   1 -13  491.15   23.10
  -6   1 -13  445.46   28.40
  -6   1 -13  462.45   21.00
   6   1  13  432.26   22.60
  -6   1 -13  458.95   21.90
   6   1  13  474.85   29.90
  -6   1 -13  464.15   22.00
   6   1  13  446.96   23.50
  -6   1 -13  442.66   25.90
  -6  -1 -11  391.96   18.70
  -6  -1 -11  379.86   19.30
   6  -1  11  390.56   20.30
  -6  -1 -11  389.06   21.00
   6  -1  11  356.76   19.50
   6  -1  11  426.76   21.00
   6  -1  11  414.06   23.70
  -6   1 -11  371.26   18.20
  -6   1 -11  368.06   26.00
   6   1  11  371.26   20.20
   6   1  11  373.26   19.00
   6   1  11  397.66   25.10
  -6   1 -11  384.96   23.60
   6   1  11  389.66   19.90
  -6   1 -11  382.76   17.60
   6   1  11  358.96   20.20
  -6   1 -11  386.36   18.00
   6   1  11  396.36   19.80
   6   1  11  372.76   19.90
   6  -1   9   49.40    7.50
   6  -1   9   59.19    7.20
  -6  -1  -9   47.10    6.30
   6  -1   9   27.00   11.10
  -6  -1  -9   55.59    5.40
   6   1   9   61.99    7.20
   6   1   9   59.09   16.10
   6   1   9   55.89    6.30
   6   1   9   53.09    5.70
  -6   1  -9   58.89    7.40
  -6   1  -9   52.29    5.40
   6   1   9   50.79    5.80
  -6   1  -9   45.20    4.80
   6   1   9   61.29    7.60
   6   1   9   68.39    9.70
   6   1   9   62.09    6.30
   6  -1   7   45.10    7.30
  -6  -1  -7   52.19    4.60
  -6  -1  -7   49.50    4.60
   6  -1   7   40.10    4.90
   6  -1   7   23.50   12.00
  -6  -1  -7   54.99    5.30
  -6   1  -7   47.10    4.70
  -6   1  -7   60.69    8.00
  -6   1  -7   53.49    4.90
   6   1   7   49.70    7.30
  -6   1  -7   62.29   10.00
  -6   1  -7   50.19    6.20
  -6  -1  -5 2688.43  101.19
   6  -1   5 2524.55  104.69
  -6  -1  -5 2397.66  101.19
   6  -1   5 2542.15  106.19
   6  -1   5 2490.75  109.19
   6   1   5 2533.95  103.69
  -6   1  -5 2529.65  104.49
   6   1   5 2546.45  108.59
  -6   1  -5 2524.15  102.89
  -6   1  -5 2672.43  106.79
   6  -1   3  206.08   15.00
  -6  -1  -3  196.18    9.00
   6  -1   3  199.88   12.20
   6  -1   3  179.38   20.80
  -6   1  -3  205.78   14.30
  -6   1  -3  206.08   11.50
  -6   1  -3  202.88    9.80
  -6   1  -3  199.48   12.60
   6  -1   1   -7.20    5.30
  -6  -1  -1    4.30    1.50
   6  -1   1   11.20   16.10
   6  -1   1    2.90    3.60
  -6   1  -1   -1.30    2.00
  -6   1  -1   -2.60    4.90
  -6   1  -1   -1.50    3.50
  -6   1  -1    1.60    4.00
   6  -1  -1   37.30   16.70
   6  -1  -1   11.90    3.50
  -6  -1   1   14.60    3.10
  -6   1   1   13.20    2.60
  -6   1   1   15.80    4.10
   6  -1  -3 1245.18   55.79
   6  -1  -3 1202.48   59.69
   6  -1  -3 1207.38   47.30
  -6  -1   3 1201.68   48.30
   6  -1  -3 1209.98   49.50
  -6   1   3 1199.98   49.70
   6   1  -3 1098.29   49.40
  -6   1   3 1193.88   48.20
   6  -1  -5    1.50    1.70
  -6  -1   5    3.70    2.40
   6  -1  -5    1.90    2.70
   6  -1  -5   -0.60    5.10
   6  -1  -5    5.40    1.90
  -6   1   5    1.30    3.60
  -6   1   5    4.50    2.50
  -6   1   5  -33.50   37.50
   6   1  -5   23.70   16.90
   6  -1  -7  677.43   31.90
  -6  -1   7  688.13   30.00
   6  -1  -7  762.82   31.60
   6  -1  -7  831.52   30.40
  -6   1   7  792.52   63.89
   6   1  -7  730.43   32.60
  -6   1   7  768.22   32.80
   6   1  -7  658.73   51.99
  -6   1   7  753.62   31.00
   6  -1  -9    7.20    2.40
  -6  -1   9    7.50    3.40
   6  -1  -9    5.10    2.30
  -6  -1   9    6.30    1.70
   6  -1  -9    5.90    6.60
  -6   1   9   10.20    8.90
  -6   1   9    4.20    3.70
  -6   1   9    6.80    2.70
   6   1  -9   10.70    5.50
  -6   1   9   10.30    3.10
   6  -1 -11 1010.30   39.80
   6  -1 -11 1087.29   42.20
  -6  -1  11 1000.10   39.50
   6  -1 -11  926.41   51.29
   6  -1 -11  898.01   40.90
  -6  -1  11  950.80   41.90
   6   1 -11  969.00   44.50
  -6   1  11  955.90   40.60
  -6   1  11  940.91   55.29
  -6   1  11  986.30   42.50
  -6  -1  13  263.57   13.20
   6  -1 -13  248.78   14.70
  -6  -1  13  261.27   12.40
   6  -1 -13  254.07   22.70
  -6  -1  13  252.67   14.80
   6  -1 -13  294.17   16.30
   6  -1 -13  278.87   14.90
  -6  -1  13  288.37   12.90
   6  -1 -13  311.87   13.10
  -6   1  13  241.18   14.40
   6   1 -13  303.47   19.60
  -6   1  13  268.37   13.60
   6   1 -13  274.37   13.60
  -6   1  13  244.78   13.50
  -6   1  13  256.97   15.30
  -6  -1  15  250.77   12.20
   6  -1 -15  232.78   13.70
   6  -1 -15  233.78   12.30
   6  -1 -15  220.88   14.30
   6  -1 -15  256.07   15.30
   6  -1 -15  250.97   15.30
   6  -1 -15  247.98   12.10
   6  -1 -15  259.17   27.80
   6  -1 -15  211.38   13.80
  -6   1  15  223.88   13.00
   6   1 -15  236.38   13.30
   6   1 -15  242.78   19.70
  -6   1  15  199.98   27.20
  -6   1  15  236.28   14.50
   6   1 -15  236.48   12.90
  -6   1  15  255.57   12.80
  -6   1  15  219.38   14.00
   6  -1 -17    8.00    5.10
  -6  -1  17   11.80    3.30
   6  -1 -17   -2.30   12.00
   6  -1 -17   12.80    3.70
   6  -1 -17   10.60    4.20
   6  -1 -17    9.30    6.50
  -6  -1  17   10.80    3.50
   6  -1 -17   11.50    4.80
   6  -1 -17   11.30    4.60
   6   1 -17    7.90    3.20
  -6   1  17    9.60    4.40
   6   1 -17   14.60    4.20
  -6   1  17   11.30    3.60
  -6   1  17   16.50    5.60
   6   1 -17    7.60    3.20
  -6   1  17    9.40    4.00
  -6   1  17   13.10    4.50
   6   1 -17    8.70    4.90
   6   1 -17   14.70   14.40
   6  -1 -19  223.38   32.40
  -6  -1  19  275.27   13.90
  -6  -1  19  298.37   15.40
   6  -1 -19  294.77   16.40
   6  -1 -19  259.37   16.10
  -6  -1  19  266.07   17.10
  -6  -1  19  262.97   14.50
  -6  -1  19  290.57   14.10
   6  -1 -19  258.17   19.90
  -6   1  19  294.97   36.40
  -6   1  19  284.27   14.30
  -6   1  19  290.47   15.70
   6   1 -19  284.87   16.80
   6   1 -19  276.97   15.80
   6   1 -19  278.07   26.90
  -6   1  19  239.68   16.00
  -6   1  19  269.37   16.50
  -6  -1  21  690.13   28.80
   6  -1 -21  643.14   30.10
   6  -1 -21  610.24   30.10
  -6  -1  21  674.53   29.70
  -6  -1  21  579.74   30.60
  -6  -1  21  587.94   27.60
   6  -1 -21  604.94   27.10
  -6  -1  21  632.44   26.80
   6   1 -21  601.84   44.50
  -6   1  21  608.64   29.70
   6   1 -21  628.84   28.90
   6   1 -21  629.24   28.70
  -6   1  21  609.24   30.40
  -6   1  21  623.94   29.10
   6   1 -21  593.74   29.90
  -6   1  21  623.64   56.09
  -6  -1  23   17.30    8.50
   6  -1 -23   23.60    8.10
   6  -1 -23   12.00   16.60
   6  -1 -23    2.00    5.20
  -6  -1  23    8.80    3.00
  -6  -1  23   10.20    4.70
   6  -1 -23    7.70    3.30
  -6   1  23    8.20    5.90
  -6   1  23   11.80    5.20
   6   1 -23    1.90    4.40
   6  -1 -25   83.49    8.60
  -6  -1  25  106.19    9.20
   6  -1 -25   95.49    8.30
  -6  -1  25   87.29    7.10
  -6   1  25  100.69   10.10
  -6   1  25   64.49   30.60
   6   1 -25   79.59    6.90
   6   1 -25   85.59    8.10
  -6   1  25   86.89    7.10
   6  -1 -27   31.60    4.50
   6  -1 -27   45.00    5.60
  -6  -1  27   39.80    5.70
  -6  -1  27   32.50    3.70
  -6   1  27   37.90    6.20
   6   1 -27   33.30    4.00
   6   1 -27   32.80    4.70
   6  -1 -29  196.68    9.50
   6  -1 -29  174.38   13.20
  -6  -1  29  197.38   15.20
   6   1 -29  196.88   10.30
  -6  -2 -22   39.00    3.50
  -6  -2 -22   43.00    4.70
   6   2  22   42.20    4.40
  -6   2 -22   34.10    3.80
   6   2  22   38.40    3.40
  -6  -2 -20  597.64   27.80
  -6  -2 -20  650.13   28.60
  -6  -2 -20  581.64   29.40
  -6  -2 -20  638.54   27.20
   6   2  20  605.44   27.10
  -6   2 -20  635.54   26.40
   6   2  20  686.03   30.40
  -6   2 -20  577.64   27.60
   6   2  20  581.64   27.30
  -6   2 -20  719.23   29.70
  -6  -2 -18   72.99    7.40
   6  -2  18   56.49   11.70
  -6  -2 -18   60.69    7.00
  -6  -2 -18   68.79    8.90
  -6  -2 -18   83.09    6.90
   6  -2  18   62.79    6.00
   6   2  18   63.79    6.50
   6   2  18   60.89    6.60
  -6   2 -18   54.39    4.90
   6   2  18   68.99    6.30
  -6   2 -18   72.19    6.10
   6   2  18   76.29    7.90
  -6   2 -18   58.69    6.50
   6   2  18   63.79    6.50
  -6  -2 -16  630.24   31.70
  -6  -2 -16  634.74   30.70
  -6  -2 -16  657.13   29.30
  -6  -2 -16  647.54   30.80
   6  -2  16  644.04   28.90
   6   2  16  642.24   31.40
   6   2  16  699.83   34.00
   6   2  16  643.54   30.20
   6   2  16  679.63   30.80
  -6   2 -16  693.73   29.80
  -6   2 -16  676.43   31.20
   6   2  16  661.33   30.70
  -6   2 -16  638.44   28.60
  -6   2 -16  619.94   47.40
  -6  -2 -14  568.94   29.70
  -6  -2 -14  597.34   28.00
   6  -2  14  637.64   29.80
  -6  -2 -14  630.14   30.30
  -6  -2 -14  641.04   29.40
  -6   2 -14  653.33   28.40
   6   2  14  646.34   29.30
   6   2  14  672.23   31.30
   6   2  14  589.34   28.80
   6   2  14  629.54   31.00
  -6   2 -14  646.24   27.40
   6   2  14  642.94   30.90
  -6   2 -14  632.04   29.70
  -6   2 -14  542.05   34.20
   6   2  14  662.23   30.50
  -6   2 -14  600.14   40.50
  -6   2 -14  586.64   38.30
   6  -2  12   33.10    5.80
  -6  -2 -12   23.10    6.60
  -6  -2 -12   26.80    6.20
  -6  -2 -12   40.10    5.80
  -6   2 -12   30.10    5.40
  -6   2 -12   28.20    5.70
  -6   2 -12   38.20    4.60
   6   2  12   44.70    7.60
   6   2  12   31.40    6.10
   6   2  12   45.50    8.00
   6   2  12   40.40    6.60
  -6   2 -12   39.90    4.80
   6   2  12   36.50    6.10
   6   2  12   39.80    5.60
  -6   2 -12   38.10   12.10
  -6  -2 -10    0.50    3.10
   6  -2  10    5.90    4.80
   6  -2  10   -3.60    5.70
  -6  -2 -10    2.10    3.70
  -6  -2 -10    5.80    4.50
  -6  -2 -10    8.20    4.50
  -6   2 -10   -3.00    8.00
  -6   2 -10   12.40    3.60
  -6   2 -10    6.00    2.90
   6   2  10    7.60    4.40
  -6   2 -10    1.70    3.30
   6   2  10   10.10    5.20
   6   2  10    5.10    4.20
  -6   2 -10    4.30    7.90
   6   2  10    9.60    4.60
  -6   2 -10    2.40    7.50
   6   2  10    7.00    5.10
   6   2  10    7.60    3.60
  -6  -2  -8  275.97   14.00
  -6  -2  -8  261.17   14.40
   6  -2   8  253.97   14.90
   6  -2   8  260.87   14.00
   6  -2   8  285.97   21.20
  -6  -2  -8  262.17   14.40
  -6  -2  -8  269.17   14.70
  -6   2  -8  229.98   21.60
   6   2   8  265.57   16.30
  -6   2  -8  278.77   13.90
  -6   2  -8  261.27   15.00
   6   2   8  257.27   15.00
  -6   2  -8  273.57   13.50
   6   2   8  255.47   16.20
  -6   2  -8  270.07   18.60
   6   2   8  259.37   15.90
  -6   2  -8  239.98   19.70
   6   2   8  256.87   14.30
  -6   2  -8  261.57   12.80
   6  -2   6  370.06   24.10
  -6  -2  -6  321.97   16.20
   6  -2   6  334.37   20.40
  -6  -2  -6  341.97   16.70
   6  -2   6  331.47   14.80
   6   2   6  374.66   18.60
  -6   2  -6  329.57   20.10
  -6   2  -6  321.37   15.60
  -6   2  -6  354.06   16.40
  -6   2  -6  339.47   21.80
  -6   2  -6  342.47   16.90
   6   2   6  370.36   20.20
  -6   2  -6  310.97   26.40
   6   2   6  347.17   18.90
   6   2   6  335.07   17.30
   6  -2   4   56.49    9.20
   6  -2   4   24.80   29.10
   6  -2   4   60.39   10.80
  -6  -2  -4   52.29    6.00
  -6  -2  -4   47.70    5.70
   6  -2   4   58.09    6.00
   6  -2   4   60.99    5.10
  -6  -2  -4   50.19    5.80
  -6   2  -4   50.09    8.30
  -6   2  -4   62.69    5.60
  -6   2  -4   67.89    9.70
  -6   2  -4   60.29   11.10
  -6   2  -4   58.39    5.40
  -6  -2  -2  472.65   22.30
   6  -2   2  472.35   22.20
  -6  -2  -2  457.85   22.30
   6  -2   2  511.95   20.80
  -6  -2  -2  447.06   20.50
   6  -2   2  482.35   47.10
   6  -2   2  470.45   25.60
   6  -2   2  460.55   30.50
  -6   2  -2  472.65   20.90
  -6   2  -2  459.85   25.30
  -6   2  -2  445.86   20.70
  -6   2  -2  480.45   24.50
  -6  -2   0  747.83   31.20
  -6  -2   0  751.12   33.20
   6  -2   0  791.82   31.60
  -6  -2   0  719.03   32.40
   6  -2   0  736.03   33.30
   6  -2   0  588.04   60.59
   6  -2   0  761.42   42.10
  -6  -2   0  761.32   33.80
   6  -2   0  748.73   35.80
  -6   2   0  775.12   34.70
  -6   2   0  724.73   31.60
  -6   2   0  744.13   31.60
  -6  -2   2  842.92   38.20
  -6  -2   2  835.02   35.20
   6  -2  -2  834.62   46.90
   6  -2  -2  894.21   35.60
   6  -2  -2  885.71   39.00
   6  -2  -2  854.71   39.30
   6  -2  -2  846.72   37.60
  -6  -2   2  814.12   35.80
   6  -2  -2  870.61   64.29
  -6   2   2  826.92   38.40
  -6   2   2  846.72   35.60
  -6   2   2  826.12   35.60
   6   2  -2  845.62   39.80
   6  -2  -4  560.84   50.49
   6  -2  -4  521.35   21.60
   6  -2  -4  463.65   32.20
  -6  -2   4  488.05   22.10
   6  -2  -4  495.85   24.80
  -6  -2   4  464.65   21.00
   6  -2  -4  479.85   23.00
  -6   2   4  489.65   24.20
   6   2  -4  438.96   27.20
  -6   2   4  501.65   21.80
  -6   2   4  473.25   21.50
   6  -2  -6   50.89    4.60
   6  -2  -6   40.10    5.20
   6  -2  -6   50.29    6.70
  -6  -2   6   51.99    4.50
   6  -2  -6   43.30    6.90
  -6  -2   6   48.20    5.80
   6  -2  -6   49.50   13.10
  -6   2   6   46.70    6.70
  -6   2   6   44.30    4.60
  -6   2   6   50.59    5.00
  -6  -2   8  764.92   31.70
  -6  -2   8  713.73   31.60
   6  -2  -8  794.12   32.50
   6  -2  -8  767.22   35.50
   6  -2  -8  765.02   32.90
   6  -2  -8  778.62   46.20
   6  -2  -8  799.72   35.00
   6  -2  -8  733.23   35.00
  -6   2   8  749.42   32.50
  -6   2   8  774.02   34.90
  -6   2   8  782.82   83.19
  -6   2   8  779.02   32.80
   6  -2 -10  622.04   30.70
   6  -2 -10  639.74   28.70
   6  -2 -10  631.44   27.50
   6  -2 -10  628.24   29.60
   6  -2 -10  604.94   41.70
   6  -2 -10  639.84   28.20
  -6  -2  10  660.53   26.60
  -6  -2  10  608.24   26.50
  -6  -2  10  636.74   29.60
  -6   2  10  622.14   29.40
  -6   2  10  693.63   74.19
  -6   2  10  643.94   45.10
  -6   2  10  655.43   27.90
  -6   2  10  655.93   30.20
  -6   2  10  646.94   28.10
   6  -2 -12   19.80    3.80
  -6  -2  12   16.70    2.90
   6  -2 -12   23.50    5.30
   6  -2 -12   23.40    5.70
   6  -2 -12   25.10    5.10
  -6  -2  12   27.00    6.20
   6  -2 -12   30.10   13.40
   6  -2 -12   18.40    4.20
  -6   2  12  144.59   62.29
   6   2 -12   20.60    4.20
  -6   2  12   20.20   13.80
  -6   2  12   30.00    4.50
  -6   2  12   28.40    5.80
  -6   2  12   18.80    4.50
  -6   2  12   24.70    5.40
   6  -2 -14   97.79    8.20
   6  -2 -14   81.49    6.80
  -6  -2  14   77.09    8.70
   6  -2 -14   86.69    9.00
   6  -2 -14   83.79    8.20
   6  -2 -14   86.19    8.80
   6  -2 -14   90.59    7.60
  -6  -2  14   87.79    6.10
   6  -2 -14   76.69    9.30
  -6   2  14  116.49   24.50
   6   2 -14   71.29    6.60
  -6   2  14   89.69    9.30
  -6   2  14   85.89    8.10
   6   2 -14   94.89    9.00
   6   2 -14   88.19    6.10
  -6   2  14  102.09    9.80
  -6   2  14   83.49    6.60
   6  -2 -16   23.40    4.60
   6  -2 -16   32.40    7.40
   6  -2 -16   29.00    6.10
   6  -2 -16   25.90    6.10
  -6  -2  16   18.60    4.00
  -6  -2  16   19.00    3.90
  -6  -2  16   26.10    6.60
   6  -2 -16   16.20    6.60
  -6  -2  16   14.90    3.80
   6  -2 -16   28.10    4.50
  -6   2  16   22.70    3.90
   6   2 -16   23.90    4.10
  -6   2  16   29.90    5.90
  -6   2  16   24.10   19.90
   6   2 -16   24.50    5.70
  -6   2  16   30.20    6.20
  -6   2  16   22.40    6.50
   6   2 -16   23.50    4.90
  -6  -2  18  632.14   34.20
   6  -2 -18  712.63   34.00
  -6  -2  18  715.63   31.60
   6  -2 -18  706.13   31.10
   6  -2 -18  774.32   34.30
   6  -2 -18  716.73   34.40
  -6   2  18  549.15   79.69
  -6   2  18  695.43   33.10
   6   2 -18  725.63   31.80
   6   2 -18  722.13   31.00
   6   2 -18  714.93   31.90
  -6   2  18  791.12   35.60
   6  -2 -20   49.50    5.20
   6  -2 -20   45.00    8.60
   6  -2 -20   32.20    9.60
  -6  -2  20   34.10    7.40
  -6  -2  20   52.79    6.00
   6  -2 -20   63.09    7.90
  -6  -2  20   49.50    5.50
   6  -2 -20   40.50    6.40
   6   2 -20   53.69    5.80
  -6   2  20   50.39   20.60
  -6   2  20   46.00    7.70
  -6   2  20   57.09    6.20
   6   2 -20   50.89    5.50
  -6  -2  22    4.20    2.20
   6  -2 -22    2.10    3.70
   6  -2 -22    3.30    3.10
   6  -2 -22    6.00    5.60
  -6  -2  22    3.80    4.20
  -6  -2  22    0.10    2.70
   6   2 -22    2.50    3.00
   6   2 -22    3.70    2.60
  -6   2  22    9.20   21.20
  -6   2  22    7.90    3.60
  -6   2  22   -3.30    4.70
   6  -2 -24   22.40    4.60
  -6  -2  24   24.00    3.80
   6  -2 -24   26.50    6.70
  -6  -2  24   22.40    4.90
   6   2 -24   22.60    4.20
  -6  -2  26    1.10    2.20
   6  -2 -26    4.30    2.70
   6   2 -26    7.50    3.10
   6  -2 -28   53.49    4.20
  -6   2  28   70.29    6.00
   6   2 -28   67.09    5.00
   6  -3  21   29.70    3.20
  -6  -3 -21   26.60    2.40
   6   3  21   30.40    2.90
  -6  -3 -19    4.60    3.60
  -6  -3 -19    5.90    2.40
   6   3  19    2.40    2.80
   6   3  19    3.60    2.00
  -6   3 -19    4.40    2.10
  -6  -3 -17   28.70    5.30
   6  -3  17   23.00    3.40
  -6  -3 -17   31.00    6.70
  -6  -3 -17   34.10    4.20
  -6  -3 -17   28.30    4.50
   6   3  17   30.90    4.20
  -6   3 -17   31.40    3.10
  -6   3 -17   28.10    4.30
   6   3  17   27.20    4.40
   6   3  17   32.00    4.40
   6   3  17   25.30    5.50
  -6  -3 -15   75.59    8.80
  -6  -3 -15   73.49    6.80
  -6  -3 -15   61.29    8.60
  -6  -3 -15   68.49    7.60
  -6   3 -15   69.79    6.10
   6   3  15   69.09    6.40
  -6   3 -15   65.39    5.30
   6   3  15   83.69    8.10
  -6   3 -15   69.99    6.70
   6   3  15   65.69    7.20
   6   3  15   71.89    7.10
  -6  -3 -13    8.40    4.20
  -6  -3 -13   -4.50    4.10
  -6  -3 -13   15.50    6.10
   6  -3  13   -5.60    6.60
  -6  -3 -13    6.60    4.50
  -6   3 -13   -2.40    2.70
   6   3  13    3.40    4.50
   6   3  13   -3.10    3.50
   6   3  13    1.10    4.10
  -6   3 -13    4.00    2.90
  -6   3 -13    0.60    4.30
  -6   3 -13    0.80    3.50
  -6   3 -13   10.50    6.30
   6   3  13    1.70    3.00
  -6  -3 -11    9.70    5.20
   6  -3  11   12.20    7.80
  -6  -3 -11   -3.90    4.30
  -6  -3 -11    7.20    5.00
  -6  -3 -11    2.20    3.90
  -6  -3 -11    6.40    4.70
   6   3  11    2.00    4.30
  -6   3 -11    6.40    6.10
  -6   3 -11   -2.30    3.50
  -6   3 -11    3.00    3.40
  -6   3 -11    3.30    3.80
  -6   3 -11   -3.60    3.20
   6   3  11    1.60    3.30
  -6   3 -11  -11.40    9.30
   6   3  11   -4.60    3.70
   6   3  11   -1.60    3.90
  -6  -3  -9    9.00    5.10
  -6  -3  -9   10.90    4.20
  -6  -3  -9   10.90    4.70
   6  -3   9   12.80   10.70
   6  -3   9   14.50    3.70
  -6  -3  -9    8.00    5.30
   6  -3   9   10.40    4.60
  -6   3  -9   18.30    5.40
  -6   3  -9   20.10    4.90
   6   3   9   13.30    5.00
  -6   3  -9    8.20    3.10
   6   3   9   19.10    4.80
  -6   3  -9   11.20    3.90
   6   3   9    8.30    4.60
  -6   3  -9   13.10    3.40
  -6   3  -9   18.10    9.10
   6   3   9    6.50    5.50
  -6  -3  -7   15.70    5.90
  -6  -3  -7   30.90    6.50
   6  -3   7   18.80    4.90
   6  -3   7   16.60    9.90
  -6  -3  -7    7.70    4.70
  -6  -3  -7   22.10    6.40
   6   3   7   15.70    5.10
   6   3   7   24.80    5.00
  -6   3  -7   18.60    3.40
  -6   3  -7    9.30    3.60
   6   3   7   15.00    5.00
  -6   3  -7   12.50    3.60
   6   3   7   15.00    6.40
  -6  -3  -5  110.49    9.60
  -6  -3  -5   98.79   10.40
  -6  -3  -5  122.99   10.10
   6  -3   5  113.59    8.80
   6  -3   5  121.19   20.00
  -6  -3  -5   96.99    9.90
   6  -3   5  118.09   16.10
   6  -3   5  108.39    8.30
  -6   3  -5  107.29   13.00
   6   3   5  135.89   13.10
  -6   3  -5  111.69    9.10
  -6   3  -5  112.29    8.10
   6   3   5  103.49    9.30
   6   3   5  106.79    8.00
   6   3   5  102.09    9.60
   6   3   5   99.49    9.50
  -6   3  -5  117.89    9.00
  -6   3  -5  111.99    8.80
  -6   3  -5  107.39    7.70
   6  -3   3  200.98   24.80
   6  -3   3  175.88   10.90
   6  -3   3  190.38   10.10
  -6  -3  -3  180.58   11.40
  -6  -3  -3  159.78   11.60
   6  -3   3  179.68   12.10
  -6  -3  -3  162.78   13.30
  -6  -3  -3  191.68   13.10
   6  -3   3  148.29   17.30
   6   3   3  155.78   12.40
   6   3   3  181.08   11.40
   6   3   3  159.98   11.70
  -6   3  -3  176.68   10.60
   6   3   3  162.38    9.80
  -6   3  -3  178.98   15.60
  -6   3  -3  164.58    9.80
  -6   3  -3  156.88   12.20
  -6   3  -3  180.08    9.50
   6   3   3  179.78   12.30
   6  -3   1  218.88   11.90
  -6  -3  -1  223.78   14.90
   6  -3   1  239.78   18.20
  -6  -3  -1  205.28   12.10
  -6  -3  -1  206.28   15.30
   6  -3   1  230.98   14.20
   6  -3   1  259.17   28.00
   6  -3   1  221.58   12.40
   6   3   1  221.48   14.80
  -6   3  -1  212.68   12.00
  -6   3  -1  208.78   10.90
   6   3   1  202.58   10.80
   6   3   1  198.58   12.80
  -6   3  -1  211.08   11.20
  -6   3  -1  193.68   15.90
   6   3   1  201.98   12.90
  -6   3  -1  205.28   11.90
  -6   3  -1  207.48   14.00
  -6  -3   1   28.40    6.30
   6  -3  -1   34.20    5.00
  -6  -3   1   33.70    4.90
  -6  -3   1   27.20    7.30
   6  -3  -1   27.30    6.20
  -6  -3   1   18.30    5.40
   6  -3  -1   21.30    4.40
   6  -3  -1   21.10    7.30
   6  -3  -1   23.80   13.30
  -6   3   1   19.00    3.90
  -6   3   1   20.20    6.70
  -6   3   1   23.30    3.80
  -6   3   1   33.80    6.60
   6   3  -1   31.80    3.90
  -6   3   1   30.10    4.80
   6   3  -1   22.70    5.50
   6   3  -1   25.90    5.30
   6   3  -1   30.90    5.90
  -6   3   1   24.10    4.90
   6  -3  -3   37.20    6.50
  -6  -3   3   42.60    5.30
  -6  -3   3   42.00    7.50
   6  -3  -3   47.60    9.40
   6  -3  -3   51.09    4.80
   6  -3  -3   45.30    5.70
  -6  -3   3   44.70    9.40
  -6  -3   3   55.09    6.10
  -6  -3   3   44.30    7.20
   6  -3  -3   46.50    5.60
  -6   3   3   47.80    5.80
   6   3  -3   37.90    6.40
   6   3  -3   44.00    5.90
  -6   3   3   50.79    5.30
  -6   3   3   42.70    4.80
  -6   3   3   46.60    7.80
   6   3  -3   48.20    6.10
   6   3  -3   48.60    4.60
  -6   3   3   46.00    7.40
  -6   3   3   44.40    4.70
   6  -3  -5   93.69    6.40
  -6  -3   5   98.29   12.90
  -6  -3   5   84.19   10.80
  -6  -3   5   96.39    9.80
   6  -3  -5   90.89    8.20
   6  -3  -5   76.59   10.50
   6  -3  -5   89.79    7.90
   6  -3  -5   90.79   10.10
  -6  -3   5   82.59    7.00
   6  -3  -5   89.79    7.60
   6   3  -5   86.49    8.80
   6   3  -5  101.59    8.80
  -6   3   5   83.79    6.70
   6   3  -5   85.09    6.30
  -6   3   5   92.59    8.70
  -6   3   5  100.69    7.70
   6   3  -5   79.29    7.40
  -6   3   5   76.49    7.30
  -6   3   5   85.69    9.80
  -6   3   5   83.29    6.20
   6  -3  -7   22.50    4.40
   6  -3  -7   25.90    4.60
  -6  -3   7   17.40    3.80
  -6  -3   7   17.30    8.50
   6  -3  -7   29.30    7.10
   6  -3  -7   33.40   20.30
  -6  -3   7   20.50    3.80
  -6  -3   7   27.20    4.20
   6  -3  -7   19.20    7.00
  -6  -3   7   19.10    3.60
   6  -3  -7   26.70    4.90
   6  -3  -7   23.20    4.00
  -6  -3   7   24.40    7.20
   6   3  -7   27.00    5.00
   6   3  -7   24.90    5.40
  -6   3   7   21.90    4.80
   6   3  -7   25.60    5.00
  -6   3   7   25.10    6.30
  -6   3   7   22.70    3.60
  -6   3   7   24.90    5.70
   6   3  -7   18.80    3.20
  -6   3   7   19.00    3.70
   6  -3  -9  124.19   12.40
   6  -3  -9  108.19    7.90
   6  -3  -9   85.99   22.90
   6  -3  -9  117.19    9.70
  -6  -3   9  125.09    7.80
   6  -3  -9  111.19    9.60
   6  -3  -9  113.59    8.80
   6  -3  -9  100.89    8.90
  -6  -3   9  110.19    7.30
  -6  -3   9  148.79   12.60
   6  -3  -9   93.29   11.30
  -6   3   9  125.79   10.80
  -6   3   9  112.29    9.30
   6   3  -9  123.29    9.80
   6   3  -9  108.59    6.70
  -6   3   9   98.79    7.10
   6   3  -9  106.79    8.40
  -6   3   9  122.09   11.00
   6  -3 -11  225.68   16.20
  -6  -3  11  229.38   17.10
   6  -3 -11  229.78   14.00
  -6  -3  11  254.17   12.00
   6  -3 -11  263.07   18.10
  -6  -3  11  251.37   12.30
   6  -3 -11  247.88   13.90
  -6   3  11  241.38   15.40
  -6   3  11  255.97   17.80
   6   3 -11  246.38   13.80
  -6   3  11  222.28   11.70
  -6  -3  13  369.76   16.50
   6  -3 -13  345.77   19.20
   6  -3 -13  323.07   18.10
   6  -3 -13  346.07   16.90
   6  -3 -13  340.07   22.00
  -6   3  13  336.37   19.50
   6   3 -13  362.06   16.10
   6   3 -13  370.96   19.40
   6   3 -13  365.76   18.10
  -6   3  13  363.96   18.90
   6  -3 -15   18.80    4.00
   6  -3 -15   10.60    6.50
  -6  -3  15   15.10    3.60
   6  -3 -15   13.20    5.40
   6  -3 -15   12.70    5.90
   6  -3 -15   13.50    5.00
   6  -3 -15   11.00    4.40
  -6  -3  15    6.20    6.10
  -6  -3  15   12.50    3.90
   6   3 -15   11.90    3.20
  -6   3  15   15.70    6.60
  -6   3  15   13.30    5.90
   6   3 -15   16.50    4.50
  -6   3  15   13.00    4.60
   6  -3 -17   15.20    6.30
  -6  -3  17    6.40    3.60
  -6  -3  17   13.20    4.40
   6  -3 -17   16.20    4.90
   6  -3 -17   15.50    5.70
  -6  -3  17    6.70    3.40
   6  -3 -17   13.80    3.20
   6   3 -17   17.00    3.70
   6   3 -17    6.60    3.70
  -6   3  17   16.20    4.40
  -6   3  17   13.80    6.00
   6  -3 -19  184.18   12.20
  -6  -3  19  167.08   10.70
   6  -3 -19  164.98    9.30
  -6  -3  19  173.68   10.70
  -6   3  19  178.28   12.70
   6   3 -19  182.68   10.00
  -6   3  19  158.48   10.00
   6  -3 -21   25.20    4.70
   6  -3 -21   27.00    6.40
  -6  -3  21   22.00    4.30
  -6   3  21   29.00    5.10
   6   3 -21   22.60    3.60
   6  -3 -23    6.50    3.00
  -6  -3  23   -0.30    3.90
  -6  -3  23    7.80    2.60
  -6   3  23    6.30    3.60
   6   3 -23    7.70    2.60
   6  -3 -25    5.80    3.00
  -6   3  25   13.00    3.00
   6   3 -25    9.70    2.50
  -6  -4 -16   11.40    2.90
  -6  -4 -16   10.40    4.30
   6   4  16   13.20    2.50
  -6   4 -16   13.10    2.10
  -6  -4 -14   85.69   10.20
  -6  -4 -14   71.79    5.90
  -6  -4 -14   95.79   10.30
  -6  -4 -14   87.89    9.00
  -6   4 -14   74.89    5.10
   6   4  14   78.89    6.30
   6   4  14   71.09    6.00
   6   4  14   71.09    5.30
  -6  -4 -12   69.49    7.00
  -6  -4 -12   80.29    8.60
  -6  -4 -12   66.89    9.20
  -6  -4 -12   72.99    7.10
  -6  -4 -12   68.89    6.40
  -6   4 -12   75.39    5.10
  -6   4 -12   78.19    5.50
   6   4  12   73.09    6.10
   6   4  12   59.09    8.80
   6   4  12   85.99    8.60
  -6  -4 -10   25.40    5.70
  -6  -4 -10   29.40    7.40
  -6  -4 -10   23.00    6.40
   6  -4  10   15.00   14.30
  -6  -4 -10   25.10    4.70
   6   4  10   21.70    4.50
  -6   4 -10   14.60    3.10
   6   4  10   22.10    3.90
   6   4  10   19.50    4.80
   6   4  10   31.20    5.20
  -6   4 -10   28.50    3.50
  -6  -4  -8   -6.90    4.00
  -6  -4  -8    5.20    3.10
   6  -4   8   -8.30   11.30
   6  -4   8   -1.30    3.10
  -6  -4  -8   -0.40    3.30
  -6   4  -8   -2.00    3.10
   6   4   8   -0.70    3.70
   6   4   8    6.40    4.40
   6   4   8   -0.70    3.50
  -6   4  -8    2.30    2.40
   6   4   8    1.70    2.90
   6  -4   6   33.30   15.80
   6  -4   6   23.60    4.60
  -6  -4  -6   32.60    5.40
  -6  -4  -6   31.80    6.10
  -6  -4  -6   25.50    7.60
  -6  -4  -6   28.40    5.10
  -6  -4  -6   24.40    7.10
  -6  -4  -6   32.10    4.80
   6   4   6   27.20    5.90
   6   4   6   21.20    4.60
  -6   4  -6   22.10    4.30
  -6   4  -6   20.50    2.90
   6   4   6   26.70    5.90
  -6   4  -6   21.30    3.70
   6   4   6   19.90    5.00
  -6  -4  -4  102.89   11.90
  -6  -4  -4  105.69    9.10
   6  -4   4   91.59    8.20
  -6  -4  -4  108.09    9.30
   6  -4   4   88.99   22.60
   6   4   4   92.29    8.30
   6   4   4   99.09   10.10
  -6   4  -4   87.19    7.10
  -6   4  -4   77.49    8.20
   6   4   4   93.89    8.80
   6  -4   2   46.30    6.50
  -6  -4  -2   50.09    5.70
   6  -4   2   67.19   25.60
  -6  -4  -2   47.70    8.70
   6  -4   2   44.40    6.90
  -6  -4  -2   49.60    6.30
   6  -4   2   43.80    4.60
  -6  -4  -2   49.10    9.60
  -6  -4  -2   42.10    7.30
  -6  -4  -2   50.79    5.90
   6  -4   2   44.30   13.10
   6   4   2   44.60    6.20
  -6   4  -2   44.40    5.20
   6   4   2   46.00    7.00
   6   4   2   39.70    6.40
  -6   4  -2   41.60    3.70
  -6   4  -2   41.80   10.60
   6   4   2   41.00    3.90
  -6   4  -2   44.50    5.70
  -6  -4   0   70.09    8.60
   6  -4   0   79.89   14.60
  -6  -4   0   73.79    7.20
   6  -4   0   69.29    7.70
   6  -4   0   69.49    6.70
  -6  -4   0   77.09    7.00
  -6  -4   0   78.49   11.70
  -6  -4   0   56.09    9.40
  -6  -4   0   80.49    8.30
   6  -4   0   64.09    8.40
  -6  -4   0   69.59    7.00
   6   4   0   67.49    7.10
   6   4   0   69.19    5.40
  -6   4   0   78.09   10.80
  -6   4   0   84.29    6.70
  -6   4   0   84.79    8.40
   6   4   0   78.49    8.60
   6   4   0   57.99    6.90
   6  -4  -2   74.69    7.20
   6  -4  -2   63.09    8.30
  -6  -4   2   79.09    7.60
  -6  -4   2   81.99    6.90
  -6  -4   2   79.09    7.20
   6  -4  -2   55.09    7.00
  -6  -4   2   73.29   11.10
  -6  -4   2   75.39    7.10
  -6  -4   2   69.09   12.10
  -6  -4   2   68.49    8.40
   6  -4  -2   80.89   13.30
   6   4  -2   69.09    7.00
   6   4  -2   74.29    8.20
  -6   4   2   70.19   10.00
  -6   4   2   68.69    6.50
   6   4  -2   72.29    5.70
   6   4  -2   73.19    7.90
  -6   4   2   78.49    7.90
   6  -4  -4   -0.60    4.00
  -6  -4   4    7.90    6.10
  -6  -4   4   -1.50    3.80
  -6  -4   4    1.80    7.00
  -6  -4   4    2.50    2.70
   6  -4  -4    6.20    4.50
   6  -4  -4    5.80    3.70
  -6  -4   4    2.10    3.70
  -6  -4   4    4.10    2.60
   6  -4  -4    4.70    8.00
   6   4  -4    2.10    4.20
   6   4  -4   11.10    4.30
   6   4  -4    3.50    3.30
  -6   4   4    7.10    4.90
  -6   4   4    6.80    7.10
  -6   4   4    3.40    2.80
   6   4  -4    3.80    2.50
  -6  -4   6    1.10    2.40
  -6  -4   6   11.70    8.60
  -6  -4   6    8.20    3.60
   6  -4  -6    7.90    3.60
   6  -4  -6   13.00    8.30
   6  -4  -6    9.00    5.00
  -6  -4   6    7.80    6.50
   6  -4  -6    2.10    4.40
  -6   4   6    3.10    5.10
   6   4  -6    2.80    3.90
  -6   4   6   18.00    7.30
   6   4  -6    5.70    3.50
   6   4  -6    9.80    4.10
  -6   4   6   11.20    3.20
   6   4  -6    9.70    2.70
   6  -4  -8    3.20    2.40
  -6  -4   8   13.00    8.50
   6  -4  -8    0.70    5.10
   6  -4  -8   -0.70    5.20
  -6  -4   8    0.00    3.20
   6  -4  -8    5.50    7.40
   6  -4  -8    1.00    3.10
  -6  -4   8   16.00    9.70
   6   4  -8    4.10    4.80
  -6   4   8   -1.30    5.00
   6   4  -8    2.20    2.00
   6   4  -8   -1.40    3.60
  -6   4   8   -2.40    3.00
  -6  -4  10   60.29    5.40
  -6  -4  10   37.30   10.90
   6  -4 -10   23.50   13.40
  -6  -4  10   40.00    5.00
   6  -4 -10   44.70    7.60
   6  -4 -10   64.29    8.60
   6   4 -10   55.39    6.10
   6   4 -10   41.80    6.30
  -6  -4  12   53.89    5.10
   6  -4 -12   55.69    4.70
  -6  -4  12   55.59    5.20
   6  -4 -12   63.49    7.40
   6  -4 -12   61.59    8.50
   6   4 -12   51.89    5.90
  -6   4  12   51.29    6.90
  -6   4  12   56.09    5.60
   6   4 -12   61.09    4.80
   6   4 -12   47.90    5.40
   6  -4 -14   23.30    4.60
  -6  -4  14   26.50    4.00
   6  -4 -14   22.60    3.10
   6   4 -14   21.40    3.10
   6   4 -14   18.00    3.40
  -6   4  14   34.60    6.70
  -6  -4  16    4.00    3.20
  -6  -4  16   -3.10    4.10
   6  -4 -16    3.70    4.30
  -6  -4  16    1.30    3.00
   6  -4 -16   -1.40    2.80
  -6   4  16   -1.80    3.80
   6   4 -16   -0.40    1.90
  -6  -4  18   35.60    4.70
  -6  -4  18   42.50    4.40
   6  -4 -18   42.20    6.10
   6  -4 -20    4.10    2.40
  -6  -4  20    6.20    2.80
  -6   4  20    4.50    2.90
   6   4 -20    3.40    1.90
  -6  -4  22  104.49    5.60
   6  -4 -22  107.79    5.90
  -6   4  22  107.19    6.10
   6   4 -22  105.59    5.50
  -6  -5 -11   62.59    3.60
   6   5   9   44.70    6.80
  -6   5  -9   66.69    3.70
  -6  -5  -7   -5.40    2.30
  -6  -5  -7    3.50    2.00
   6   5   7    2.00    2.30
  -6   5  -7    1.20    1.60
  -6   5  -7    0.90    1.70
   6   5   7   -0.70    2.00
  -6  -5  -5   27.10    3.00
   6   5   5   22.10    3.10
  -6   5  -5   25.40    2.90
  -6   5  -5   25.60    3.00
   6   5   5   20.00    3.90
   6  -5   3   80.49    6.40
  -6  -5  -3   76.99    5.60
  -6  -5  -3   96.59    7.60
  -6  -5  -3   95.19    7.10
  -6  -5  -3   88.69    5.50
  -6   5  -3   88.09    5.10
   6   5   3   83.69    6.30
  -6   5  -3   84.99    6.00
   6   5   3   81.39    9.90
  -6  -5  -1   66.19    6.30
  -6  -5  -1   55.59    4.70
   6  -5   1   68.99    6.00
  -6  -5  -1   68.69    6.10
   6   5   1   61.39    6.20
   6   5   1   57.59    6.40
  -6   5  -1   60.19    4.30
  -6  -5   1  191.98   10.20
   6  -5  -1  186.48   11.30
  -6  -5   1  191.88   10.80
  -6   5   1  176.08    9.00
  -6   5   1  179.28   10.20
   6  -5  -3   56.19    4.60
  -6  -5   3   58.19    5.20
  -6  -5   3   73.09    6.10
   6  -5  -3   64.99    6.70
  -6   5   3   66.49    5.90
   6   5  -3   57.99    5.50
   6  -5  -5   53.49    5.60
   6  -5  -5   55.19    4.70
  -6  -5   5   55.99    5.00
  -6  -5   5   60.39    5.10
   6   5  -5   49.90    5.00
  -6   5   5   54.49    5.60
   6   5  -5   49.70    2.90
  -6  -5   7   26.00    3.70
   6  -5  -7   23.60    4.20
   6  -5  -7   24.80    4.30
  -6  -5   7   19.70    2.80
  -6   5   7   35.90    7.30
   6   5  -7   20.30    1.90
   6   5  -7   22.20    4.30
   6  -5  -9   63.89    6.80
   6  -5  -9   59.69    5.20
  -6  -5   9   79.79    6.90
   6   5  -9   68.99    3.80
  -6   5   9   63.09    5.90
  -6  -5  11   18.10    2.90
   6  -5 -11   21.30    3.10
  -6   5  11   21.00    3.90
   6   5 -11   25.90    2.30
  -6  -5  13   11.50    3.00
   6  -5 -13   17.20    2.90
   6  -5 -13    8.00    3.30
  -6   5  13   12.30    3.10
   6  -5 -15   -2.50    1.60
  -6  -5  17   19.20    2.40
   7   0  23   -0.90    2.80
  -7   0 -23   -0.40    2.10
  -7   0 -23    0.40    2.00
  -7   0 -23    6.70    5.10
   7   0  21    1.80    3.30
   7   0  21   -1.90    2.80
  -7   0 -21    2.10    5.40
  -7   0 -21   -0.70    3.70
  -7   0 -21    2.40    2.40
   7   0  19   -0.80    2.90
  -7   0 -19   -0.20    5.30
   7   0  19   -3.10    6.10
   7   0  19   -2.00    3.30
   7   0  19   -8.30    3.10
   7   0  19   -0.40    3.20
  -7   0 -19   -2.30    2.80
  -7   0 -19   -3.60    3.10
   7   0  17    3.20    4.40
  -7   0 -17  -14.50   11.70
   7   0  17    0.50    6.90
  -7   0 -17    5.40    5.30
  -7   0 -17   -3.40    4.10
  -7   0 -15    1.10    4.20
   7   0  15    0.80    3.30
  -7   0 -15    0.90    3.10
   7   0  15    2.70    3.60
   7   0  15    5.80    4.20
  -7   0 -15    3.60    4.70
   7   0  15    3.50    7.20
   7   0  15    2.70    4.50
  -7   0 -15    1.90    3.30
  -7   0 -15    2.50   10.40
   7   0  15    0.80    3.60
  -7   0 -15    2.60    6.20
  -7   0 -13    0.90    2.40
  -7   0 -13   -3.60    3.20
   7   0  13   -3.70    4.40
  -7   0 -13   -1.10    5.20
  -7   0 -13  -11.50    7.20
  -7   0 -13    4.00    4.80
   7   0  13    4.90    4.40
   7   0  13   -4.20    5.50
  -7   0 -11   -2.80    4.00
   7   0  11   -4.60    4.00
   7   0  11   -0.90    4.60
  -7   0 -11    1.50    6.60
  -7   0 -11   -1.90    3.20
   7   0  11   -1.60    3.10
  -7   0 -11   -1.90    7.30
   7   0  11   -2.40    3.50
   7   0  11    4.50    3.40
   7   0  11    5.70    3.80
   7   0   9    3.20    3.20
   7   0   9   -6.70    4.30
   7   0   9   18.10   11.40
   7   0   9    3.90    3.70
   7   0   9   -6.70    4.00
   7   0   9    4.00    3.70
  -7   0  -9   -1.60    5.10
  -7   0  -9   -0.80    2.50
   7   0   9   -0.50    3.60
   7   0   7   -4.30    9.30
   7   0   7   -0.70    2.60
  -7   0  -7    1.70    2.20
  -7   0  -7   -1.00    3.30
  -7   0  -7    5.20    2.60
  -7   0  -7   -7.50    4.50
   7   0   5   -0.20    2.40
  -7   0  -5   -0.80    2.60
  -7   0  -5    0.10    4.10
  -7   0  -5    1.60    2.20
  -7   0  -5   -0.10    1.70
  -7   0  -3   -3.80    3.40
   7   0   3   -0.80    1.70
  -7   0  -3   -0.10    2.30
  -7   0  -1    0.80    2.00
   7   0   1   -5.40    9.00
  -7   0  -1    1.40    1.80
  -7   0  -1   -1.20    3.20
   7   0   1    1.00    1.50
   7   0   1    0.50    4.00
   7   0   1   -1.80    2.20
   7   0  -1   -0.10    2.20
  -7   0   1   -0.30    1.30
  -7   0   1   -0.20    1.80
   7   0  -1    1.30    1.80
   7   0  -1    7.40    6.60
  -7   0   3   -1.20    1.20
   7   0  -3   -0.50    3.10
   7   0  -3   -2.60    6.70
  -7   0   5    0.50    2.70
   7   0  -5   -1.20    9.00
  -7   0   7    0.80    1.60
   7   0  -7    0.90    2.60
   7   0  -7   -6.30   16.50
   7   0  -7    0.70    3.70
   7   0  -9   -0.20    3.80
  -7   0   9    4.30    3.40
   7   0  -9   -2.90    3.20
  -7   0   9    1.40    1.80
   7   0 -11    1.40    3.60
  -7   0  11   -0.60    1.90
  -7   0  11   -2.30    3.60
   7   0 -11    0.50    2.60
   7   0 -11   -1.30    4.30
   7   0 -13   -3.10    4.70
   7   0 -13   -2.40    2.80
  -7   0  13   -0.40    2.10
   7   0 -13    8.00    5.80
  -7   0  13    0.10    2.70
  -7   0  13    1.40    3.80
  -7   0  13    2.00    2.30
   7   0 -15    9.00    6.30
  -7   0  15   -4.30    2.20
   7   0 -15   -0.30    5.30
  -7   0  15   -1.60    2.70
  -7   0  15    0.30    4.10
   7   0 -15    1.20    2.60
   7   0 -15    4.90    3.30
  -7   0  15   -1.00    2.70
  -7   0  15    1.80    2.90
   7   0 -15    0.50    3.50
   7   0 -17    6.40   10.50
  -7   0  17    0.50    4.10
   7   0 -17   -1.10    4.10
   7   0 -17   10.40    7.90
  -7   0  17   -1.40    3.10
  -7   0  17   -0.80    2.80
  -7   0  17    2.50    3.20
  -7   0  17    4.40    2.50
   7   0 -17   -2.70    2.40
   7   0 -17    5.90    3.60
  -7   0  17   -2.50    2.80
   7   0 -19    1.40    9.70
   7   0 -19   -1.10    3.30
  -7   0  19    3.70    3.50
   7   0 -19  -10.80    8.40
  -7   0  19    3.60    2.80
  -7   0  19    2.30    4.90
   7   0 -19    2.60    3.30
  -7   0  19    1.20    3.20
  -7   0  19    2.10    4.20
   7   0 -19   -7.30    4.70
  -7   0  19    5.30    3.00
   7   0 -21    1.80    4.20
   7   0 -21   -7.70    4.10
  -7   0  21    2.10    4.90
  -7   0  21    2.20    3.20
  -7   0  21    2.30    3.10
   7   0 -21   -5.30    5.90
   7   0 -21    4.30   12.50
   7   0 -23    3.70    3.30
  -7   0  23   -0.60    4.90
   7   0 -23    9.70   16.40
  -7   0  23    4.50    3.30
   7   0 -23   -3.90    3.70
  -7   0  25   -0.20    2.80
   7   0 -25   -1.90    3.60
   7   0 -25    1.10    3.90
  -7   0  25   -2.90    4.30
  -7   0  27   -3.10    2.10
   7   0 -27    4.70    3.20
  -7   0  27    1.20    3.10
  -7   0  29   -0.90    3.80
   7  -1  24   65.69    4.80
  -7  -1 -22   10.70    4.10
  -7  -1 -22    6.90    2.70
  -7  -1 -22    4.00    2.60
   7  -1  22    6.80    2.20
  -7   1 -22    9.20    3.90
   7   1  22    9.80    2.80
  -7   1 -22    4.60    2.40
  -7   1 -22    5.30    2.10
  -7  -1 -20  111.59    8.20
  -7  -1 -20  128.99   10.60
   7  -1  20  121.29    8.60
  -7  -1 -20  113.59    9.50
  -7  -1 -20  131.59    8.20
   7   1  20  130.69    9.00
  -7   1 -20  130.89    9.80
  -7   1 -20  106.89    9.90
   7   1  20  127.09   13.10
  -7   1 -20  121.69    8.50
   7   1  20  108.89    7.70
   7   1  20  117.09    8.30
   7   1  20  112.19    8.50
  -7   1 -20  120.19    7.40
  -7  -1 -18   -1.30    3.10
   7  -1  18   -4.90    7.20
  -7  -1 -18   -0.90    3.40
  -7  -1 -18    1.40    5.00
   7  -1  18    0.70    3.00
   7  -1  18    5.60    2.80
   7   1  18   -2.80    3.30
  -7   1 -18   -0.80    4.00
   7   1  18   -2.60    4.10
   7   1  18    0.10    3.20
   7   1  18    1.50    5.30
  -7   1 -18   -2.40    4.50
  -7   1 -18   -0.40    2.50
  -7   1 -18   -0.80    2.90
   7   1  18   -4.70    3.70
   7   1  18   -2.10    3.30
  -7  -1 -16  510.35   25.20
   7  -1  16  474.75   31.60
   7  -1  16  494.15   23.80
  -7  -1 -16  476.25   22.20
   7  -1  16  472.65   23.20
   7  -1  16  456.35   23.70
  -7  -1 -16  481.55   23.70
  -7  -1 -16  494.25   30.60
  -7  -1 -16  481.15   24.60
  -7   1 -16  462.75   22.50
   7   1  16  483.95   24.40
  -7   1 -16  424.36   49.00
   7   1  16  493.05   24.30
  -7   1 -16  479.85   24.20
  -7   1 -16  486.75   23.30
   7   1  16  491.45   24.10
   7   1  16  467.95   24.40
   7   1  16  494.25   23.70
  -7   1 -16  471.75   21.90
  -7  -1 -14   55.69    9.00
   7  -1  14   58.39   10.80
   7  -1  14   75.89    7.40
  -7  -1 -14   67.19    7.40
  -7  -1 -14   67.79   11.90
   7  -1  14   68.99    8.00
   7  -1  14   70.79    7.60
  -7  -1 -14   60.19    7.70
   7  -1  14   76.99    7.00
  -7   1 -14   46.10   14.20
  -7   1 -14   67.49    7.20
   7   1  14   70.99    8.10
  -7   1 -14   74.59    6.30
   7   1  14   77.39   10.70
   7   1  14   68.49    7.00
  -7   1 -14   63.39    6.40
   7   1  14   65.09    7.40
   7   1  14   65.59    7.50
   7   1  14   70.19    7.40
  -7   1 -14   80.69   13.90
  -7   1 -14   50.39   11.30
  -7   1 -14   53.19    7.20
   7   1  14   69.99    8.00
  -7  -1 -12  114.79    8.70
  -7  -1 -12  119.49   13.10
   7  -1  12   99.59   12.40
  -7  -1 -12  135.79    9.70
  -7  -1 -12  111.69   10.20
   7  -1  12  131.19   10.50
   7  -1  12  125.49    9.20
   7  -1  12  118.19    8.80
  -7   1 -12  120.99    8.00
   7   1  12  118.79   10.70
  -7   1 -12  132.69   17.20
   7   1  12  126.69   13.80
   7   1  12  112.19   11.00
  -7   1 -12  117.79    8.70
  -7   1 -12  118.39    8.10
   7   1  12  116.09   10.10
  -7   1 -12  123.59    9.60
  -7   1 -12  115.29   12.60
  -7   1 -12  115.89   14.00
   7   1  12  121.89   10.60
  -7  -1 -10   -4.50    4.70
  -7  -1 -10    1.80    3.20
   7  -1  10    0.20    4.30
   7  -1  10   -3.20    3.80
  -7  -1 -10   -1.70    3.30
   7  -1  10   -2.90    3.70
   7  -1  10    3.80    4.50
   7  -1  10    2.30    3.90
  -7   1 -10    0.60    3.40
   7   1  10    4.30    3.40
   7   1  10   -1.30    4.30
  -7   1 -10    0.10    2.70
  -7   1 -10   -2.60    5.00
   7   1  10    3.50    3.80
  -7   1 -10   -1.20    7.10
  -7   1 -10   -0.70    2.80
   7   1  10    1.70    4.20
   7   1  10    2.10    3.90
   7   1  10    1.80    3.50
   7  -1   8    8.50    4.70
  -7  -1  -8    7.90    2.90
  -7  -1  -8    2.30    3.50
   7  -1   8    3.90    4.50
   7  -1   8    7.90   11.80
   7   1   8    6.90    3.80
   7   1   8    3.40    3.50
   7   1   8    6.50    3.80
  -7   1  -8    9.60    5.60
   7   1   8    9.00    3.80
  -7   1  -8    4.70    2.80
   7   1   8   15.90    4.60
   7   1   8    5.30    4.00
   7   1   8   -1.30   14.10
  -7   1  -8    6.80    2.90
  -7  -1  -6  801.82   32.10
   7  -1   6  715.13   40.60
  -7  -1  -6  758.92   32.70
   7  -1   6  817.92   33.10
  -7   1  -6  739.23   32.30
  -7   1  -6  778.62   32.50
  -7   1  -6  705.93   34.50
  -7   1  -6  826.82   38.90
  -7   1  -6  782.02   36.20
   7  -1   4  405.76   22.00
   7  -1   4  415.16   29.00
  -7  -1  -4  409.06   16.70
   7  -1   4  410.96   18.00
  -7  -1  -4  353.16   17.40
  -7   1  -4  330.37   17.70
  -7   1  -4  406.96   22.50
  -7   1  -4  434.16   21.00
  -7   1  -4  382.66   19.10
   7  -1   2   39.60    5.80
   7  -1   2   42.90   14.70
   7  -1   2   24.70    3.60
   7  -1   2   29.40    7.40
  -7  -1  -2   29.50    2.60
  -7   1  -2   35.90    3.70
  -7   1  -2   44.50    6.20
  -7   1  -2   41.10    5.50
  -7   1  -2   50.19    8.20
   7  -1   0  311.57   29.80
   7  -1   0  370.56   55.39
   7  -1   0  311.37   20.80
  -7   1   0  338.57   14.70
  -7   1   0  320.67   16.10
  -7   1   0  326.67   17.10
   7  -1  -2   75.59   18.70
  -7  -1   2   56.59    4.70
   7  -1  -2   71.19   10.30
  -7   1   2   66.59    6.80
  -7   1   2   59.59    4.80
  -7   1   2   80.09    7.70
   7  -1  -4  334.57   15.50
  -7  -1   4  349.57   15.10
   7  -1  -4  329.77   21.80
  -7   1   4  313.37   16.50
  -7   1   4  327.97   14.80
   7   1  -4  315.27   16.00
   7  -1  -6  120.59   13.70
  -7  -1   6  102.79    7.20
  -7  -1   6  104.29    6.10
  -7  -1   6  108.49    7.20
   7  -1  -6  116.69    7.10
  -7   1   6  115.29    6.60
   7   1  -6  105.19   20.40
  -7   1   6  123.99    8.80
   7  -1  -8   64.29    5.70
   7  -1  -8   78.19    4.30
   7  -1  -8   71.99   11.90
   7  -1  -8   62.39    5.10
  -7  -1   8   67.99    6.10
  -7  -1   8   67.49    4.00
   7   1  -8    6.60   30.30
  -7   1   8   60.29    5.50
   7  -1 -10    5.50    6.40
   7  -1 -10    2.40    3.10
   7  -1 -10    2.60    2.00
  -7  -1  10    4.70    1.70
  -7  -1  10    7.40    3.40
   7  -1 -10    7.80    3.10
  -7   1  10    4.30    3.20
  -7   1  10    5.20    4.00
  -7   1  10    7.10    3.20
   7   1 -10    6.40    5.30
   7   1 -10  -19.70   59.29
  -7  -1  12  125.99    6.80
   7  -1 -12  123.19   17.70
  -7  -1  12  132.99    7.20
  -7  -1  12  126.79    9.80
   7  -1 -12  141.29    9.50
   7  -1 -12  144.29    7.30
  -7   1  12  116.49    8.20
   7   1 -12  136.89   13.30
  -7   1  12  126.69    9.80
  -7   1  12  120.89    8.50
  -7  -1  14  127.19   10.40
   7  -1 -14  125.29    9.90
  -7  -1  14  135.39    8.10
   7  -1 -14  139.79   10.80
  -7  -1  14  144.99    8.00
  -7  -1  14  141.19    8.10
   7  -1 -14  131.49    9.60
   7  -1 -14  157.28   21.80
   7   1 -14  142.29   10.10
  -7   1  14  147.59    9.30
  -7   1  14  141.59    8.50
  -7   1  14  146.09    9.20
  -7   1  14  140.99   10.30
  -7   1  14  141.49   11.90
   7   1 -14  140.89    8.20
  -7   1  14  140.49    9.40
   7  -1 -16    2.70    4.80
  -7  -1  16   -2.10    2.80
   7  -1 -16    5.70    3.30
   7  -1 -16    1.00    3.30
  -7  -1  16    5.50    2.80
   7  -1 -16   -1.70    3.10
  -7  -1  16    3.40    4.50
   7  -1 -16    2.10    8.60
  -7  -1  16    0.30    2.60
  -7   1  16   -1.70    4.60
   7   1 -16    0.60    4.50
  -7   1  16   -3.10   14.00
   7   1 -16    0.30    2.20
  -7   1  16    0.40    3.40
  -7   1  16   -2.00    3.20
   7   1 -16    6.70    8.30
  -7   1  16    0.20    2.90
  -7   1  16    0.40    4.00
  -7   1  16    1.80    3.50
   7  -1 -18  101.89    9.10
   7  -1 -18  105.99    8.70
  -7  -1  18  102.39    7.50
   7  -1 -18   82.89   10.80
   7  -1 -18   89.09   19.80
  -7  -1  18  102.19    7.80
   7  -1 -18  100.29    7.70
  -7  -1  18  104.69    8.30
   7  -1 -18  101.09    9.20
   7   1 -18  114.79    8.60
  -7   1  18   99.29    7.80
  -7   1  18  102.19    9.20
  -7   1  18  111.09   10.60
  -7   1  18  105.59    9.70
   7   1 -18  105.09    8.20
   7   1 -18  111.99    8.60
  -7   1  18   95.89    8.20
   7  -1 -20   48.00    4.70
  -7  -1  20   42.60    5.00
  -7  -1  20   46.90    4.80
  -7  -1  20   41.20    5.70
   7  -1 -20   36.70    6.10
   7  -1 -20   45.70    6.80
   7  -1 -20   35.10    6.10
  -7  -1  20   33.00    7.20
   7   1 -20   44.60    6.00
  -7   1  20   50.39    6.40
   7   1 -20   40.40    5.60
  -7   1  20   48.70    4.90
  -7   1  20   36.80    6.90
   7  -1 -22   31.80    6.00
  -7  -1  22   39.30    6.70
   7  -1 -22   35.60    7.50
   7  -1 -22   33.00    5.50
  -7  -1  22   32.40    4.90
  -7  -1  22   38.70    7.60
  -7  -1  22   43.80    5.50
   7  -1 -22   41.50   15.60
  -7  -1  22   29.70    4.10
   7   1 -22   34.40   15.00
   7   1 -22   33.20    4.90
  -7   1  22   34.40    5.60
   7   1 -22   38.70    5.30
  -7   1  22   35.40    7.30
  -7   1  22   35.90    7.10
   7  -1 -24  215.98   13.60
  -7  -1  24  209.78   14.00
   7  -1 -24  230.08   14.80
  -7  -1  24  198.88   10.10
  -7  -1  24  215.78   11.90
   7   1 -24  196.48   12.50
  -7   1  24  212.28   14.20
   7   1 -24  180.78   11.60
  -7   1  24  220.58   12.40
   7   1 -24  172.38   27.00
   7  -1 -26   36.50    5.80
  -7  -1  26   30.30    4.20
   7  -1 -26   27.10    4.50
  -7  -1  26   28.70    5.50
  -7   1  26   28.30    6.70
   7   1 -26   34.40    4.60
  -7   1  26   30.70    6.10
   7   1 -26   27.90    4.90
  -7  -1  28   35.60    5.30
   7  -1 -28   24.50    4.50
   7  -1 -28   27.60    3.80
  -7  -1  28   26.30    3.40
   7   1 -28   28.80    4.30
  -7   1  28   23.00    5.20
   7   1 -30    0.30    2.20
  -7  -2 -21   94.29    7.40
  -7  -2 -21   94.19    6.00
   7   2  21   87.89    5.90
   7   2  21   89.09    6.50
   7   2  21   86.79    6.80
  -7   2 -21   85.99    5.90
  -7  -2 -19    3.80    3.80
  -7  -2 -19   -0.40    3.00
  -7  -2 -19    7.20    3.30
  -7  -2 -19    6.00    4.90
   7   2  19    0.00    2.90
  -7   2 -19   -0.40    3.60
   7   2  19    2.20    2.50
   7   2  19   -4.10    2.60
   7   2  19   -2.70    2.20
   7  -2  17    8.70    8.10
  -7  -2 -17   14.00    4.60
  -7  -2 -17   11.80    3.80
  -7  -2 -17   15.40    4.50
  -7  -2 -17   22.20    6.30
   7  -2  17   15.80    3.70
  -7   2 -17   16.60    3.40
  -7   2 -17   12.50    4.20
   7   2  17   13.10    3.40
   7   2  17   17.80    4.60
   7   2  17   12.40    4.20
   7   2  17   22.40    4.00
   7   2  17   13.30    4.70
  -7   2 -17   13.60    3.50
  -7  -2 -15   26.60    5.70
   7  -2  15   37.10    5.00
  -7  -2 -15   34.90    5.20
  -7  -2 -15   33.30    7.10
  -7  -2 -15   33.50    6.30
   7  -2  15   25.80    6.10
  -7   2 -15   31.90    5.60
   7   2  15   39.20    7.00
  -7   2 -15   25.50    5.40
   7   2  15   44.40    5.90
   7   2  15   33.70    5.90
   7   2  15   33.20    7.20
  -7   2 -15   27.30    4.10
   7   2  15   31.90    7.40
   7   2  15   36.60    6.10
  -7   2 -15   26.40   15.60
  -7   2 -15   29.50    6.30
  -7  -2 -13   25.40    5.70
  -7  -2 -13   27.80    9.10
  -7  -2 -13   28.10    5.90
  -7  -2 -13   26.70    6.30
   7  -2  13   15.80    4.70
   7  -2  13   16.40    8.00
   7   2  13   17.30    5.20
   7   2  13   31.30    5.80
  -7   2 -13   23.20    5.90
  -7   2 -13   17.10    9.80
  -7   2 -13   31.10    4.60
  -7   2 -13   20.40    5.20
  -7   2 -13   28.90   13.40
  -7   2 -13   23.40    4.50
   7   2  13   24.90    6.30
   7   2  13   37.80    6.80
   7   2  13   21.80    6.40
   7   2  13   24.30    5.30
  -7   2 -13   33.50   12.30
  -7  -2 -11   69.49    9.00
  -7  -2 -11   95.29    9.40
   7  -2  11   86.89   14.20
  -7  -2 -11  106.39    9.40
   7  -2  11  110.49    9.80
  -7   2 -11  102.29    7.00
   7   2  11  102.99   10.60
   7   2  11   93.99    8.50
   7   2  11   87.69    9.20
  -7   2 -11  100.39    8.90
   7   2  11   93.79    8.80
   7   2  11  101.79   10.30
   7   2  11  117.79   11.50
  -7   2 -11  100.79    7.30
   7  -2   9    8.80    4.70
   7  -2   9   16.00    4.20
  -7  -2  -9   -0.80    4.20
   7  -2   9    8.70    6.50
  -7  -2  -9   18.40    5.00
  -7  -2  -9    4.10    3.90
   7  -2   9    6.20    4.10
  -7  -2  -9   10.80    3.60
   7   2   9   10.80    3.90
  -7   2  -9   13.60    8.30
  -7   2  -9    7.00    3.50
  -7   2  -9   12.20    3.30
  -7   2  -9    9.20    4.10
   7   2   9   11.30    5.00
   7   2   9    6.30    4.40
   7   2   9   10.80    5.60
   7   2   9    5.30    5.20
  -7   2  -9    5.60    7.70
  -7   2  -9    6.20    3.00
   7   2   9   10.10    5.00
  -7   2  -9    9.60    8.90
  -7  -2  -7   -3.60    4.20
  -7  -2  -7    1.40    3.10
  -7  -2  -7    4.30    2.70
   7  -2   7   -5.70    3.10
   7  -2   7    6.80    6.40
  -7  -2  -7   -5.70    3.50
   7  -2   7    3.00    3.70
  -7   2  -7   -1.30    3.00
  -7   2  -7    0.50    2.40
   7   2   7    5.40    3.70
   7   2   7    2.60    5.00
   7   2   7    2.40    4.50
   7   2   7    6.20    5.30
  -7   2  -7    1.00    6.30
   7   2   7    1.80    4.50
  -7   2  -7   -0.80    6.30
   7   2   7    0.20    3.90
  -7   2  -7    0.00    2.50
  -7   2  -7    8.60    7.90
   7  -2   5  398.16   18.70
  -7  -2  -5  380.06   17.60
   7  -2   5  376.96   19.70
  -7  -2  -5  368.26   18.00
   7  -2   5  412.46   26.80
   7  -2   5  410.46   41.40
  -7   2  -5  373.06   24.90
  -7   2  -5  362.16   21.70
  -7   2  -5  344.37   17.70
  -7   2  -5  382.56   18.00
  -7   2  -5  373.86   18.80
  -7   2  -5  370.96   18.40
   7   2   5  412.06   20.40
   7  -2   3  897.21   43.60
  -7  -2  -3  947.51   39.20
  -7  -2  -3  951.70   39.90
   7  -2   3  959.20   39.90
   7  -2   3  967.50   59.79
  -7   2  -3  881.71   42.10
  -7   2  -3  922.61   38.60
   7   2   3  869.81   41.30
  -7   2  -3  924.51   44.30
   7   2   3  975.20   43.80
   7   2   3  875.01   40.70
  -7   2  -3  895.21   38.80
  -7  -2  -1   19.90    3.40
   7  -2   1   34.90   26.80
   7  -2   1   19.70    4.30
  -7  -2  -1   26.60    4.40
  -7  -2  -1   26.80    4.50
   7  -2   1   27.10    6.50
   7  -2   1   24.90    3.00
   7  -2   1   32.90    9.80
  -7   2  -1   25.00    3.80
  -7   2  -1   18.30    6.10
  -7   2  -1   33.10    7.30
  -7   2  -1   22.80    3.90
   7  -2  -1  834.62   47.70
  -7  -2   1  840.32   36.40
  -7  -2   1  894.31   38.50
   7  -2  -1  946.91   36.40
   7  -2  -1  899.11   39.00
  -7  -2   1  887.51   39.10
   7  -2  -1  907.11   63.79
   7  -2  -1  864.81   40.70
  -7   2   1  825.02   39.80
  -7   2   1  872.01   37.10
  -7   2   1  903.11   37.30
   7  -2  -3  942.01   67.99
   7  -2  -3  924.61   51.79
  -7  -2   3  944.21   40.00
   7  -2  -3  964.90   43.70
   7  -2  -3 1038.70   39.90
   7  -2  -3  980.10   42.60
   7   2  -3  965.60   43.40
  -7   2   3  963.10   40.60
  -7   2   3  964.90   43.40
  -7   2   3  962.70   40.50
   7  -2  -5   64.59   35.30
  -7  -2   5   52.19    6.10
   7  -2  -5   56.39   13.20
   7  -2  -5   48.00    6.50
   7  -2  -5   50.99    7.10
   7  -2  -5   49.70    4.60
  -7   2   5   49.10    4.90
  -7   2   5   53.29    7.30
  -7   2   5   38.20    4.90
   7   2  -5   35.30    8.10
   7  -2  -7   95.89   16.20
   7  -2  -7   98.39    6.40
   7  -2  -7   76.39    8.30
   7  -2  -7   82.89    8.60
  -7  -2   7   91.59    7.80
  -7  -2   7   72.89    5.50
  -7   2   7   75.09    8.60
  -7   2   7   79.79    6.90
  -7   2   7   72.79    6.70
   7  -2  -9 1256.47   49.20
  -7  -2   9 1153.78   48.60
   7  -2  -9 1175.28   52.49
   7  -2  -9 1168.38   64.39
  -7  -2   9 1140.49   48.60
   7  -2  -9 1202.18   51.69
  -7  -2   9 1241.68   51.79
  -7   2   9 1222.98   52.49
  -7   2   9 1201.88   49.80
  -7   2   9 1222.78   50.19
  -7  -2  11  799.82   35.00
   7  -2 -11  775.92   32.20
  -7  -2  11  814.42   31.40
   7  -2 -11  762.12   49.40
   7  -2 -11  728.73   33.10
   7  -2 -11  701.13   31.70
   7  -2 -11  790.42   35.90
   7  -2 -11  731.33   33.80
  -7  -2  11  680.53   31.00
   7  -2 -11  760.02   34.30
   7  -2 -11  728.33   34.40
   7   2 -11  800.42   34.30
  -7   2  11  759.62   53.59
   7   2 -11  707.73   31.00
  -7   2  11  746.73   33.90
  -7   2  11  753.52   33.00
  -7   2  11  785.82   33.40
  -7   2  11  799.72   35.60
   7   2 -11  768.72   33.10
  -7   2  11  772.22   32.80
   7  -2 -13   19.70    4.30
  -7  -2  13   17.40    3.10
   7  -2 -13   13.20    5.70
   7  -2 -13   18.30    5.50
   7  -2 -13   20.30    5.10
   7  -2 -13   19.30    3.90
   7  -2 -13   10.90    4.60
   7   2 -13   11.90    2.70
  -7   2  13   14.20    3.90
  -7   2  13   14.10    4.30
   7   2 -13   13.60    5.70
  -7   2  13   18.30   15.70
  -7   2  13   18.30    6.10
  -7   2  13   14.30    4.20
  -7   2  13    7.40    3.80
  -7   2  13   18.40    5.40
   7   2 -13   13.70    3.90
   7  -2 -15  115.89   10.40
   7  -2 -15  105.39    9.70
   7  -2 -15  122.29   12.00
  -7  -2  15   93.39    9.80
   7  -2 -15   91.79    8.90
  -7  -2  15  112.39    7.60
   7  -2 -15  123.69    8.20
   7  -2 -15   87.29   10.50
  -7  -2  15  114.09    7.30
   7  -2 -15  107.89    7.80
   7  -2 -15  115.59   24.40
  -7   2  15  103.69    7.70
  -7   2  15  106.19   10.70
  -7   2  15  141.59   27.40
   7   2 -15  120.89    9.80
  -7   2  15   87.59    9.30
  -7   2  15  114.89   10.30
   7   2 -15   98.29    6.80
  -7   2  15  104.89    8.30
  -7  -2  17  185.98   10.40
   7  -2 -17  140.59   29.20
  -7  -2  17  183.08   11.20
   7  -2 -17  188.38   15.00
   7  -2 -17  195.18   14.70
   7  -2 -17  167.08   10.20
   7  -2 -17  189.18   12.50
  -7  -2  17  188.38   11.30
  -7  -2  17  127.49   14.30
  -7   2  17  191.28   13.70
  -7   2  17  154.08   29.00
  -7   2  17  211.68   11.10
   7   2 -17  188.88   10.40
  -7   2  17  172.48   12.20
   7   2 -17  189.48   11.90
   7  -2 -19    2.60    7.70
   7  -2 -19    7.00    7.90
  -7  -2  19    6.80    4.10
   7  -2 -19   14.40    4.60
  -7  -2  19   10.20    4.00
   7  -2 -19   16.00    4.40
   7  -2 -19   16.10    3.40
  -7  -2  19    2.90    4.90
   7  -2 -19   15.60    6.40
  -7  -2  19    8.00    3.40
  -7   2  19    6.30   19.90
   7   2 -19   13.40    4.50
  -7   2  19   13.80    4.40
   7   2 -19   10.40    3.80
  -7   2  19   13.30    5.50
  -7   2  19    5.70    6.00
  -7  -2  21   35.10    5.20
  -7  -2  21   48.20    6.50
   7  -2 -21   28.50   10.80
   7  -2 -21   30.00    8.80
  -7  -2  21   41.10    4.90
  -7  -2  21   28.30    5.40
  -7  -2  21   30.00    7.70
  -7   2  21   37.20    7.90
  -7  -2  23    6.60    2.50
  -7  -2  23    6.50    2.90
   7  -2 -23    3.40    5.10
   7  -2 -23   -0.10    3.60
   7   2 -23    3.70   11.10
  -7   2  23   -5.60    4.50
  -7   2  23   10.10    3.50
   7   2 -23    2.60    3.90
  -7  -2  25    1.60    2.50
  -7  -2  25    5.60    3.20
   7  -2 -25    4.20    2.80
   7  -2 -25    0.80    4.40
   7   2 -25    1.20    3.00
  -7  -2  27   30.30    4.50
  -7  -2  27   28.10    3.30
   7  -2 -27   28.80    3.40
   7   2 -27   30.90    3.90
   7   2 -29   73.89    6.30
  -7  -3 -20   39.10    3.30
  -7   3 -20   40.80    3.40
   7   3  20   45.20    3.60
  -7  -3 -18    5.60    3.20
  -7  -3 -18    1.20    2.20
   7   3  18    0.70    2.60
  -7   3 -18   -2.00    1.90
   7   3  18    3.20    2.40
   7   3  18    0.70    2.30
   7   3  18    0.00    1.90
  -7  -3 -16   12.40    4.40
  -7  -3 -16   12.60    3.60
   7  -3  16    7.60    2.70
  -7  -3 -16   18.00    6.20
   7   3  16   19.70    4.20
   7   3  16    6.60    3.90
  -7   3 -16   11.50    3.00
   7   3  16   16.10    3.70
   7   3  16   14.90    3.30
  -7   3 -16   12.20    2.80
  -7  -3 -14  138.79   11.20
   7  -3  14   86.29   13.80
  -7  -3 -14  123.39    8.60
  -7   3 -14  133.19    7.60
   7   3  14  138.79    9.20
  -7   3 -14  143.29    8.60
  -7   3 -14  137.89    9.50
   7   3  14  142.79   10.60
   7   3  14  124.29   10.20
   7   3  14  143.59   10.00
  -7  -3 -12  221.68   15.20
   7  -3  12  160.38   20.90
  -7  -3 -12  197.98   13.90
  -7  -3 -12  197.38   12.40
  -7   3 -12  214.78   10.90
  -7   3 -12  211.88   11.70
  -7   3 -12  200.28   14.30
   7   3  12  195.78   13.60
   7   3  12  220.68   14.40
   7   3  12  222.48   12.70
   7   3  12  227.68   14.10
   7  -3  10   14.00    4.30
  -7  -3 -10    5.90    4.90
  -7  -3 -10   13.30    4.50
   7  -3  10    6.70    7.60
  -7  -3 -10    8.90    3.90
  -7   3 -10   11.80    9.20
   7   3  10    4.00    4.70
  -7   3 -10    5.80    4.00
  -7   3 -10    0.90    4.60
  -7   3 -10   10.20    3.50
   7   3  10    6.50    4.60
   7   3  10   14.80    3.80
  -7   3 -10   -1.70    2.80
  -7   3 -10   18.40    5.70
   7   3  10   10.80    5.60
   7  -3   8  358.76   28.20
   7  -3   8  387.46   19.70
   7  -3   8  402.16   20.10
  -7  -3  -8  328.97   20.00
  -7  -3  -8  346.47   20.00
  -7  -3  -8  400.66   21.50
  -7  -3  -8  393.96   19.90
  -7   3  -8  412.06   19.10
   7   3   8  371.66   20.80
  -7   3  -8  391.66   18.60
   7   3   8  398.06   21.10
  -7   3  -8  381.26   17.70
  -7   3  -8  367.56   25.20
   7   3   8  415.56   20.40
   7   3   8  389.36   22.50
  -7  -3  -6   44.40    6.80
  -7  -3  -6   44.50    6.60
   7  -3   6   36.40    6.10
  -7  -3  -6   27.60    5.40
  -7   3  -6   36.40    6.20
   7   3   6   40.30    8.20
  -7   3  -6   38.90    4.90
   7   3   6   38.00    7.40
  -7   3  -6   31.10    4.60
   7   3   6   30.60    6.90
  -7   3  -6   37.60    4.40
   7   3   6   49.00    6.40
  -7  -3  -4   37.50    6.00
   7  -3   4   27.60    4.90
   7  -3   4   17.50   13.20
  -7  -3  -4   26.20    5.70
  -7  -3  -4   27.40    5.70
  -7  -3  -4   34.80    6.00
  -7   3  -4   22.30    4.50
  -7   3  -4   27.80    9.10
  -7   3  -4   22.70    4.20
   7   3   4   37.60    6.00
  -7  -3  -2  107.09   10.90
  -7  -3  -2   99.79   10.50
   7  -3   2  106.59    7.60
   7  -3   2   99.59    7.20
   7  -3   2  118.69   19.70
  -7  -3  -2   98.49    8.50
   7  -3   2  103.09    8.90
   7  -3   2   77.29   13.30
  -7  -3  -2  105.99    8.80
  -7   3  -2   83.39    7.20
   7   3   2   99.29    9.80
   7   3   2   99.79    9.20
  -7   3  -2  104.79    7.90
  -7   3  -2   89.09    7.80
  -7   3  -2   99.19    9.30
   7   3   2  110.59    8.60
   7   3   2  104.29    9.40
  -7   3  -2   93.39   12.00
  -7   3  -2   96.09    7.40
  -7  -3   0   39.20    7.60
  -7  -3   0   44.20    9.20
   7  -3   0   31.80    4.50
   7  -3   0   45.90   15.60
   7  -3   0   32.50    8.70
   7  -3   0   25.90    4.50
  -7  -3   0   37.60    5.90
   7  -3   0   23.00    5.60
  -7  -3   0   30.60    6.50
  -7   3   0   36.60    4.40
   7   3   0   37.80    6.70
   7   3   0   27.40    6.00
  -7   3   0   26.70    4.40
   7   3   0   41.80    6.40
  -7   3   0   22.60    8.30
  -7   3   0   29.60    4.50
  -7   3   0   33.80    6.90
  -7  -3   2   47.50    8.60
   7  -3  -2   39.60    5.30
   7  -3  -2   61.49   17.40
   7  -3  -2   54.29    5.80
  -7  -3   2   40.30    7.40
   7  -3  -2   34.10    6.30
  -7  -3   2   47.80    5.80
   7  -3  -2   47.80    9.30
  -7  -3   2   43.20    7.60
  -7   3   2   39.00    7.60
   7   3  -2   44.30    5.80
  -7   3   2   46.80    4.70
  -7   3   2   45.60    5.20
  -7   3   2   31.40    7.80
  -7   3   2   40.30    5.90
   7   3  -2   40.20    6.10
   7   3  -2   49.70    6.50
   7   3  -2   43.20    4.10
  -7   3   2   39.90    5.10
   7  -3  -4  323.87   21.30
   7  -3  -4  355.36   33.20
  -7  -3   4  332.87   16.30
  -7  -3   4  348.37   22.00
   7  -3  -4  333.47   16.20
   7  -3  -4  338.57   19.20
  -7  -3   4  336.97   20.90
   7  -3  -4  345.57   17.10
  -7   3   4  292.17   18.60
   7   3  -4  303.77   17.40
   7   3  -4  308.17   14.60
   7   3  -4  306.87   17.00
  -7   3   4  319.17   16.00
   7   3  -4  336.77   18.50
  -7   3   4  332.47   20.00
  -7   3   4  333.47   15.70
  -7   3   4  331.77   16.40
  -7   3   4  358.56   17.60
   7  -3  -6   32.30    7.90
  -7  -3   6   33.80    9.10
   7  -3  -6   44.20    4.00
  -7  -3   6   31.80    4.80
  -7  -3   6   49.50    8.50
  -7  -3   6   44.90    5.30
   7  -3  -6   38.50    6.70
   7  -3  -6   38.70    5.50
   7  -3  -6   33.70   16.60
   7  -3  -6   40.90    5.10
  -7  -3   6   43.50    8.70
   7   3  -6   36.00    5.50
   7   3  -6   36.30    5.60
  -7   3   6   36.30    5.40
  -7   3   6   31.20    6.20
  -7   3   6   33.10    7.20
  -7   3   6   40.90    4.50
   7   3  -6   42.10    6.20
  -7   3   6   34.00    4.90
  -7   3   6   31.30    5.60
   7   3  -6   41.00    3.70
  -7  -3   8   19.90    3.90
  -7  -3   8   18.90    7.00
  -7  -3   8   19.30    3.70
   7  -3  -8   11.10   13.00
   7  -3  -8   12.30    6.20
   7  -3  -8   28.10    6.80
   7  -3  -8   18.90    4.40
  -7  -3   8   27.10    7.40
   7  -3  -8   19.20    3.70
   7  -3  -8   20.80    4.60
   7   3  -8   15.70    4.50
  -7   3   8   24.30    6.50
   7   3  -8   20.10    2.90
   7   3  -8   20.30    5.40
  -7   3   8   17.30    3.70
  -7   3   8   19.40    6.00
  -7   3   8   20.90    4.20
  -7   3   8   27.00    5.60
   7  -3 -10    3.50   20.30
   7  -3 -10   12.70    4.20
   7  -3 -10    6.20    4.70
  -7  -3  10   13.10    3.10
   7  -3 -10   13.70    7.30
  -7  -3  10   10.40    3.20
   7  -3 -10    9.50    5.90
   7  -3 -10   10.90    3.80
  -7  -3  10    5.40    6.70
  -7   3  10   11.70    5.20
  -7   3  10   13.60    6.00
  -7   3  10   10.50    4.00
   7   3 -10   13.20    5.10
  -7   3  10   16.70    3.40
   7   3 -10   12.10    2.60
   7  -3 -12  398.46   17.90
   7  -3 -12  282.07   59.69
   7  -3 -12  390.46   20.60
  -7  -3  12  370.36   17.40
  -7  -3  12  376.16   17.70
   7  -3 -12  339.97   21.30
  -7  -3  12  379.16   22.70
   7  -3 -12  383.76   22.80
  -7   3  12  414.66   18.40
   7   3 -12  410.26   19.70
  -7   3  12  406.86   21.20
   7   3 -12  360.76   17.00
   7   3 -12  394.36   20.00
  -7   3  12  428.06   21.10
   7  -3 -14  288.57   17.20
   7  -3 -14  259.47   19.30
  -7  -3  14  321.17   14.30
  -7  -3  14  289.67   20.40
   7  -3 -14  299.57   19.90
   7  -3 -14  302.87   15.80
  -7  -3  14  304.57   14.50
   7  -3 -14  282.97   14.30
   7   3 -14  301.57   16.00
  -7   3  14  298.17   18.10
  -7   3  14  293.57   18.50
   7   3 -14  305.97   14.00
   7   3 -14  300.57   16.80
  -7   3  14  298.57   17.10
   7  -3 -16   42.10    9.30
   7  -3 -16   68.39    5.70
  -7  -3  16   56.79    6.90
   7  -3 -16   60.59    6.50
  -7  -3  16   59.69   10.00
   7  -3 -16   73.99   10.30
  -7  -3  16   79.59    6.80
   7  -3 -16   86.69    8.80
  -7   3  16   73.19    7.50
  -7   3  16   58.89    7.90
   7   3 -16   55.99    6.40
  -7   3  16   70.59    8.60
   7   3 -16   66.39    5.50
   7  -3 -18  175.28   14.20
  -7  -3  18  170.38   10.00
   7  -3 -18  184.38   12.10
  -7  -3  18  192.38   11.00
   7  -3 -18  164.78    9.10
  -7  -3  18  168.78   10.70
  -7   3  18  170.98   11.00
  -7   3  18  185.68   13.10
   7   3 -18  179.98   10.80
   7   3 -18  160.08    9.90
  -7  -3  20  252.57   12.50
   7  -3 -20  250.27   14.30
   7  -3 -20  221.68   15.20
  -7   3  20  244.08   14.90
  -7   3  20  233.28   12.60
   7   3 -20  240.08   12.30
  -7  -3  22   79.29    6.80
   7  -3 -22   72.99    7.00
  -7  -3  22   71.29    5.50
  -7   3  22   87.59    8.10
   7   3 -22   75.49    5.90
  -7  -3  24  109.69    7.60
   7  -3 -24  109.79    7.30
  -7  -3  24  102.09    6.40
   7   3 -24  104.59    7.00
  -7   3  24   97.19    7.60
   7  -3 -26  177.68    9.10
   7   3 -26  164.78    8.30
  -7   3  26  180.58    8.90
  -7  -4 -15   61.29    4.10
   7   4  15   54.29    4.20
  -7   4 -15   54.59    4.00
   7   4  15   61.99    4.50
  -7  -4 -13  343.77   18.00
  -7  -4 -13  365.06   16.20
  -7  -4 -13  352.66   17.10
  -7  -4 -13  355.96   19.60
  -7   4 -13  364.16   16.00
   7   4  13  341.87   16.00
  -7   4 -13  325.47   15.80
   7   4  13  358.76   17.20
   7   4  13  360.26   16.90
  -7  -4 -11   18.80    3.60
  -7  -4 -11   23.80    6.50
  -7  -4 -11   19.90    5.60
  -7  -4 -11   20.60    4.40
  -7   4 -11   15.70    2.80
   7   4  11   22.40    4.40
   7   4  11   21.80    4.10
  -7   4 -11   24.20    3.20
   7   4  11   17.20    4.20
  -7  -4  -9   27.70    5.60
  -7  -4  -9   21.80    6.90
   7  -4   9   -2.10    9.90
  -7  -4  -9   22.60    3.80
   7   4   9   23.90    4.00
  -7   4  -9   17.60    3.50
   7   4   9   28.80    5.10
  -7   4  -9   17.80    3.20
   7   4   9   25.90    5.10
   7   4   9   12.10    4.20
   7  -4   7  125.99   19.50
  -7  -4  -7  149.39   11.70
  -7  -4  -7  165.28    9.80
  -7   4  -7  146.79    9.20
   7   4   7  113.59   10.20
   7   4   7  160.58   10.70
  -7   4  -7  167.28    9.30
   7   4   7  145.29   10.10
   7   4   7  143.49   11.90
  -7   4  -7  153.38    7.60
  -7  -4  -5  530.05   23.80
   7  -4   5  526.35   24.90
   7  -4   5  509.15   38.10
  -7  -4  -5  520.95   25.30
  -7  -4  -5  511.75   27.90
  -7  -4  -5  539.95   24.80
   7   4   5  520.45   25.40
  -7   4  -5  503.05   23.50
   7   4   5  505.75   24.10
   7   4   5  524.05   25.10
   7   4   5  534.45   27.50
  -7   4  -5  510.05   22.00
  -7   4  -5  524.75   23.90
  -7  -4  -3  310.07   19.70
  -7  -4  -3  312.87   16.90
  -7  -4  -3  293.47   16.10
   7  -4   3  317.47   16.80
  -7  -4  -3  277.17   16.70
  -7   4  -3  337.37   29.70
  -7   4  -3  307.87   16.90
  -7  -4  -1   25.10    6.10
  -7  -4  -1   24.00    4.30
   7  -4   1   17.70    4.60
   7  -4   1   29.30   18.20
  -7  -4  -1   20.60    6.30
  -7  -4  -1   19.70    4.80
  -7  -4  -1   20.30    4.70
  -7  -4  -1   19.70    5.00
   7   4   1   21.90    5.50
  -7   4  -1   18.80    2.80
  -7   4  -1   21.30    4.60
  -7   4  -1   18.00    4.80
   7   4   1   21.00    4.90
   7   4   1   16.90    5.10
  -7  -4   1  469.15   22.80
   7  -4  -1  481.25   22.80
   7  -4  -1  534.15   25.60
   7  -4  -1  480.65   22.50
   7  -4  -1  552.94   43.80
  -7  -4   1  485.25   28.50
  -7  -4   1  508.75   22.50
   7  -4  -1  503.05   31.80
  -7  -4   1  484.45   28.20
  -7  -4   1  504.25   23.00
  -7   4   1  477.15   23.00
  -7   4   1  467.85   20.80
  -7   4   1  483.95   23.80
  -7   4   1  527.45   27.70
   7   4  -1  483.75   24.90
   7   4  -1  472.85   20.50
   7   4  -1  490.95   23.90
   7   4  -1  508.25   24.20
  -7  -4   3  247.98   13.40
  -7  -4   3  246.58   19.20
  -7  -4   3  268.97   14.10
   7  -4  -3  286.67   15.10
  -7  -4   3  251.17   13.10
  -7  -4   3  261.87   20.50
   7  -4  -3  262.37   13.80
   7  -4  -3  266.37   21.60
   7  -4  -3  285.87   16.80
   7   4  -3  260.97   15.80
  -7   4   3  258.97   15.10
   7   4  -3  229.38   11.50
  -7   4   3  247.68   18.40
  -7   4   3  255.37   14.10
   7   4  -3  247.68   14.80
   7   4  -3  271.67   15.00
  -7   4   3  225.88   12.30
   7  -4  -5  555.14   27.90
  -7  -4   5  513.15   30.90
   7  -4  -5  537.45   31.40
  -7  -4   5  524.25   23.80
   7  -4  -5  554.44   24.90
  -7  -4   5  523.65   32.00
   7  -4  -5  513.65   24.60
  -7  -4   5  530.85   23.90
   7   4  -5  515.75   24.70
  -7   4   5  505.55   26.00
   7   4  -5  521.25   25.30
   7   4  -5  532.75   25.30
  -7   4   5  541.75   24.70
   7   4  -5  512.35   22.00
  -7   4   5  504.15   28.10
   7  -4  -7  260.17   16.70
   7  -4  -7  242.88   13.80
  -7  -4   7  240.38   20.50
  -7  -4   7  242.88   12.60
  -7  -4   7  245.58   21.70
   7  -4  -7  235.38   23.60
  -7  -4   7  266.77   13.60
  -7   4   7  267.87   14.20
   7   4  -7  257.77   14.10
   7   4  -7  222.18   11.10
  -7   4   7  240.68   15.10
   7   4  -7  227.68   13.40
   7  -4  -9  381.16   21.60
  -7  -4   9  283.57   35.80
  -7  -4   9  379.66   17.50
  -7  -4   9  365.26   17.00
   7  -4  -9  378.36   21.20
   7  -4  -9  340.27   32.40
   7   4  -9  361.66   19.80
   7  -4 -11   44.30    5.80
   7  -4 -11   44.40    7.60
  -7  -4  11   37.40    4.50
  -7  -4  11   40.30    4.10
   7   4 -11   40.50    5.40
  -7   4  11   48.10    7.60
   7   4 -11   35.70    5.90
  -7   4  11   42.60    5.60
   7   4 -11   37.00    3.60
  -7  -4  13   99.39    7.00
  -7  -4  13  120.09    7.30
   7  -4 -13  104.79    8.90
  -7   4  13  100.29    7.30
   7   4 -13  108.79    8.10
   7   4 -13  105.59    7.80
  -7   4  13  103.29    9.70
   7   4 -13   96.29    5.80
   7  -4 -15   -2.70    2.50
  -7  -4  15    5.50    3.80
  -7  -4  15   -0.60    2.70
   7  -4 -15    1.10    4.80
   7   4 -15    0.30    2.20
  -7   4  15   -0.30    4.00
  -7   4  15    4.50    2.70
   7   4 -15   -0.20    2.30
  -7  -4  17   20.70    3.90
  -7  -4  17   22.90    3.70
   7  -4 -17   23.60    5.20
   7  -4 -17   23.80    4.10
   7   4 -17   23.00    2.90
  -7   4  17   24.80    4.70
  -7  -4  19  289.27   16.20
   7  -4 -19  297.67   16.90
   7  -4 -19  363.56   16.30
  -7  -4  19  391.46   17.60
  -7   4  19  361.96   16.90
   7   4 -19  336.67   14.90
  -7  -4  21  102.59    5.80
   7  -4 -21   89.59    8.40
  -7   4  21  108.69    6.80
  -7  -4  23   46.60    3.80
  -7  -5  -8   98.89    5.50
  -7   5  -8  101.19    5.20
  -7  -5  -6  150.98    7.40
  -7  -5  -6  145.69    8.30
   7   5   6  129.99    8.70
   7   5   6  146.39    7.70
  -7   5  -6  156.68    7.20
  -7  -5  -4    2.40    1.60
  -7  -5  -4    8.50    3.20
  -7  -5  -4    7.50    3.80
   7  -5   4    1.90    2.50
  -7   5  -4    3.20    1.80
   7   5   4    3.20    2.80
   7   5   4    4.10    2.30
   7   5   4    0.40    2.40
  -7   5  -4    1.20    1.90
   7  -5   2   63.89    5.60
  -7  -5  -2   66.39    4.50
  -7  -5  -2   79.39    6.90
   7   5   2   66.19    6.00
  -7   5  -2   60.59    4.20
   7   5   2   54.29    5.20
  -7   5  -2   67.69    5.10
   7  -5   0    7.40    2.60
  -7  -5   0   11.90    3.50
  -7  -5   0   10.80    3.60
   7   5   0   12.40    3.40
   7   5   0    9.60    3.10
  -7   5   0   11.60    2.30
   7   5   0    4.10    2.90
  -7   5   0    8.40    2.90
   7  -5  -2   53.29    5.60
  -7  -5   2   51.49    4.50
  -7  -5   2   49.10    4.80
  -7   5   2   47.90    4.00
  -7   5   2   47.40    7.80
  -7  -5   4    2.70    2.40
   7  -5  -4    1.10    1.70
   7  -5  -4    0.50    2.00
  -7  -5   4    4.00    2.60
  -7   5   4    4.20    5.50
  -7   5   4    3.10    2.10
   7  -5  -6   -2.20    2.70
   7  -5  -6    1.30    1.80
  -7  -5   6    1.50    2.10
  -7  -5   6    2.10    2.80
  -7   5   6   -3.00    3.00
   7  -5  -8    5.50    3.20
  -7  -5   8    4.30    2.10
  -7  -5   8    4.80    3.10
   7  -5  -8    6.60    2.30
  -7   5   8    5.30    3.10
   7   5  -8    2.80    2.50
   7  -5 -10   48.00    4.20
  -7   5  10   53.29    5.10
  -7  -5  12   38.20    4.30
   7  -5 -12   41.00    3.60
   7  -5 -12   34.60    4.70
  -7   5  12   49.00    4.80
  -7  -5  14    2.90    2.50
   7  -5 -14    8.00    2.10
   7  -5 -14    9.90    2.70
  -7   5  14    6.50    4.20
  -7   5  16    1.50    1.60
  -8   0 -22   15.70    2.80
  -8   0 -22   16.10    2.80
  -8   0 -22   17.20    4.10
   8   0  22   20.70    3.40
   8   0  20  206.78   11.90
  -8   0 -20  218.58   13.80
  -8   0 -20  220.78   12.00
   8   0  20  230.88   14.00
   8   0  20  196.18   11.30
   8   0  20  254.07   15.30
  -8   0 -20  218.68   12.80
   8   0  18   81.29    7.70
  -8   0 -18   65.39    6.00
   8   0  18   82.59    6.80
   8   0  18   72.59    7.20
  -8   0 -18   67.79    8.20
   8   0  18   75.69    7.50
  -8   0 -18   67.39    6.80
   8   0  18   75.09    7.60
  -8   0 -16  365.76   19.60
  -8   0 -16  364.66   18.70
   8   0  16  356.86   24.40
   8   0  16  350.76   25.20
  -8   0 -14  329.77   16.70
  -8   0 -14  320.67   25.50
  -8   0 -14  309.87   15.30
   8   0  14  332.77   17.80
  -8   0 -14  282.37   15.90
   8   0  14  314.87   17.60
   8   0  14  302.57   17.90
   8   0  14  301.87   16.40
   8   0  14  291.47   16.90
  -8   0 -14  313.87   22.00
   8   0  14  330.17   22.60
  -8   0 -14  319.47   17.30
   8   0  12  744.73   34.30
   8   0  12  660.93   35.20
  -8   0 -12  651.63   36.70
  -8   0 -12  653.83   29.90
  -8   0 -12  641.94   29.20
  -8   0 -12  685.43   34.30
  -8   0 -12  603.14   29.10
   8   0  10  212.58   15.30
  -8   0 -10  203.98   14.70
   8   0  10  194.38   13.60
  -8   0 -10  184.78   16.40
   8   0  10  194.48   12.80
   8   0  10  196.38   12.00
  -8   0 -10  193.38   10.80
   8   0  10  189.38   12.70
   8   0  10  200.88   12.10
  -8   0  -8   66.79    7.90
   8   0   8   77.99    7.40
   8   0   8   57.29   13.20
  -8   0  -8   66.49    5.50
   8   0   8   66.29    6.30
   8   0   8   70.59    8.30
  -8   0  -8   62.69    5.40
   8   0   8   71.99    8.20
  -8   0  -8   87.19   10.90
  -8   0  -6  898.81   38.20
  -8   0  -6  882.01   40.10
  -8   0  -6  851.71   36.00
   8   0   4 1308.77   50.69
  -8   0  -4 1209.58   52.29
  -8   0  -4 1169.58   49.10
   8   0   4 1202.48   53.39
   8   0   4 1198.78   59.29
  -8   0  -4 1227.68   50.59
  -8   0  -2 1991.30   80.89
  -8   0  -2 1985.80   82.39
   8   0   2 2050.69   80.29
   8   0   2 2022.40   80.79
  -8   0   0 4180.98  164.28
  -8   0   0 4066.79  163.48
   8   0  -2 1347.17   55.49
   8   0  -2 1355.76   56.09
  -8   0   2 1456.65   55.89
   8   0  -2 1418.86   57.49
  -8   0   2 1310.77   55.29
   8   0  -4  130.39    7.70
  -8   0   4  120.59    6.70
   8   0  -4  145.59    9.90
   8   0  -6   43.80   11.20
  -8   0   6   63.89    6.00
   8   0  -6   69.59    8.40
   8   0  -8   98.69   20.40
   8   0  -8   94.79    6.90
  -8   0   8   93.59    7.30
  -8   0   8   82.69    5.20
   8   0  -8   91.39   10.50
   8   0 -10   28.40    5.10
  -8   0  10   42.90    5.50
  -8   0  10   31.40    3.80
   8   0 -10   36.80    8.30
  -8   0  12 2527.95  107.89
  -8   0  12 2659.63  106.39
  -8   0  12 2716.23  105.69
   8   0 -12 2680.13  114.59
   8   0 -12 2648.73  108.19
  -8   0  12 2655.43  105.39
  -8   0  14 1528.45   64.99
   8   0 -14 1631.54   78.79
  -8   0  14 1623.54   64.69
   8   0 -14 1610.14   68.29
  -8   0  14 1628.14   64.99
  -8   0  14 1566.34   67.49
   8   0 -16 1383.26   70.39
   8   0 -16 1408.06   63.29
  -8   0  16 1436.06   58.59
   8   0 -16 1463.95   58.69
  -8   0  16 1448.26   61.39
  -8   0  16 1415.46   58.89
  -8   0  16 1428.06   59.89
   8   0 -16 1389.56   58.89
  -8   0  16 1386.86   57.39
   8   0 -16 1448.96   59.59
  -8   0  16 1379.86   57.99
   8   0 -18  214.28   26.30
  -8   0  18  266.47   16.40
   8   0 -18  263.07   13.90
   8   0 -18  255.17   14.30
  -8   0  18  240.18   13.90
  -8   0  18  257.87   14.00
  -8   0  18  246.58   12.60
   8   0 -18  245.98   28.20
   8   0 -18  271.97   14.70
  -8   0  18  241.88   13.20
  -8   0  18  235.58   13.50
   8   0 -20  870.41   38.90
   8   0 -20  860.81   38.20
  -8   0  20  890.91   37.90
   8   0 -20  908.91   39.30
  -8   0  20  882.41   39.20
  -8   0  20  855.81   36.90
  -8   0  20  859.61   38.50
   8   0 -20  856.91   55.99
  -8   0  20  898.11   38.50
  -8   0  22  301.37   15.90
  -8   0  22  321.97   17.70
  -8   0  22  312.97   14.90
  -8   0  22  319.37   16.70
   8   0 -22  312.27   17.20
  -8   0  22  280.97   18.60
   8   0 -22  336.47   38.90
   8   0 -22  321.97   17.40
   8   0 -24  882.01   38.80
   8   0 -24  883.51   39.20
   8   0 -24  731.13   57.59
  -8   0  24  908.81   38.60
  -8   0  24  857.81   36.00
  -8   0  24  880.51   39.50
  -8   0  26  345.47   18.50
   8   0 -26  329.07   16.80
  -8   0  26  327.87   16.80
   8   0 -26  345.37   17.80
   8   0 -28   94.99    7.80
  -8   0  28   94.69    6.60
   8   0 -30   -1.20    2.50
   8  -1  23  347.87   15.10
  -8  -1 -21   41.00    4.00
   8  -1  21   41.10    4.40
  -8  -1 -21   29.50    4.50
   8   1  21   39.10    3.60
  -8   1 -21   41.40    5.00
  -8   1 -21   34.70    4.20
  -8   1 -21   31.00    3.60
   8   1  21   46.90    4.60
   8   1  21   45.90    4.40
   8  -1  19   22.00    5.40
   8  -1  19   20.50    4.20
  -8  -1 -19   23.90    4.60
  -8  -1 -19   19.60    3.80
  -8  -1 -19   19.50    5.10
   8  -1  19   31.00    4.50
  -8  -1 -19   23.30    3.80
   8   1  19   21.30    4.00
  -8   1 -19   19.70    3.20
   8   1  19   26.20    5.90
  -8   1 -19   14.80    6.00
  -8   1 -19   22.80    4.70
   8   1  19   22.40    4.50
  -8   1 -19   24.10    5.60
   8   1  19   24.40    4.20
   8  -1  17  226.08   12.90
  -8  -1 -17  229.58   14.90
   8  -1  17  232.78   19.20
  -8  -1 -17  192.58   12.90
  -8  -1 -17  220.58   11.90
   8  -1  17  199.08   12.90
   8   1  17  229.18   14.00
  -8   1 -17  225.88   12.70
  -8   1 -17  226.08   11.90
   8   1  17  200.28   13.40
   8   1  17  223.78   13.20
   8   1  17  214.98   13.30
  -8   1 -17  209.68   13.50
   8   1  17  224.98   14.40
   8   1  17  225.68   12.90
  -8   1 -17  234.18   14.60
   8  -1  15 1067.89   47.50
   8  -1  15 1109.49   48.10
   8  -1  15 1079.79   46.90
  -8  -1 -15 1051.49   47.70
  -8  -1 -15 1066.89   46.00
  -8  -1 -15 1071.99   46.90
   8  -1  15 1127.99   55.39
   8   1  15 1077.09   47.80
   8   1  15 1092.09   48.60
  -8   1 -15 1117.29   46.70
  -8   1 -15 1061.59   45.50
  -8   1 -15 1114.09   47.30
  -8   1 -15 1162.98   48.60
   8   1  15 1116.19   49.10
   8   1  15 1080.19   47.00
   8   1  15 1077.49   47.80
   8   1  15 1080.89   48.40
   8  -1  13  112.99    9.70
   8  -1  13   98.89   13.40
   8  -1  13  116.79   10.60
  -8  -1 -13  118.79    9.70
   8  -1  13  134.29   10.60
   8  -1  13  112.79    9.30
  -8  -1 -13  125.99   12.70
  -8  -1 -13   84.49   13.90
   8  -1  13  113.39    8.80
   8   1  13  119.69   11.10
   8   1  13  121.79   10.90
   8   1  13  112.39    9.60
   8   1  13  126.89   10.90
   8   1  13  110.99    9.90
  -8   1 -13  124.49   15.60
  -8   1 -13  107.59   17.30
  -8   1 -13  108.09    9.20
   8   1  13  110.99    9.70
  -8   1 -13  123.79    8.20
  -8   1 -13   99.39    7.70
  -8   1 -13  109.59   17.00
  -8   1 -13  115.09    9.90
   8  -1  11  140.69   11.00
   8  -1  11  106.39    9.20
  -8  -1 -11  116.59   13.30
  -8  -1 -11  119.49    9.90
   8  -1  11  124.79    9.80
  -8  -1 -11  113.19    9.00
   8  -1  11  140.39   13.50
  -8  -1 -11  122.79    8.80
  -8   1 -11  111.09    7.90
  -8   1 -11  116.99   13.10
  -8   1 -11  127.39   16.70
  -8   1 -11  128.79    8.80
  -8   1 -11  123.59   14.50
   8   1  11  112.49   10.40
  -8   1 -11  114.59    8.10
  -8  -1  -9  876.71   35.80
   8  -1   9  862.31   36.00
  -8  -1  -9  851.51   38.90
   8  -1   9  891.21   36.80
   8  -1   9  811.42   37.10
   8  -1   9  824.62   37.60
  -8  -1  -9  821.12   36.50
   8  -1   9  863.31   39.90
  -8   1  -9  813.12   43.90
   8   1   9  737.93   38.30
   8   1   9  829.82   36.90
  -8   1  -9  851.41   41.30
   8   1   9  851.41   37.70
  -8   1  -9  790.72   39.40
   8   1   9  841.02   37.50
   8   1   9  816.82   36.40
   8   1   9  846.32   37.80
  -8   1  -9  762.92   37.60
  -8   1  -9  875.91   36.30
  -8   1  -9  843.62   35.50
  -8  -1  -7  153.08   10.80
   8  -1   7  173.98   10.40
  -8  -1  -7  169.68    9.00
   8  -1   7  146.69   10.80
   8  -1   7  187.78   10.40
   8  -1   7  172.88   12.90
  -8   1  -7  170.08    9.50
  -8   1  -7  172.98   13.40
  -8   1  -7  166.18    9.30
  -8   1  -7  169.68   13.60
   8   1   7  177.98   12.80
   8  -1   5  314.07   18.50
  -8  -1  -5  277.07   14.50
  -8  -1  -5  313.57   13.60
   8  -1   5  313.57   14.80
   8  -1   5  248.48   24.40
  -8   1  -5  309.07   20.00
  -8   1  -5  295.87   14.30
  -8   1  -5  306.87   14.30
  -8   1  -5  333.77   18.20
   8  -1   3  144.19    8.00
   8  -1   3  128.89   11.60
   8  -1   3  109.29   16.70
  -8  -1  -3  124.89    7.00
  -8  -1  -3  140.69    6.50
  -8   1  -3  134.29   10.40
  -8   1  -3  143.09   11.10
  -8   1  -3  145.89   13.00
  -8   1  -3  128.59    8.20
  -8   1  -3  152.28    8.00
   8  -1   1 1526.15   71.49
   8  -1   1 1457.25  101.19
   8  -1   1 1481.65   66.29
  -8   1  -1 1518.05   63.79
  -8   1  -1 1463.65   62.39
  -8   1  -1 1498.65   60.69
  -8   1  -1 1556.34   65.39
   8  -1  -1    3.40    2.50
   8  -1  -1   -2.60    5.40
   8  -1  -1  -51.19   43.60
  -8   1   1    3.80    4.30
  -8   1   1    3.50    2.30
  -8   1   1    7.50    3.80
   8  -1  -3  809.82   40.00
  -8  -1   3  799.32   32.50
  -8  -1   3  769.12   32.40
   8  -1  -3  801.22   46.40
   8  -1  -3  862.41   75.89
  -8   1   3  804.12   33.00
  -8   1   3  791.32   35.00
  -8  -1   5   33.10    3.90
   8  -1  -5   31.70    3.70
   8  -1  -5   34.60    8.50
  -8   1   5   46.70    6.10
   8   1  -5   35.80    4.00
  -8   1   5   30.60    3.60
   8  -1  -7  361.46   17.40
  -8  -1   7  385.26   16.20
   8  -1  -7  402.06   25.40
  -8  -1   7  396.56   18.20
  -8   1   7  397.26   17.50
   8   1  -7  378.96   21.40
  -8   1   7  365.26   17.90
  -8   1   7  426.06   19.80
   8  -1  -9  526.55   23.70
   8  -1  -9  552.94   32.40
  -8  -1   9  540.25   24.30
  -8  -1   9  524.15   21.60
   8   1  -9  425.76   49.00
  -8   1   9  511.55   25.00
   8  -1 -11  905.41   48.60
  -8  -1  11  827.22   36.50
  -8  -1  11  920.41   36.60
   8  -1 -11  982.10   39.00
  -8   1  11  972.80   40.70
  -8   1  11  860.31   38.10
  -8   1  11  894.21   38.40
  -8  -1  13  221.38   10.60
   8  -1 -13  233.88   11.00
  -8  -1  13  217.88   13.80
  -8  -1  13  230.08   11.00
   8  -1 -13  224.98   21.90
   8  -1 -13  230.68   13.30
  -8   1  13  224.38   12.20
  -8   1  13  236.58   14.50
  -8   1  13  216.08   12.20
   8   1 -13  198.38   13.00
  -8   1  13  213.38   12.80
   8  -1 -15   94.79   16.60
   8  -1 -15   83.69    6.50
  -8  -1  15   62.29    5.90
  -8  -1  15   70.99    5.90
  -8  -1  15   75.19    6.50
   8  -1 -15   84.89    7.90
   8  -1 -15   53.69    7.80
  -8   1  15   89.19    7.20
   8   1 -15   89.79    8.10
  -8   1  15   78.69    7.80
  -8   1  15   74.29    7.10
  -8   1  15   76.49    7.40
  -8   1  15   68.19    8.60
  -8   1  15   79.99    6.90
   8   1 -15   83.29    6.40
   8  -1 -17  424.16   34.20
   8  -1 -17  373.36   19.80
  -8  -1  17  380.56   18.00
  -8  -1  17  364.56   18.00
   8  -1 -17  364.96   19.80
   8  -1 -17  401.46   18.30
  -8  -1  17  384.06   17.50
  -8  -1  17  334.67   20.60
   8   1 -17  363.16   20.20
   8   1 -17  371.56   18.00
  -8   1  17  373.06   17.90
   8   1 -17  411.86   19.00
  -8   1  17  381.76   18.60
  -8   1  17  379.36   21.30
  -8   1  17  364.56   20.10
  -8   1  17  387.66   19.40
   8  -1 -19  290.07   16.90
  -8  -1  19  283.57   14.50
  -8  -1  19  283.47   15.50
  -8  -1  19  310.87   15.00
   8  -1 -19  313.77   37.60
   8  -1 -19  297.07   16.40
  -8  -1  19  266.17   15.50
  -8   1  19  290.07   17.20
  -8   1  19  280.27   14.50
  -8   1  19  287.87   16.20
  -8   1  19  279.97   15.10
  -8   1  19  243.88   15.40
   8   1 -19  301.07   15.50
   8   1 -19  274.37   26.30
   8   1 -19  289.37   15.30
   8  -1 -21  220.48   13.90
   8  -1 -21  202.98   14.30
  -8  -1  21  182.98   14.40
  -8  -1  21  206.78   12.80
  -8  -1  21  206.08   13.00
  -8  -1  21  202.08   11.70
  -8  -1  21  208.28   10.80
  -8  -1  21  218.38   12.20
   8  -1 -21  209.38   33.30
   8   1 -21  200.88   12.40
  -8   1  21  202.68   11.00
  -8   1  21  177.98   14.70
  -8   1  21  224.08   14.20
   8   1 -21  171.48   23.90
  -8   1  21  202.58   12.90
   8   1 -21  200.48   12.50
  -8  -1  23   62.19    9.30
   8  -1 -23   60.29    7.20
  -8  -1  23   53.69    6.60
  -8  -1  23   65.59    6.30
  -8   1  23   81.19    9.20
   8   1 -23   60.39    6.20
   8  -1 -25   10.00    4.20
  -8  -1  25    4.00    2.50
  -8  -1  25    7.60    4.40
   8  -1 -25   -7.00    3.80
  -8  -1  25    2.70    3.20
  -8   1  25    5.00    3.20
   8   1 -25    8.20    3.90
  -8   1  25   10.20    5.00
   8  -1 -27   10.40    3.00
  -8  -1  27   10.30    4.60
  -8  -1  27   19.90    4.00
   8  -1 -27   17.20    4.50
  -8   1  27   12.70    4.80
  -8   1  27   17.10    3.20
   8   1 -27   11.50    6.70
  -8  -1  29   12.90    2.30
  -8  -1  29    8.70    3.90
   8  -1 -29   15.60    3.70
  -8  -2 -20    8.10    4.00
  -8  -2 -20   -4.00    2.10
   8  -2  20   -3.00    2.10
  -8   2 -20    0.20    1.70
  -8   2 -20   -2.50    1.90
   8   2  20    1.90    2.60
   8   2  20   -0.30    2.00
  -8  -2 -18    1.50    2.20
   8  -2  18    2.40    3.00
  -8  -2 -18   -0.90    3.40
  -8  -2 -18   -2.80    5.00
  -8   2 -18    0.20    2.70
   8   2  18   -0.90    2.70
  -8   2 -18    5.60    4.00
   8   2  18    4.20    4.40
   8   2  18    2.20    2.50
   8  -2  16   79.59   12.30
   8  -2  16   91.49    7.20
  -8  -2 -16  100.29    8.90
  -8  -2 -16   98.79    7.60
  -8  -2 -16   94.19    9.20
   8   2  16   92.69    7.90
  -8   2 -16   87.09    8.20
   8   2  16  101.89    8.70
   8   2  16  104.59    8.10
   8   2  16  101.29    9.10
  -8   2 -16   98.79    7.40
   8   2  16  105.99    9.10
  -8   2 -16   91.89    6.50
  -8  -2 -14   30.10    5.70
  -8  -2 -14   52.29    5.60
   8  -2  14   32.10    6.30
   8  -2  14   36.50    5.70
   8  -2  14   40.20    5.20
  -8  -2 -14   44.10    7.10
  -8  -2 -14   38.90    7.50
   8   2  14   28.00    5.80
   8   2  14   38.10    7.40
   8   2  14   36.10    6.30
  -8   2 -14   49.60   17.10
   8   2  14   49.30    6.20
  -8   2 -14   33.10    4.60
  -8   2 -14   31.50    4.60
   8   2  14   28.10    5.80
   8   2  14   36.20    5.50
  -8   2 -14   28.90    6.10
   8  -2  12   88.89    8.90
   8  -2  12   69.19   11.10
  -8  -2 -12   79.89    8.80
  -8  -2 -12  105.69    9.30
  -8  -2 -12  106.49    9.80
   8  -2  12   89.99   10.90
  -8  -2 -12   70.39   11.00
   8  -2  12  105.59    9.60
   8   2  12  118.19   10.80
  -8   2 -12  101.49   17.40
  -8   2 -12   88.29   14.90
  -8   2 -12  101.89    8.20
   8   2  12   93.69    9.00
  -8   2 -12  108.89    7.50
  -8   2 -12   84.89   16.50
  -8   2 -12  118.69    8.00
   8   2  12  102.29    9.50
   8   2  12  110.99   11.20
  -8   2 -12   86.09    8.80
   8   2  12   84.69    9.40
   8   2  12   97.59    9.20
   8  -2  10   76.99    8.30
   8  -2  10   76.09    9.00
   8  -2  10   61.89   10.60
  -8  -2 -10   65.99    7.90
  -8  -2 -10   72.19    7.50
   8  -2  10   64.69    8.70
   8   2  10   83.69    9.80
  -8   2 -10   87.59    6.80
   8   2  10   88.39    9.30
   8   2  10   97.59    8.50
  -8   2 -10   71.49    7.10
   8   2  10   87.49    8.30
   8   2  10   74.89    8.90
   8   2  10   89.99    9.80
  -8  -2  -8   52.09    6.30
  -8  -2  -8   60.49    7.00
   8  -2   8   60.69    6.20
   8  -2   8   53.49   10.40
   8  -2   8   55.49    7.00
  -8  -2  -8   53.69    5.80
   8  -2   8   46.40    6.40
  -8  -2  -8   62.69    7.10
  -8   2  -8   56.09   11.00
  -8   2  -8   58.49    6.00
  -8   2  -8   38.90    9.80
   8   2   8   72.39    9.60
   8   2   8   61.19    7.50
  -8   2  -8   63.69    6.30
   8   2   8   62.59    6.80
   8   2   8   63.69    7.00
   8   2   8   72.09    9.30
  -8   2  -8   59.19    6.30
  -8   2  -8   69.79   13.30
   8   2   8   75.39    9.80
  -8   2  -8   58.39    5.50
  -8  -2  -6  300.87   14.50
   8  -2   6  309.37   15.20
   8  -2   6  303.07   16.60
  -8  -2  -6  251.37   14.90
   8  -2   6  290.97   15.40
   8  -2   6  313.07   22.20
   8   2   6  269.27   15.60
  -8   2  -6  301.17   14.70
   8   2   6  298.67   17.30
  -8   2  -6  284.07   19.60
  -8   2  -6  291.67   22.70
   8   2   6  292.67   16.50
  -8   2  -6  281.37   20.70
   8   2   6  290.97   15.40
   8   2   6  301.27   17.70
   8   2   6  232.38   17.80
  -8   2  -6  297.57   15.20
  -8   2  -6  289.07   15.10
  -8   2  -6  286.57   14.00
  -8  -2  -4   45.30    4.90
   8  -2   4   61.59   11.90
   8  -2   4   66.19    6.40
  -8  -2  -4   61.69    5.70
  -8  -2  -4   53.69    5.50
   8  -2   4   68.09    7.90
  -8   2  -4   65.89   10.40
  -8   2  -4   57.59    5.80
   8   2   4   61.59    7.80
  -8   2  -4   61.19    6.10
   8   2   4   65.59    7.60
   8   2   4   54.19    7.10
   8   2   4   64.39    8.20
  -8  -2  -2    6.70    2.90
   8  -2   2    3.80    7.50
   8  -2   2    4.00    2.90
   8  -2   2   -2.80    4.90
   8  -2   2    7.30   25.00
  -8  -2  -2   -0.40    2.40
  -8   2  -2   12.30    6.10
  -8   2  -2   11.30    5.80
   8   2   2    8.00    4.80
   8   2   2    0.80    3.80
   8   2   2   -0.70    4.10
  -8   2  -2    1.00    2.60
   8   2   2    5.80    4.30
  -8   2  -2   11.10    3.50
   8  -2   0   33.30   26.70
  -8  -2   0   12.90    3.50
  -8  -2   0    8.70    2.90
   8  -2   0   12.60    4.00
  -8  -2   0   11.40    3.80
   8  -2   0   -0.10    4.20
  -8   2   0    6.30    3.00
  -8   2   0    6.90    5.80
  -8   2   0   12.10    3.50
  -8  -2   2  299.37   14.10
   8  -2  -2  308.27   40.50
   8  -2  -2  314.87   25.30
   8  -2  -2  302.17   17.70
   8  -2  -2  312.37   13.30
  -8  -2   2  317.67   16.60
   8  -2  -2  292.27   16.20
  -8   2   2  294.47   18.30
  -8   2   2  317.57   15.10
  -8   2   2  307.87   15.20
   8  -2  -4  167.88   11.20
   8  -2  -4  183.48    8.70
   8  -2  -4  174.08   12.20
   8  -2  -4  205.38   22.90
   8  -2  -4  202.78   37.60
  -8   2   4  172.28   10.10
  -8   2   4  177.08   13.30
   8   2  -4  178.28   10.90
  -8   2   4  173.38   10.10
   8  -2  -6  300.37   12.80
   8  -2  -6  309.17   41.60
  -8  -2   6  263.17   12.80
   8  -2  -6  271.77   24.30
   8  -2  -6  272.67   15.70
   8  -2  -6  251.87   15.60
  -8   2   6  295.07   17.10
  -8   2   6  280.07   14.00
  -8   2   6  268.97   14.10
   8   2  -6  260.27   18.30
   8  -2  -8  281.37   16.40
   8  -2  -8  292.57   16.20
   8  -2  -8  288.47   16.60
   8  -2  -8  287.87   25.80
  -8  -2   8  264.87   13.00
  -8  -2   8  266.97   13.10
   8  -2  -8  308.17   13.50
  -8   2   8  276.47   14.50
   8   2  -8  292.67   15.60
  -8   2   8  288.47   17.30
  -8   2   8  294.77   14.80
  -8  -2  10   74.69    5.40
   8  -2 -10   95.19    9.30
  -8  -2  10   98.29    5.70
   8  -2 -10   86.69    9.10
   8  -2 -10   83.49    8.10
   8  -2 -10   93.99    8.30
  -8   2  10   91.69    7.80
  -8   2  10   99.49   10.10
   8   2 -10   73.09    4.90
   8   2 -10   81.99    7.40
  -8  -2  12   21.60    3.00
  -8  -2  12   23.80    5.70
   8  -2 -12   22.70    4.90
  -8  -2  12   18.70    2.90
   8  -2 -12   17.20    5.00
   8  -2 -12   31.70    5.60
   8  -2 -12   20.30    3.70
   8  -2 -12   36.70   14.40
   8  -2 -12   23.40    6.30
  -8   2  12   22.70    6.20
  -8   2  12   23.80    4.20
  -8   2  12   26.10    5.10
  -8   2  12   23.00    4.90
   8   2 -12   20.50    2.80
   8   2 -12   21.50    4.60
  -8   2  12   33.40    5.80
  -8   2  12   21.40    4.60
   8   2 -12   18.90    4.60
   8  -2 -14   96.89    7.00
  -8  -2  14   98.59    6.60
   8  -2 -14   97.09   22.20
   8  -2 -14   94.29    7.30
   8  -2 -14   73.19    9.70
   8  -2 -14   98.99    8.90
  -8  -2  14   89.79    6.30
   8  -2 -14  113.09   10.10
  -8  -2  14   92.99   10.10
   8  -2 -14   92.19   10.20
   8   2 -14  100.39    9.30
  -8   2  14   88.59    7.60
  -8   2  14   91.39    8.40
  -8   2  14   90.49    8.60
  -8   2  14   92.29    9.30
   8   2 -14   72.99    7.20
   8   2 -14  100.89    6.40
  -8   2  14   97.69    8.30
  -8   2  14   90.69   10.00
  -8  -2  16   13.30    3.80
  -8  -2  16   10.50    3.50
   8  -2 -16   11.70   13.70
  -8  -2  16   11.10    6.20
   8  -2 -16   11.00    3.80
   8  -2 -16   14.60    3.60
  -8  -2  16   13.60    3.30
   8  -2 -16   16.50    6.00
   8  -2 -16   11.70    5.90
  -8   2  16   17.00    4.70
   8   2 -16   13.20    5.90
  -8   2  16   13.70    4.00
  -8   2  16   12.90    5.90
  -8   2  16   14.90    5.50
  -8   2  16   35.60   23.60
   8   2 -16   10.00    3.80
  -8  -2  18   94.59    8.40
   8  -2 -18  112.39    9.60
  -8  -2  18  109.89    9.00
  -8  -2  18  104.89    7.90
   8  -2 -18  101.49    6.80
   8  -2 -18  122.09   10.90
  -8  -2  18   79.39   10.70
   8  -2 -18   69.99   11.10
   8   2 -18  112.79    8.10
  -8   2  18  105.59   10.00
   8   2 -18  106.29    8.90
  -8   2  18  109.29    7.50
  -8   2  18   95.19   10.20
  -8  -2  20  223.68   12.90
  -8  -2  20  208.08   11.50
   8  -2 -20  199.08   14.50
   8  -2 -20  207.48   13.60
  -8   2  20  203.08   14.50
   8   2 -20  217.08   12.10
  -8   2  20  192.48   16.20
  -8   2  20  197.18   12.90
   8   2 -20  225.18   12.60
  -8  -2  22  145.09    8.00
  -8  -2  22  139.69    9.80
   8  -2 -22  122.29   11.70
  -8  -2  22  154.38   11.20
   8  -2 -22  138.99   10.20
  -8  -2  22  134.59   10.30
  -8   2  22  132.19   11.90
   8   2 -22  125.79    9.00
   8   2 -22  111.89   18.70
  -8   2  22  145.39    9.80
  -8  -2  24    1.60    4.00
  -8  -2  24    1.30    2.70
   8  -2 -24    2.60    4.60
   8  -2 -24    0.80    2.90
  -8  -2  24   -0.10    2.10
  -8   2  24    0.50    2.80
   8   2 -24    6.40   10.80
   8   2 -24    3.70    3.50
   8  -2 -26  306.47   15.30
   8  -2 -26  305.87   16.20
  -8  -2  26  321.47   15.00
   8   2 -26  309.57   15.10
  -8  -2  28   76.09    9.00
  -8  -2  28   67.69    4.40
  -8   2  28   71.09    6.30
  -8  -3 -19   59.59    4.30
   8   3  19   51.09    4.00
   8   3  19   53.99    3.50
  -8  -3 -17   11.70    2.60
   8  -3  17    9.90    2.70
  -8  -3 -17    9.80    3.50
   8   3  17   16.30    3.40
   8   3  17   10.40    2.50
  -8   3 -17   15.20    2.70
  -8  -3 -15  104.19    7.50
   8  -3  15   88.39    6.60
  -8  -3 -15  104.59    9.20
  -8  -3 -15  113.09    9.70
   8   3  15  104.69    8.60
   8   3  15  105.49   11.30
  -8   3 -15  104.49    6.90
   8   3  15   99.09    7.40
   8   3  15   98.39    7.60
  -8  -3 -13   53.19    7.00
  -8  -3 -13   53.09    5.50
   8  -3  13   25.20    8.90
  -8   3 -13   41.20    4.60
   8   3  13   55.19    6.70
   8   3  13   42.00    6.20
   8   3  13   50.99    5.50
   8   3  13   44.20    6.00
  -8   3 -13   42.00    4.30
  -8   3 -13   58.09    6.20
  -8   3 -13   40.40   11.30
  -8  -3 -11   81.99    8.50
  -8  -3 -11   75.39    7.50
   8  -3  11   49.99   11.10
  -8  -3 -11   75.89    8.80
   8  -3  11   77.69    7.60
   8   3  11   88.69    9.00
   8   3  11   62.29    6.50
  -8   3 -11   63.19    5.60
   8   3  11   83.19    9.30
  -8   3 -11   77.89    6.50
  -8   3 -11   65.89    6.80
  -8   3 -11   80.69    8.50
   8   3  11   68.79    8.40
  -8  -3  -9   -6.90    4.30
  -8  -3  -9   -0.60    4.60
   8  -3   9   -0.40    4.30
   8  -3   9   -1.20    3.10
   8  -3   9   -2.30    5.70
   8   3   9   -0.70    4.00
  -8   3  -9    3.90    3.80
  -8   3  -9    6.40    4.20
   8   3   9   -4.70    4.20
  -8   3  -9    6.60    4.00
   8   3   9   -2.30    4.30
   8   3   9    4.30    3.40
  -8   3  -9    2.00    2.90
   8  -3   7  396.76   20.20
   8  -3   7  414.66   30.00
  -8  -3  -7  365.86   20.00
  -8  -3  -7  414.86   21.20
   8  -3   7  373.96   20.00
  -8  -3  -7  395.56   21.00
   8   3   7  374.86   22.70
   8   3   7  410.86   22.50
   8   3   7  428.36   21.60
  -8   3  -7  414.86   19.70
  -8   3  -7  362.66   26.70
  -8   3  -7  392.16   19.00
   8   3   7  394.56   20.10
  -8   3  -7  423.46   18.40
   8   3   7  424.06   22.20
   8  -3   5   14.50    5.10
   8  -3   5   18.50    9.60
  -8  -3  -5   11.20    4.20
  -8  -3  -5   16.00    5.20
   8  -3   5   19.30    4.70
  -8  -3  -5    9.10    4.40
  -8  -3  -5   16.30    5.30
   8   3   5   15.80    5.10
  -8   3  -5    7.10    8.40
   8   3   5   11.70    5.40
   8   3   5   15.70    6.00
  -8   3  -5   13.30    3.50
   8   3   5   14.70    5.10
  -8   3  -5   23.60    4.00
   8   3   5   16.60    5.10
  -8   3  -5   13.10    4.20
  -8  -3  -3   64.69    8.00
  -8  -3  -3   64.69    7.20
  -8  -3  -3   57.29    7.30
   8  -3   3   51.39    6.90
   8  -3   3   70.79   14.80
  -8  -3  -3   65.39    7.20
   8   3   3   63.89    8.90
   8   3   3   57.29    8.20
  -8   3  -3   51.49    5.70
  -8   3  -3   51.59    5.10
  -8   3  -3   57.19    6.20
  -8   3  -3   64.59   11.40
  -8   3  -3   50.59    6.10
   8   3   3   62.69    7.60
   8   3   3   52.69    8.70
   8  -3   1  113.59   17.90
  -8  -3  -1   77.49    9.00
  -8  -3  -1   79.89    7.50
  -8  -3  -1   82.59    7.60
   8  -3   1   83.99    6.30
   8  -3   1   75.39    7.90
  -8  -3  -1   73.19    9.00
  -8   3  -1   62.79    6.20
   8   3   1   76.89    9.20
   8   3   1   80.89    8.80
  -8   3  -1   69.69    6.90
   8   3   1   78.29    9.50
  -8   3  -1   65.79    6.60
  -8   3  -1   70.39   10.80
   8   3   1   81.29    7.70
  -8  -3   1  343.67   18.40
   8  -3  -1  344.97   17.80
   8  -3  -1  318.57   33.50
   8  -3  -1  385.76   33.00
  -8  -3   1  336.07   20.70
  -8  -3   1  385.16   18.90
  -8  -3   1  395.76   22.00
   8  -3  -1  400.86   20.60
   8  -3  -1  433.56   17.70
  -8  -3   1  391.96   21.60
   8   3  -1  380.76   19.80
  -8   3   1  380.66   19.20
   8   3  -1  382.46   20.10
  -8   3   1  396.56   18.30
  -8   3   1  388.76   18.50
  -8   3   1  362.96   23.10
   8   3  -1  372.86   20.40
  -8   3   1  357.86   17.50
   8  -3  -3   28.40    4.80
  -8  -3   3   29.40    5.30
   8  -3  -3   26.60    7.80
   8  -3  -3   31.40    6.60
  -8  -3   3   28.10    4.60
  -8  -3   3   29.30    6.60
   8  -3  -3   26.10    4.30
   8  -3  -3   40.80   14.70
  -8  -3   3   28.80    7.60
   8   3  -3   27.20    5.40
  -8   3   3   27.90    5.00
   8   3  -3   31.20    6.30
  -8   3   3   22.10    4.40
   8   3  -3   28.70    5.50
  -8   3   3   34.60    4.50
  -8   3   3   36.20    5.10
  -8   3   3   19.10    6.90
  -8   3   3   37.70    7.90
   8  -3  -5    0.10    4.30
  -8  -3   5    2.20    3.30
   8  -3  -5    4.40    3.40
   8  -3  -5   -2.20    3.40
  -8  -3   5   -5.20    4.70
   8  -3  -5    4.90   13.10
   8  -3  -5   -1.10    6.00
  -8  -3   5   -0.30    3.20
  -8  -3   5    2.60    6.40
  -8   3   5    3.10    3.10
  -8   3   5    0.40    3.70
  -8   3   5    1.50    4.90
  -8   3   5   -2.10    5.70
  -8   3   5    2.40    3.40
  -8   3   5   -3.10    3.30
   8   3  -5    3.70    4.40
   8   3  -5    0.20    3.60
   8   3  -5   -3.90    4.20
   8   3  -5    4.50    5.80
   8   3  -5   -3.00    1.90
   8  -3  -7   16.90    4.50
   8  -3  -7   16.50   16.30
  -8  -3   7   12.70    6.10
  -8  -3   7   18.10    3.70
   8  -3  -7    9.60    5.70
   8  -3  -7   21.30    6.00
  -8  -3   7   23.00    4.20
   8  -3  -7   14.60    3.70
  -8  -3   7   19.90    7.80
   8   3  -7   18.90    2.50
  -8   3   7   19.00    5.70
  -8   3   7    9.30    4.10
  -8   3   7   24.50    6.90
   8   3  -7   21.00    5.00
  -8   3   7   21.10    3.90
   8   3  -7   18.30    5.00
  -8   3   7   16.80    4.30
   8   3  -7   23.30    4.90
  -8   3   7   12.50    4.70
  -8  -3   9  395.76   18.50
   8  -3  -9  373.86   22.60
   8  -3  -9  434.96   23.40
   8  -3  -9  414.86   19.40
  -8  -3   9  416.26   18.60
   8  -3  -9  396.86   17.70
   8  -3  -9  439.46   39.40
  -8   3   9  406.26   20.20
   8   3  -9  398.16   17.30
  -8   3   9  391.36   22.70
  -8   3   9  393.76   19.20
  -8   3   9  407.26   21.60
  -8  -3  11   76.69    6.10
  -8  -3  11   63.69   10.10
   8  -3 -11   78.49    9.90
  -8  -3  11   69.69    5.70
   8  -3 -11   48.20    8.90
   8  -3 -11   65.59    7.10
   8  -3 -11   91.99   24.10
  -8   3  11   63.09    5.70
  -8   3  11   72.29    8.20
   8   3 -11   54.69    4.60
  -8   3  11   60.59    9.50
   8   3 -11   55.59    6.80
   8   3 -11   57.39    6.70
  -8   3  11   71.59    6.40
   8  -3 -13  143.89   11.00
   8  -3 -13  131.69    8.00
   8  -3 -13  131.19    9.30
  -8  -3  13  131.69    8.10
  -8  -3  13  133.59    8.20
   8  -3 -13  105.39   12.40
   8   3 -13  140.19   11.10
   8   3 -13  135.99    7.60
  -8   3  13  149.88   11.20
  -8   3  13  145.79    8.20
   8   3 -13  131.79   10.10
  -8   3  13  152.88   13.00
  -8   3  13  162.88   13.40
  -8  -3  15  217.58   11.90
   8  -3 -15  209.68   12.40
   8  -3 -15  213.68   10.70
   8  -3 -15  210.68   13.60
   8  -3 -15  187.68   16.50
   8  -3 -15  221.88   16.00
  -8  -3  15  218.28   18.60
  -8  -3  15  215.98   11.10
   8   3 -15  214.78   13.40
   8   3 -15  221.18   12.30
  -8   3  15  235.48   15.70
  -8   3  15  183.68   14.00
   8   3 -15  213.08   11.00
  -8   3  15  206.18   15.10
   8  -3 -17   42.20   11.40
   8  -3 -17   33.50    7.60
  -8  -3  17   30.30    4.60
  -8  -3  17   23.20   10.20
  -8  -3  17   34.10    4.80
   8  -3 -17   61.59   11.50
  -8  -3  17   31.30    4.90
  -8  -3  19   -2.70    3.20
   8  -3 -19    1.40    5.60
   8  -3 -19   -3.30    3.10
  -8  -3  19   -4.60    3.90
  -8  -3  19   -0.60    3.40
  -8   3  19   -0.60    3.20
  -8   3  19    1.90    4.20
   8   3 -19    0.40    3.30
   8   3 -19    1.20    2.90
   8  -3 -21    9.70    3.50
  -8  -3  21   11.30    3.50
  -8  -3  21    5.60    3.80
  -8   3  21    2.50    3.80
   8   3 -21    7.50    3.10
  -8  -3  23    4.10    2.00
   8  -3 -23   10.60    3.00
  -8  -3  23    9.60    2.30
  -8  -3  23    2.30    3.50
   8   3 -23    9.60    2.70
  -8   3  23    6.80    2.90
  -8  -3  25   18.70    3.50
  -8  -3  25   16.30    2.60
   8  -3 -25   18.30    2.80
   8   3 -25   18.70    2.70
  -8   3  25   16.20    3.20
  -8  -4 -14    8.00    2.10
   8   4  14    9.50    2.40
  -8   4 -14    7.60    2.40
   8   4  14    5.60    2.30
  -8  -4 -12   45.80    5.20
  -8  -4 -12   35.20    3.90
  -8  -4 -12   39.10    6.70
   8   4  12   37.80    4.60
   8   4  12   36.70    3.70
   8   4  12   42.00    4.20
  -8   4 -12   32.30    3.40
   8   4  12   34.90    4.60
  -8  -4 -10    0.80    3.90
  -8  -4 -10    0.80    4.10
  -8  -4 -10    3.30    2.60
  -8  -4 -10    3.70    4.50
   8   4  10    2.20    2.90
  -8   4 -10    1.80    2.20
   8   4  10    0.60    3.50
  -8   4 -10   -1.40    2.60
   8   4  10    2.00    2.50
  -8  -4  -8   -1.60    3.80
   8  -4   8    8.70    9.40
  -8  -4  -8   -3.70    2.90
  -8  -4  -8   -3.50    4.60
   8   4   8    0.90    3.70
   8   4   8    2.90    3.50
   8   4   8   -2.20    3.10
  -8   4  -8   -9.70    5.40
  -8   4  -8   -1.20    1.50
   8   4   8   -0.80    3.30
  -8  -4  -6  166.58   10.70
  -8  -4  -6  140.09    8.90
   8  -4   6  118.59   18.20
  -8  -4  -6  142.69   12.30
  -8  -4  -6  149.19   10.90
  -8   4  -6  148.19    7.60
  -8   4  -6  133.49    8.50
   8   4   6  107.69    9.30
   8   4   6  128.19   11.50
   8   4   6  151.38   10.20
  -8   4  -6  142.99    8.90
   8   4   6  147.69   10.60
   8  -4   4  377.36   18.80
   8  -4   4  375.06   31.10
  -8  -4  -4  378.36   18.80
  -8  -4  -4  371.56   18.90
  -8  -4  -4  373.66   17.80
   8   4   4  378.06   21.40
  -8   4  -4  377.66   17.80
  -8   4  -4  344.77   17.60
  -8   4  -4  340.57   16.10
   8   4   4  343.97   17.60
   8   4   4  377.96   20.00
   8   4   4  376.56   19.20
   8  -4   2   10.50    4.00
  -8  -4  -2    6.10    5.20
  -8  -4  -2   14.90    3.80
  -8  -4  -2   12.10    4.00
  -8  -4  -2    7.40    4.50
  -8  -4  -2    7.70    5.10
   8   4   2    8.40    4.50
  -8   4  -2   10.10    4.00
   8   4   2    8.10    4.10
  -8   4  -2    7.00    2.60
  -8   4  -2    6.20    3.60
   8   4   2   13.10    4.50
  -8  -4   0   13.30    3.90
   8  -4   0    7.00    4.00
  -8  -4   0   16.00    4.50
   8   4   0    5.90    6.20
  -8   4   0    5.20    3.40
   8   4   0   13.20    5.00
  -8  -4   2   34.20    5.10
  -8  -4   2   32.00    5.40
   8  -4  -2   27.90    4.00
  -8  -4   2   33.40    5.50
   8  -4  -2   21.00   18.60
   8  -4  -2   37.80    6.30
   8   4  -2   30.50    5.20
   8   4  -2   18.70    4.80
  -8   4   2   28.00    4.40
  -8   4   2   36.60    5.60
   8   4  -2   19.60    4.90
  -8  -4   4  307.17   16.30
  -8  -4   4  304.37   15.40
   8  -4  -4  394.56   40.60
   8  -4  -4  309.57   15.50
   8  -4  -4  300.87   17.90
  -8  -4   4  304.77   15.90
  -8  -4   4  281.57   14.40
   8   4  -4  300.47   16.10
   8   4  -4  276.27   16.60
  -8   4   4  304.17   16.00
   8   4  -4  309.97   17.20
  -8   4   4  300.47   17.20
   8  -4  -6    2.20    3.30
  -8  -4   6   -0.10    3.50
   8  -4  -6    2.70    4.00
  -8  -4   6   -1.30    2.80
   8   4  -6    4.40    3.60
  -8   4   6   -4.50    5.70
  -8   4   6    0.50    2.90
   8   4  -6    5.30    3.80
  -8  -4   8   37.30   12.90
   8  -4  -8   38.30   14.00
  -8  -4   8   21.50    7.70
   8  -4  -8   46.60    8.20
  -8  -4   8   34.70    4.50
  -8  -4   8   35.50    4.40
   8  -4 -10   40.70    7.00
   8  -4 -10   52.89    6.20
  -8  -4  10   44.70    4.70
  -8  -4  10   45.10    4.40
   8   4 -10   42.90    6.40
  -8   4  10   41.50    5.50
   8   4 -10   46.30    4.00
  -8   4  10   49.50    8.00
   8   4 -10   49.80    6.30
   8  -4 -12   62.79    6.50
   8  -4 -12   66.89    9.40
  -8  -4  12   63.79    5.40
  -8  -4  12   69.29    5.60
   8   4 -12   56.19    6.10
   8   4 -12   62.29    6.70
  -8   4  12   63.39    7.50
  -8   4  12   76.39    7.30
   8   4 -12   73.59    4.80
  -8  -4  14   41.00    4.20
   8  -4 -14   38.90    5.10
   8  -4 -14   42.60    7.00
  -8  -4  14   30.80    5.80
  -8   4  14   43.40    4.90
   8   4 -14   43.40    4.00
  -8   4  14   47.40    6.30
   8   4 -14   34.60    4.50
   8  -4 -16    9.30    4.20
  -8  -4  16    9.20    3.70
   8  -4 -16   12.90    3.50
  -8  -4  16    9.80    3.60
  -8  -4  16    7.60    4.10
   8   4 -16    6.90    3.20
  -8   4  16   11.20    4.50
  -8   4  16   10.40    2.80
   8   4 -16   10.70    2.60
  -8  -4  18   90.29    6.40
   8  -4 -18   81.79    6.40
   8  -4 -18   79.09    8.10
  -8   4  18   95.49    7.30
   8   4 -18   76.49    5.10
  -8  -4  20    8.10    3.00
   8  -4 -20    5.50    2.00
   8   4 -20    4.30    2.00
  -8   4  20    4.90    3.00
  -8  -4  22   44.10    3.30
  -8  -5  -7    1.60    1.30
   8   5   7    0.80    1.80
  -8  -5  -5   23.20    3.40
   8   5   5   26.20    3.50
   8   5   5   23.80    3.80
  -8   5  -5   27.00    2.80
  -8   5  -5   23.40    2.50
   8   5   5   22.40    3.00
  -8  -5  -3   69.99    5.50
   8  -5   3   72.39    5.40
   8   5   3   76.19    5.90
   8   5   3   49.40    4.70
  -8   5  -3   63.79    4.70
  -8   5  -3   65.09    4.20
   8   5   1   -2.40    2.40
  -8   5  -1   -3.70    2.10
  -8   5  -1    0.90    1.80
   8   5   1   -1.00    2.20
  -8  -5   1   -3.00    3.30
   8  -5  -1    0.40    2.60
   8   5  -1    4.00    2.60
  -8   5   1   -0.20    1.80
   8   5  -1    0.40    2.80
  -8   5   1   -1.10    2.40
  -8  -5   3   26.30    3.50
   8  -5  -3   15.60    3.50
  -8  -5   3   25.80    3.20
  -8   5   3   18.10    3.50
   8   5  -3   22.60    3.90
  -8   5   3   26.20    3.00
   8   5  -3   25.60    3.50
  -8  -5   5   32.50    3.60
   8  -5  -5   30.70    4.20
  -8  -5   5   31.60    3.30
   8   5  -5   27.70    4.00
  -8   5   5   33.80    3.20
  -8   5   5   35.50    4.30
   8  -5  -7    0.30    1.40
   8   5  -7    0.70    2.70
  -8   5   7    3.20    3.00
   8  -5  -9   73.59    6.40
  -8  -5   9   64.09    5.60
   8  -5  -9   77.29    5.00
  -8   5   9   83.39    6.30
   8   5  -9   76.69    5.50
   8  -5 -11   88.09    7.00
   8  -5 -11   97.09    5.60
  -8  -5  11  100.09    5.90
  -8   5  11   97.99    6.70
  -8  -5  13   45.40    4.40
  -8  -5  13   57.09    5.00
   8  -5 -13   55.19    3.60
  -8   5  13   66.09    5.10
  -8   5  15    8.60    2.10
  -9   0 -21    0.90    1.80
   9   0  21    2.80    2.00
   9   0  21    1.00    2.00
  -9   0 -21    4.40    3.10
  -9   0 -19   -2.30    3.60
  -9   0 -19    3.80    2.70
   9   0  19   -0.90    3.30
   9   0  19    7.50    4.80
   9   0  19    2.30    3.00
  -9   0 -19    9.80    5.60
   9   0  19    5.30    3.40
   9   0  17    3.90    4.80
  -9   0 -17    2.50    3.10
   9   0  17   -4.00    3.40
  -9   0 -17    1.60    2.70
   9   0  17    4.30    3.80
   9   0  17   -2.70    3.90
  -9   0 -17   -7.00    4.60
   9   0  17   -2.20    3.40
   9   0  17   -2.30    4.00
   9   0  17   -4.30    3.10
  -9   0 -15    2.40    4.30
  -9   0 -15    5.00   13.10
  -9   0 -15    4.80    9.50
   9   0  15    1.30    4.70
  -9   0 -15   -3.10    4.70
  -9   0 -15   -7.40    3.40
  -9   0 -13    7.80    4.60
   9   0  13   -0.10    3.30
   9   0  13   -3.60    5.00
   9   0  13    0.20    4.70
   9   0  13   -3.10    4.60
  -9   0 -13   -0.30    3.30
  -9   0 -13    0.80    3.00
   9   0  13    1.40    3.90
   9   0  13    1.00    4.40
  -9   0 -13   -4.20    7.00
   9   0  13    4.00    4.20
  -9   0 -13    4.30   11.40
  -9   0 -11   -5.90    5.50
   9   0  11   -0.60    4.30
  -9   0 -11    3.00    3.30
   9   0  11    2.70    4.90
  -9   0 -11    7.50    8.50
  -9   0 -11    4.70    3.60
   9   0  11    0.20    4.00
   9   0  11    0.70    3.90
   9   0  11   -1.40    4.40
   9   0   9    2.20    4.00
  -9   0  -9    2.10    4.70
   9   0   9   -4.70    3.30
  -9   0  -9   -1.60    6.90
   9   0   9    7.70    5.20
   9   0   9    1.40    3.90
  -9   0  -9   -4.60    2.90
   9   0   9   -5.00    4.30
   9   0   9    1.00    3.50
   9   0   7   -0.10    4.10
   9   0   7   -1.70    3.20
   9   0   7    1.30    3.00
  -9   0  -7    1.80    3.60
  -9   0  -7    2.70    2.30
   9   0   7   -1.50    4.00
   9   0   7    1.20    5.30
   9   0   7    4.90    3.70
  -9   0  -7    4.70    5.90
   9   0   5   -3.00    2.60
   9   0   5    1.40    2.50
   9   0   5   13.80   17.60
  -9   0  -5   -0.70    1.80
  -9   0  -5    5.00    3.20
  -9   0  -5    3.30    4.70
   9   0   5    3.30    7.80
  -9   0  -3    1.20    1.90
  -9   0  -3   -0.30    4.40
  -9   0  -3    3.00    2.90
  -9   0  -1    0.90    2.50
  -9   0  -1    3.60    3.00
  -9   0   1   -1.50    2.20
  -9   0   1    1.60    2.40
   9   0  -3   -1.70    2.40
  -9   0   3    1.60    2.00
   9   0  -3    2.00    8.80
   9   0  -5    8.10    8.20
   9   0  -5    0.40    3.80
  -9   0   5    4.00    3.40
  -9   0   5    2.30    2.20
   9   0  -5    1.50    2.00
   9   0  -7    3.10    4.00
   9   0  -7    6.90   14.00
  -9   0   7    2.20    1.80
  -9   0   9    3.80    3.50
   9   0  -9    3.00    4.70
  -9   0   9    0.80    2.20
   9   0  -9  -11.50   24.30
  -9   0  11   -2.10    2.10
  -9   0  11   -0.30    4.40
   9   0 -11   -6.50    4.30
  -9   0  11   -1.10    1.90
  -9   0  13    4.00    2.80
  -9   0  13    0.10    2.70
  -9   0  13    1.50    2.40
  -9   0  13   -0.70    3.90
   9   0 -13    5.10    6.90
  -9   0  15   -0.30    3.00
  -9   0  15    0.30    5.50
   9   0 -15   -0.40    6.70
   9   0 -15   -1.20    3.40
   9   0 -15   -1.30    2.90
  -9   0  15    0.80    2.90
   9   0 -15    0.80    6.40
  -9   0  15   -0.10    2.30
  -9   0  15    1.60    3.00
  -9   0  17    0.10    2.50
  -9   0  17    2.40    3.20
   9   0 -17   -5.90    3.70
  -9   0  17   -2.10    3.50
  -9   0  17   -6.20    4.50
   9   0 -17    1.80    8.40
  -9   0  17   -1.80    3.20
  -9   0  17    0.30    3.30
   9   0 -17    5.60    3.40
  -9   0  19   -2.30    4.30
   9   0 -19   -6.50    4.30
  -9   0  19   -2.60    3.70
   9   0 -19   -3.00    4.30
  -9   0  19    1.10    3.50
   9   0 -19    1.10    7.90
  -9   0  19    4.60    4.10
  -9   0  19    1.20    3.20
  -9   0  19   -2.30    4.00
   9   0 -21    2.40    4.50
  -9   0  21    0.80    4.00
  -9   0  21   -5.10    5.50
  -9   0  21    2.20    4.00
   9   0 -21    2.50   12.20
  -9   0  21   -3.20    2.90
  -9   0  21   -4.90    3.80
  -9   0  21   -0.10    3.20
   9   0 -21    7.10    4.30
  -9   0  23   -4.50    5.10
  -9   0  23    0.30    3.20
   9   0 -23    6.70   14.10
   9   0 -23    1.40    3.90
  -9   0  23   -5.50    3.80
  -9   0  25   -2.50    2.80
   9   0 -25    0.30    3.30
  -9   0  25   -3.50    2.60
   9   0 -25    6.70   19.30
   9   0 -25   -5.70    4.50
   9   0 -27    0.80    3.60
  -9   0  27   -0.80    2.70
  -9   0  27   -5.10    4.30
   9   0 -29   -1.00    2.80
  -9   0  29   -1.40    3.40
  -9  -1 -22   -0.40    1.60
   9  -1  22   -1.70    1.60
   9  -1  20   39.40    4.40
  -9  -1 -20   40.10    3.70
  -9  -1 -20   43.50    5.40
   9   1  20   35.20    4.00
   9   1  20   38.00    4.50
  -9   1 -20   35.30    3.80
  -9   1 -20   43.80    5.20
  -9   1 -20   33.80    3.40
  -9  -1 -18    1.30    5.10
  -9  -1 -18   -0.90    3.60
   9  -1  18    2.70    3.50
   9  -1  18    4.00    3.20
   9  -1  18   -0.50    3.40
  -9   1 -18   -0.40    5.10
   9   1  18    2.60    3.00
   9   1  18    0.80    2.70
   9   1  18   -0.90    3.20
   9   1  18   -9.30    4.10
  -9   1 -18    2.30    3.70
  -9   1 -18    2.20    3.10
  -9   1 -18   -0.80    2.30
   9  -1  16   85.79    8.10
   9  -1  16   89.39   11.40
  -9  -1 -16   86.89    7.00
   9  -1  16   93.19    7.80
   9  -1  16   80.89    8.00
   9  -1  16   91.19    8.00
  -9  -1 -16   83.49    8.90
  -9   1 -16   82.69    7.10
   9   1  16   88.49    7.90
   9   1  16   86.99    8.90
  -9   1 -16   88.29    6.50
   9   1  16   87.79    8.40
   9   1  16   90.49    8.50
   9   1  16  103.89    9.90
  -9   1 -16   91.29    9.20
   9   1  16   92.79    8.80
  -9   1 -16   77.69    8.50
   9  -1  14    1.80    4.00
  -9  -1 -14   -1.50    3.90
   9  -1  14    1.70    3.80
   9  -1  14   -0.20    3.10
  -9  -1 -14   -0.40    3.90
   9  -1  14   -0.20    6.50
   9   1  14    1.70    3.60
   9   1  14    0.50    4.80
  -9   1 -14    5.60    3.40
  -9   1 -14    5.90    5.10
   9   1  14    5.10    4.20
  -9   1 -14    0.00    2.80
   9   1  14    3.50    5.00
   9   1  14    2.80    4.80
   9   1  14    5.10    5.10
  -9  -1 -12   48.00   11.30
   9  -1  12   73.29    6.90
   9  -1  12   76.39    8.00
   9  -1  12   82.19    8.00
  -9  -1 -12   68.09    7.40
   9  -1  12   72.09    8.00
  -9  -1 -12   79.19    9.80
   9  -1  12   87.29    7.40
  -9  -1 -12   68.99    7.70
   9  -1  12   60.49   10.10
  -9   1 -12   67.79    6.90
   9   1  12   90.59    9.40
  -9   1 -12   68.69    7.40
   9   1  12   69.69    7.00
   9   1  12   85.09    8.70
   9   1  12   98.29    9.60
  -9   1 -12   70.79   15.10
  -9   1 -12   64.19   12.20
  -9   1 -12   72.59    6.80
  -9   1 -12   83.59    6.60
   9   1  12   79.09    7.90
   9   1  12   66.69    7.60
   9   1  12   72.69    8.10
   9  -1  10    3.60    4.80
  -9  -1 -10    2.70    3.60
   9  -1  10    7.10    4.40
  -9  -1 -10   11.30    7.60
   9  -1  10    2.60    4.50
  -9  -1 -10   -2.30    3.20
   9  -1  10   -3.90    5.60
   9   1  10   12.00    6.50
  -9   1 -10   -6.70    9.00
   9   1  10   12.30    5.30
  -9   1 -10    1.30    2.80
  -9   1 -10   11.80    8.70
  -9   1 -10    3.60    3.20
  -9   1 -10    5.50    3.30
   9   1  10   -4.60    3.40
   9   1  10    1.30    4.80
  -9   1 -10    5.10    6.00
   9   1  10   -1.00    3.80
   9   1  10    2.90    4.50
  -9  -1  -8   -0.40    2.80
  -9  -1  -8   -3.00    3.00
  -9  -1  -8    5.00    5.40
   9  -1   8    1.30    3.40
   9  -1   8    6.90    4.40
   9  -1   8   -0.50    3.20
   9  -1   8   -2.30    4.70
   9  -1   8    0.90    3.80
  -9   1  -8    2.30    2.90
   9   1   8  -10.00    4.50
  -9   1  -8    0.80    2.70
   9   1   8    2.30    3.60
   9   1   8    2.50    4.00
   9   1   8    0.90    3.60
   9   1   8    1.80    4.70
  -9   1  -8   -3.80    6.60
   9   1   8   -0.80    5.00
  -9   1  -8   -0.40    5.70
  -9   1  -8    4.70    6.30
   9   1   8   -0.60    4.80
  -9  -1  -6   14.60    3.10
  -9  -1  -6   17.40    5.10
   9  -1   6   14.20    4.70
   9  -1   6    4.50    3.40
   9   1   6   14.00    6.70
  -9   1  -6   22.50    6.50
  -9   1  -6   18.60    3.50
   9   1   6   21.50    4.70
  -9   1  -6   10.20    3.30
   9   1   6   15.70    5.20
   9   1   6   13.40    4.80
   9   1   6   10.80    4.40
  -9   1  -6   16.20    8.20
  -9   1  -6   10.90    5.40
   9   1   6   18.30    5.20
  -9  -1  -4    0.90    1.50
   9  -1   4   -2.10    3.30
   9  -1   4   -2.90    4.30
   9  -1   4  -10.90   11.60
  -9  -1  -4    5.50    3.50
   9  -1   4    1.10    3.10
  -9   1  -4   -4.50    3.30
   9   1   4    2.50    4.40
   9   1   4    0.60    4.00
   9   1   4    1.30    4.20
  -9   1  -4   13.60    6.70
  -9   1  -4    0.40    2.80
  -9   1  -4    0.00    2.10
  -9  -1  -2  213.98    9.50
   9  -1   2  217.38   11.50
  -9   1  -2  228.58   14.50
  -9   1  -2  228.88   15.90
  -9   1  -2  220.38   13.90
  -9   1  -2  223.98   11.20
   9  -1   0   52.79    8.70
   9  -1   0   35.40   76.99
   9  -1   0   48.10   16.20
  -9   1   0   63.99    7.90
  -9   1   0   46.30    4.90
  -9   1   0   55.79    7.10
   9  -1  -2 1888.31  120.79
   9  -1  -2 2100.09   88.89
   9  -1  -2 2148.89   94.19
  -9   1   2 2041.00   83.99
  -9   1   2 1972.40   82.59
  -9  -1   4    8.20    2.30
   9  -1  -4    7.00    2.30
   9  -1  -4   -3.20   15.00
   9  -1  -4   26.80   47.30
   9  -1  -4    6.50    5.60
  -9   1   4    7.70    3.00
  -9   1   4    7.70    4.60
   9  -1  -6  127.19   15.00
  -9  -1   6   88.09    6.30
   9  -1  -6   88.79    6.50
   9  -1  -6  110.19   60.39
   9   1  -6  104.49   14.00
   9   1  -6  112.79    7.20
  -9   1   6  106.49    7.20
  -9   1   6  127.79    9.70
   9   1  -6  106.29    7.60
  -9  -1   8  660.53   28.00
   9  -1  -8  765.92   39.60
   9  -1  -8  620.24   29.70
  -9   1   8  733.03   29.80
  -9   1   8  729.83   32.10
   9   1  -8  700.03   34.20
   9   1  -8  632.94   46.10
  -9   1   8  675.13   30.30
   9   1  -8  755.62   32.50
   9  -1 -10    0.20    2.50
  -9  -1  10    4.00    3.90
   9  -1 -10   -0.30    6.00
  -9  -1  10    0.80    1.50
  -9   1  10   -0.20    2.90
   9   1 -10   -0.60    4.00
  -9   1  10   -1.50    4.00
  -9   1  10    4.90    3.10
  -9  -1  12  151.58    8.20
  -9  -1  12  175.38    8.70
   9  -1 -12  164.28   10.60
   9  -1 -12  180.28    8.30
  -9  -1  12  162.18   11.60
   9  -1 -12  150.68   11.20
  -9   1  12  168.08   10.10
  -9   1  12  169.28   10.20
  -9   1  12  177.18   12.40
   9  -1 -14   -2.50    2.90
   9  -1 -14    1.90    8.00
  -9  -1  14   -3.20    2.30
   9  -1 -14    0.40    2.50
   9  -1 -14    5.30    3.70
   9  -1 -14    1.20    4.20
  -9  -1  14   -1.30    4.10
  -9   1  14    1.60    3.70
  -9   1  14   -1.80    3.60
  -9   1  14    5.60    3.40
   9   1 -14   -0.40    2.60
   9   1 -14    0.30    5.40
  -9   1  14   -2.50    3.40
   9   1 -14   -5.40    6.20
  -9  -1  16    1.60    3.20
  -9  -1  16   -0.70    4.70
   9  -1 -16    1.20    3.40
  -9  -1  16    2.20    3.10
   9  -1 -16   -1.60    3.70
   9  -1 -16   -0.20    3.40
   9  -1 -16   -4.70    7.00
   9  -1 -16   -2.00    9.70
  -9  -1  16    1.00    2.80
  -9   1  16    6.10    4.80
   9   1 -16   -3.80    2.70
  -9   1  16    5.90    4.50
  -9   1  16    1.80    3.20
   9   1 -16   -0.10    5.00
   9   1 -16   -2.80    6.40
  -9   1  16   -0.60    3.00
  -9   1  16   -3.20    3.60
   9  -1 -18   -1.40    4.00
  -9  -1  18    2.60    3.30
  -9  -1  18    4.00    3.50
   9  -1 -18    5.10    7.90
   9  -1 -18   -0.30    4.00
   9  -1 -18   -8.90    7.90
  -9  -1  18   -2.60    5.30
  -9  -1  18    2.40    3.60
  -9   1  18    5.30    4.50
  -9   1  18    1.90    3.90
  -9   1  18   -3.20    5.10
   9   1 -18   -6.80    5.70
  -9   1  18   -0.20    4.00
   9  -1 -20  109.89    9.30
   9  -1 -20  128.39   23.20
  -9  -1  20  101.69    7.90
  -9  -1  20  103.29    9.10
   9  -1 -20  106.39    9.70
  -9  -1  20   89.19    8.20
  -9  -1  20  107.99    9.10
   9  -1 -20   96.49    9.70
   9   1 -20   85.09   16.50
  -9   1  20  126.39   11.70
  -9   1  20   89.29   10.50
   9   1 -20  119.99    9.30
  -9   1  20   94.39    9.10
  -9   1  20  101.99    9.50
  -9   1  20  107.89    7.70
   9  -1 -22   84.29    9.20
   9  -1 -22   60.29   19.60
  -9  -1  22   97.19    7.80
  -9  -1  22   78.89    7.90
   9  -1 -22   91.29    8.80
  -9  -1  22   93.19    8.00
  -9  -1  22   75.39    7.90
  -9  -1  22   84.99    6.90
  -9   1  22   85.49    9.60
   9   1 -22   80.79   16.80
  -9   1  22   88.09    6.60
   9   1 -22   96.29    8.90
  -9   1  22   98.59    8.30
  -9  -1  24   47.80    6.60
  -9  -1  24   44.50    4.40
  -9  -1  24   39.00    5.10
   9  -1 -24   48.60    6.20
   9  -1 -24   30.70   23.50
   9  -1 -24   48.60    6.60
  -9  -1  24   48.00    6.10
   9   1 -24   34.90   14.90
   9   1 -24   45.30    6.30
  -9   1  24   46.00    7.10
  -9   1  24   45.20    5.70
   9  -1 -26   18.80    6.60
  -9  -1  26   22.40    4.10
   9  -1 -26   19.50    5.00
  -9  -1  26   30.20    5.60
   9   1 -26   23.80    4.50
  -9   1  26   18.90    3.60
  -9   1  26   27.40    5.60
  -9  -1  28   99.59    6.50
  -9  -1  28  113.19    8.60
   9  -1 -28   92.39    7.80
  -9   1  28   90.29    7.90
  -9   1  28   99.89    8.50
   9   1 -28  101.49    7.40
   9   1 -30    2.90    2.60
   9  -2  19    0.00    2.20
  -9  -2 -19    4.20    3.60
   9   2  19   -1.30    2.20
   9   2  19   -0.50    1.70
  -9   2 -19    0.90    1.90
  -9   2 -19   -1.60    1.80
   9   2  19    1.30    2.40
  -9  -2 -17   30.20    6.20
  -9  -2 -17   32.10    5.40
  -9  -2 -17   40.90    4.20
   9  -2  17   30.80    4.30
  -9   2 -17   31.90    4.00
  -9   2 -17   34.70    4.80
  -9   2 -17   17.10    6.60
   9   2  17   37.20    4.10
   9   2  17   29.80    4.70
   9  -2  15  158.48   10.50
  -9  -2 -15  157.68   11.40
   9  -2  15  149.19    9.40
  -9  -2 -15  135.69    9.30
  -9  -2 -15  197.58   14.70
   9  -2  15  109.59   13.90
   9   2  15  150.08   10.70
   9   2  15  149.99   11.10
  -9   2 -15  146.39    8.60
   9   2  15  153.88   11.80
   9   2  15  147.79    9.80
   9   2  15  149.69   10.10
  -9   2 -15  161.28   10.40
   9   2  15  169.68   11.40
  -9  -2 -13   27.60    6.10
   9  -2  13   17.80    4.60
   9  -2  13   16.40    3.60
  -9  -2 -13   26.40    5.30
  -9  -2 -13   28.50    5.00
   9  -2  13   24.70    5.30
  -9   2 -13   21.80    4.10
   9   2  13   25.20    6.40
  -9   2 -13   16.40    3.50
  -9   2 -13   30.10    5.80
   9   2  13   13.00    5.20
  -9   2 -13   22.70    4.60
   9   2  13   23.00    4.60
   9   2  13   15.90    6.00
   9   2  13   26.20    5.50
   9   2  13   24.10    5.50
   9  -2  11   39.00    6.30
   9  -2  11   43.30    6.00
   9  -2  11   54.49    6.40
   9  -2  11   32.90    8.00
  -9  -2 -11   34.70    5.90
   9  -2  11   49.50    5.70
  -9  -2 -11   28.50    5.80
  -9   2 -11   47.00   12.50
   9   2  11   57.49    7.50
   9   2  11   41.10    6.70
   9   2  11   46.90    7.40
  -9   2 -11   35.10    5.50
   9   2  11   41.60    5.80
   9   2  11   32.00    6.60
   9   2  11   43.40    6.20
  -9   2 -11   34.30    4.70
  -9   2 -11   35.40   11.00
  -9   2 -11   30.00    4.40
  -9   2 -11   45.90   14.00
   9  -2   9  170.28   15.20
   9  -2   9  157.78    9.70
  -9  -2  -9  152.48   11.10
  -9  -2  -9  140.99   10.20
   9  -2   9  152.58   11.40
   9  -2   9  153.28   10.80
  -9  -2  -9  143.49   10.80
   9   2   9  170.68   12.80
   9   2   9  147.09   13.10
  -9   2  -9  159.78    9.40
  -9   2  -9  157.08   11.20
  -9   2  -9  177.68   18.90
   9   2   9  179.08   13.90
   9   2   9  159.88   13.40
  -9   2  -9  137.39    9.30
   9   2   9  162.78   11.80
  -9   2  -9  131.19   18.20
   9   2   9  150.88   11.40
   9  -2   7   54.99    6.20
   9  -2   7   49.80    6.40
  -9  -2  -7   46.70    6.20
  -9  -2  -7   57.89    6.60
  -9  -2  -7   44.50    5.20
   9  -2   7   40.90    9.20
  -9   2  -7   54.29    5.80
  -9   2  -7   52.39    6.10
  -9   2  -7   54.19    5.80
   9   2   7   47.90   11.70
  -9   2  -7   57.49   11.20
   9   2   7   64.69    7.00
  -9   2  -7   61.49   10.80
  -9  -2  -5   -0.60    2.80
   9  -2   5    3.40    3.30
  -9  -2  -5    2.10    3.60
  -9  -2  -5    2.00    2.20
   9  -2   5    7.20    3.90
   9  -2   5   -0.80    5.60
   9  -2   5    8.10    5.10
   9   2   5    7.70    4.30
   9   2   5   -4.50    4.00
  -9   2  -5    5.80    6.30
  -9   2  -5    5.00    3.30
  -9   2  -5    2.00    3.60
  -9   2  -5   11.10    7.30
  -9   2  -5    4.00    3.50
   9   2   5   -3.70    5.50
   9   2   5    2.30    4.50
   9   2   5    8.80    4.20
   9   2   5    0.40    3.60
  -9   2  -5   -1.00    3.00
  -9  -2  -3   17.50    3.20
   9  -2   3   15.00    9.00
   9  -2   3   15.30    4.00
   9  -2   3   23.00    5.50
  -9  -2  -3   22.30    4.00
  -9  -2  -3   26.30    3.80
   9   2   3   26.20    5.50
  -9   2  -3   28.20    4.50
  -9   2  -3   18.40    7.20
   9   2   3   25.40    6.30
  -9   2  -3   23.40    4.60
   9   2   3   25.10    5.00
   9   2   3   21.60    6.40
   9   2   3   27.40    5.00
  -9   2  -3   21.70    3.70
   9  -2   1   24.20    8.90
   9  -2   1   25.00    4.70
   9  -2   1   37.10    7.90
  -9  -2  -1   25.00    3.40
  -9  -2  -1   36.00    4.80
  -9   2  -1   24.10    4.30
  -9   2  -1   25.60    4.40
   9   2   1   30.10    5.90
  -9   2  -1   40.10    5.10
  -9   2  -1   36.10    8.00
  -9   2  -1   34.00    5.10
   9   2   1   29.70    6.20
   9   2   1   32.30    5.80
   9   2   1   39.00    7.10
  -9  -2   1   15.40    4.00
   9  -2  -1   12.00    3.80
  -9  -2   1   14.60    3.50
   9  -2  -1    9.50    8.50
  -9  -2   1   13.70    3.90
   9  -2  -1  -19.40   28.10
   9   2  -1    7.00    4.50
   9   2  -1   12.30    6.00
  -9   2   1    8.00    3.30
  -9   2   1   14.60    6.60
  -9   2   1    9.00    3.60
   9   2  -1   10.50    3.60
   9  -2  -3   93.39    7.90
   9  -2  -3  107.69   16.10
  -9  -2   3   97.29    8.40
   9  -2  -3  136.29   36.90
  -9   2   3  103.09    7.40
  -9   2   3   97.29    7.60
  -9   2   3  116.89   11.40
   9   2  -3  105.59    9.00
   9   2  -3   99.29    8.90
   9  -2  -5   56.99   15.70
   9  -2  -5   55.19   30.30
[truncated: 268,498 more chars]
