# Supplementary material for: 4-Acetamido-3-chloro­phenyl acetate
Source: IUCrdata. 2026 Jan 29;11(Pt 1):x260076. doi: 10.1107/S2414314626000763 (PMC12874234; doi:10.1107/S2414314626000763)
Supplement: Supplementary file 2 [file x-11-x260076-Isup2.hkl]

data_I                                                                          
_shelx_title ' Uppu62 in I2/a'                                                  
_shelx_refln_list_code          4                                               
_shelx_F_calc_maximum      301.02                                               
_exptl_crystal_F_000       944.00                                               
_reflns_d_resolution_high  0.7841                                               
                                                                                
loop_                                                                           
 _space_group_symop_operation_xyz                                               
 'x, y, z'                                                                      
 '-x+1/2, y, -z'                                                                
 'x+1/2, y+1/2, z+1/2'                                                          
 '-x+1, y+1/2, -z+1/2'                                                          
 '-x, -y, -z'                                                                   
 'x-1/2, -y, z'                                                                 
 '-x+1/2, -y+1/2, -z+1/2'                                                       
 'x, -y+1/2, z+1/2'                                                             
                                                                                
_cell_length_a    19.2482                                                       
_cell_length_b     4.7223                                                       
_cell_length_c    24.3718                                                       
_cell_angle_alpha  90.000                                                       
_cell_angle_beta  111.222                                                       
_cell_angle_gamma  90.000                                                       
                                                                                
_shelx_F_squared_multiplier     1.000                                           
                                                                                
loop_                                                                           
 _refln_index_h                                                                 
 _refln_index_k                                                                 
 _refln_index_l                                                                 
 _refln_F_squared_calc                                                          
 _refln_F_squared_meas                                                          
 _refln_F_squared_sigma                                                         
 _refln_observed_status                                                         
   2   0   0       4672.83       4088.29       119.62 o                         
   4   0   0       2204.57       1946.87        43.89 o                         
   6   0   0       4261.27       4148.83        68.36 o                         
   8   0   0      35608.72      34186.33       960.50 o                         
  10   0   0       2304.43       2611.55       128.48 o                         
  12   0   0        101.01         91.43        15.02 o                         
  14   0   0       3196.09       3448.73        78.85 o                         
  16   0   0        242.96        193.64        17.38 o                         
  18   0   0         94.90         46.11        14.28 o                         
  20   0   0       1276.72       1308.78        49.04 o                         
  22   0   0       1085.97       1166.56        35.64 o                         
   1   1   0       5780.10       5315.55        82.07 o                         
   3   1   0          1.20         -2.70        10.37 o                         
   5   1   0         11.02         13.24        10.51 o                         
   7   1   0       2870.68       2708.05        66.22 o                         
   9   1   0        259.35        438.80        26.93 o                         
  11   1   0         11.03         -8.85         8.85 o                         
  13   1   0         18.05         17.04         8.21 o                         
  15   1   0       5003.17       4979.29        65.21 o                         
  17   1   0          6.60        -10.69        11.13 o                         
  19   1   0         41.23         33.95         9.07 o                         
  21   1   0        244.68        247.89        14.61 o                         
   0   2   0       1017.41        909.00        30.72 o                         
   2   2   0        345.95        261.15        13.46 o                         
   4   2   0        229.21        233.93        11.02 o                         
   6   2   0       6257.27       6195.73        82.41 o                         
   8   2   0         86.81         79.38        16.58 o                         
  10   2   0       1381.72       1259.00        35.49 o                         
  12   2   0        394.71        342.70        12.71 o                         
  14   2   0          1.39          7.73         8.75 o                         
  16   2   0       2655.24       2425.77        32.74 o                         
  18   2   0        336.06        337.58        12.66 o                         
  20   2   0        366.96        370.08        16.23 o                         
   1   3   0       8520.70       8957.19        93.95 o                         
   3   3   0       1084.66       1061.26        19.85 o                         
   5   3   0        244.44        237.53        10.13 o                         
   7   3   0        214.20        271.39        12.13 o                         
   9   3   0      11702.33      11816.30       131.70 o                         
  11   3   0       2682.35       2689.64        41.77 o                         
  13   3   0        231.24        203.95        19.46 o                         
  15   3   0        330.20        280.11        14.24 o                         
  17   3   0         17.71         19.72         7.17 o                         
  19   3   0        548.38        517.85        32.40 o                         
   0   4   0       1457.32       1577.74        38.48 o                         
   2   4   0         45.33         27.24         8.80 o                         
   4   4   0        340.14        386.29        11.84 o                         
   6   4   0        587.32        603.44        15.17 o                         
   8   4   0         96.61         84.93        15.07 o                         
  10   4   0        924.79        943.94        22.22 o                         
  12   4   0        132.68        119.29         9.41 o                         
  14   4   0        202.91        184.12        10.95 o                         
  16   4   0          7.88          6.71         6.28 o                         
   1   5   0         61.50         66.53         8.18 o                         
   3   5   0       1298.04       1356.18        27.17 o                         
   5   5   0          8.15         17.10        11.26 o                         
   7   5   0         86.18         80.60         8.62 o                         
   9   5   0        526.56        556.15        22.88 o                         
  11   5   0       1253.24       1249.60        35.51 o                         
 -22   1   1        121.05        140.06        10.22 o                         
 -20   1   1       1291.20       1377.60        28.86 o                         
 -18   1   1       1189.74       1219.10        28.20 o                         
 -16   1   1        439.84        396.15        14.09 o                         
 -14   1   1        109.25        109.56        13.22 o                         
 -12   1   1       4518.21       4415.78        87.58 o                         
 -10   1   1       2978.83       2790.99       114.42 o                         
  -8   1   1         54.45         22.00        41.20 o                         
  -6   1   1         79.44        120.79        23.23 o                         
  -4   1   1         77.54        104.94        11.08 o                         
  -2   1   1      12017.08      11436.83       212.43 o                         
   0   1   1       6541.73       6063.05        99.14 o                         
   2   1   1      28245.81      25863.92       526.31 o                         
   4   1   1       9716.21       9689.85       129.73 o                         
   6   1   1         36.75          6.13        12.77 o                         
   8   1   1      12445.19      12464.09       211.98 o                         
  10   1   1       3793.78       3348.97        65.83 o                         
  12   1   1       2199.19       2236.02        35.13 o                         
  14   1   1        378.72        402.10        14.73 o                         
  16   1   1       1327.47       1167.80        25.89 o                         
  18   1   1        438.52        392.62        13.56 o                         
  20   1   1        312.86        274.70        11.52 o                         
  22   1   1        318.13        333.85        17.55 o                         
 -21   2   1        837.53        769.19        26.23 o                         
 -19   2   1        784.36        865.41        18.30 o                         
 -17   2   1        724.18        829.83        17.99 o                         
 -15   2   1        203.84        227.32        12.12 o                         
 -13   2   1        581.32        626.40        20.01 o                         
 -11   2   1       1753.32       1671.93        40.49 o                         
  -9   2   1        119.93         93.92        12.08 o                         
  -7   2   1       6954.21       7307.48       100.07 o                         
  -5   2   1       1229.90       1237.72        33.97 o                         
  -3   2   1         96.51        124.35         9.98 o                         
  -1   2   1       3292.88       3247.88        65.86 o                         
   1   2   1        751.27        739.26        19.23 o                         
   3   2   1       4396.50       4288.82        60.95 o                         
   5   2   1       4211.48       4321.69        57.28 o                         
   7   2   1        136.31        203.27        10.99 o                         
   9   2   1        229.45        256.81        11.65 o                         
  11   2   1       2626.40       2508.66        36.93 o                         
  13   2   1       1412.37       1362.65        26.30 o                         
  15   2   1        846.96        929.74        30.86 o                         
  17   2   1        592.96        606.59        15.19 o                         
  19   2   1        714.66        705.05        19.55 o                         
  21   2   1         13.65         15.58        12.59 o                         
 -20   3   1         69.14        106.93        19.06 o                         
 -18   3   1       1020.41       1082.96        25.20 o                         
 -16   3   1        625.33        657.41        22.03 o                         
 -14   3   1        346.69        284.51        14.18 o                         
 -12   3   1        333.42        328.05        15.87 o                         
 -10   3   1       8208.56       8074.61       111.61 o                         
  -8   3   1       3128.08       3143.21        41.15 o                         
  -6   3   1        187.31        224.87         9.98 o                         
  -4   3   1        434.03        515.18        12.95 o                         
  -2   3   1       5762.16       6198.81        65.85 o                         
   0   3   1        702.96        778.98        15.53 o                         
   2   3   1        185.80        170.95         9.30 o                         
   4   3   1        174.60        206.11         9.68 o                         
   6   3   1       1758.46       1760.77        25.81 o                         
   8   3   1        601.06        634.08        17.09 o                         
  10   3   1        395.73        437.70        15.86 o                         
  12   3   1        302.61        284.71        13.45 o                         
  14   3   1       1084.26       1026.43        23.53 o                         
  16   3   1       1099.10       1041.06        24.23 o                         
  18   3   1          0.68         10.84         7.97 o                         
 -17   4   1        164.22         80.79        17.82 o                         
 -15   4   1         19.06         13.84         7.17 o                         
 -13   4   1          1.39         11.28         7.97 o                         
 -11   4   1        502.89        510.08        23.40 o                         
  -9   4   1        131.15        135.06        10.69 o                         
  -7   4   1       4124.67       4077.61        47.91 o                         
  -5   4   1        249.77        259.12        10.84 o                         
  -3   4   1       2360.06       2344.30        31.95 o                         
  -1   4   1       2560.32       2415.05        33.57 o                         
   1   4   1       3438.34       3490.42        48.42 o                         
   3   4   1        158.21        197.38         9.65 o                         
   5   4   1        790.25        784.59        17.38 o                         
   7   4   1        168.63        169.39        10.56 o                         
   9   4   1       1708.86       1685.46        31.51 o                         
  11   4   1        532.62        510.64        16.07 o                         
  13   4   1        560.16        567.84        17.29 o                         
  15   4   1       1035.62       1050.29        30.17 o                         
 -12   5   1        248.40        276.84        16.33 o                         
 -10   5   1        551.97        550.19        20.88 o                         
  -8   5   1          6.68          1.23         8.30 o                         
  -6   5   1       1463.69       1530.72        37.84 o                         
  -4   5   1        186.15        200.39        10.87 o                         
  -2   5   1         11.88         -0.05         7.14 o                         
   0   5   1         24.54          0.95         7.26 o                         
   2   5   1        974.57       1007.76        24.95 o                         
   4   5   1        849.61        855.41        24.39 o                         
   6   5   1        541.27        515.97        17.30 o                         
   8   5   1          0.45         -8.66         8.66 o                         
  10   5   1        450.33        414.16        14.54 o                         
 -22   0   2          4.43        -10.54        15.21 o                         
 -20   0   2        870.21        891.34        34.20 o                         
 -18   0   2       4074.93       4080.18        81.94 o                         
 -16   0   2       2359.70       2545.17        57.22 o                         
 -14   0   2         34.01         42.38        13.11 o                         
 -12   0   2        169.63        227.67        21.04 o                         
 -10   0   2         24.20        113.28        24.45 o                         
  -8   0   2      12748.25      11430.74       207.71 o                         
  -6   0   2        642.25        519.14        18.45 o                         
  -4   0   2       2988.52       2391.90        97.81 o                         
  -2   0   2       9197.91       9192.85       418.29 o                         
   0   0   2         99.88        126.19         5.19 o                         
   2   0   2         73.79        116.44        10.05 o                         
   4   0   2      25132.78      25760.97      1092.38 o                         
   6   0   2         27.11          5.91        11.94 o                         
   8   0   2      15355.55      16687.68       336.02 o                         
  10   0   2       6101.70       6280.39       156.83 o                         
  12   0   2      12126.39      12265.86       193.68 o                         
  14   0   2       2917.27       3044.23        56.73 o                         
  16   0   2        720.24        603.32        36.88 o                         
  18   0   2        106.74         99.54        16.47 o                         
  20   0   2       1091.01       1216.85        50.22 o                         
  22   0   2        154.33        121.77        12.81 o                         
 -21   1   2         11.92          9.55         9.03 o                         
 -19   1   2          3.71          2.98         9.07 o                         
 -17   1   2       1028.98       1174.56        25.62 o                         
 -15   1   2         40.53         57.40        10.15 o                         
 -13   1   2       1295.39       1292.36        28.10 o                         
 -11   1   2        206.83        186.49        26.30 o                         
  -9   1   2      17407.43      16932.73       339.47 o                         
  -7   1   2        447.60        532.74        30.11 o                         
  -5   1   2       1658.75       1693.03        30.88 o                         
  -3   1   2        107.43        196.37        12.17 o                         
  -1   1   2      10472.54       9864.23       130.73 o                         
   1   1   2       1174.39       1388.57        24.91 o                         
   3   1   2       3110.04       2908.77        41.09 o                         
   5   1   2       5476.70       5336.36        78.74 o                         
   7   1   2        264.53        286.20        21.82 o                         
   9   1   2       1808.27       1829.41        41.19 o                         
  11   1   2       1231.67       1172.98        22.80 o                         
  13   1   2       2072.24       2008.99        38.62 o                         
  15   1   2       1008.70        982.61        21.63 o                         
  17   1   2         57.34         56.18         9.99 o                         
  19   1   2        414.80        365.25        14.98 o                         
  21   1   2         53.36         67.53        15.31 o                         
 -22   2   2        166.69         91.09        15.53 o                         
 -20   2   2        125.17        115.63        10.15 o                         
 -18   2   2        870.70        896.98        20.59 o                         
 -16   2   2        180.21        147.27        15.80 o                         
 -14   2   2         87.33        132.38        11.53 o                         
 -12   2   2        799.31        808.92        18.18 o                         
 -10   2   2        386.04        486.61        18.33 o                         
  -8   2   2       2565.54       2543.28        44.19 o                         
  -6   2   2       7162.20       7024.14        89.08 o                         
  -4   2   2        477.79        576.83        19.41 o                         
  -2   2   2        258.36        290.87        11.43 o                         
   0   2   2      10819.98      10974.49       149.53 o                         
   2   2   2       2843.35       3080.44        46.74 o                         
   4   2   2       3030.70       2960.10        43.84 o                         
   6   2   2       3736.03       3892.45        56.34 o                         
   8   2   2         20.22         34.81         9.33 o                         
  10   2   2       1636.99       1744.61        27.50 o                         
  12   2   2       1014.10        983.13        25.37 o                         
  14   2   2       8458.99       8598.14       104.42 o                         
  16   2   2        459.81        414.92        13.04 o                         
  18   2   2         26.69         31.98         7.38 o                         
  20   2   2         40.89         38.70        10.61 o                         
 -19   3   2       1446.44       1341.72        32.82 o                         
 -17   3   2       1331.81       1314.08        26.77 o                         
 -15   3   2        138.26        157.73        13.37 o                         
 -13   3   2        391.52        366.06        15.99 o                         
 -11   3   2         71.94         84.24        11.12 o                         
  -9   3   2       3520.21       3537.15        55.87 o                         
  -7   3   2        389.62        365.08        11.64 o                         
  -5   3   2       2302.04       2156.55        27.55 o                         
  -3   3   2        240.09        331.90        12.40 o                         
  -1   3   2        505.06        591.93        13.64 o                         
   1   3   2       4738.82       4612.54        53.03 o                         
   3   3   2       3472.92       3276.60        40.25 o                         
   5   3   2        520.51        526.55        13.56 o                         
   7   3   2        742.93        827.72        17.02 o                         
   9   3   2          3.20          9.87         8.79 o                         
  11   3   2        857.14        857.51        20.88 o                         
  13   3   2       1177.74       1176.52        23.09 o                         
  15   3   2         54.86         51.04         8.38 o                         
  17   3   2        826.57        828.02        17.67 o                         
  19   3   2         42.74         47.25        17.41 o                         
 -16   4   2        262.58        202.51        10.07 o                         
 -14   4   2          1.53         10.81         8.18 o                         
 -12   4   2         19.23         18.27         8.35 o                         
 -10   4   2       1617.53       1607.60        29.95 o                         
  -8   4   2        244.43        249.72        14.10 o                         
  -6   4   2        597.57        605.06        15.18 o                         
  -4   4   2        410.97        422.45        12.37 o                         
  -2   4   2        298.63        356.85        12.62 o                         
   0   4   2        163.48        182.06        10.73 o                         
   2   4   2        326.75        337.27        11.34 o                         
   4   4   2          9.89         12.26         7.13 o                         
   6   4   2        395.42        371.47        11.57 o                         
   8   4   2         84.71         78.13         9.48 o                         
  10   4   2        419.95        433.21        21.51 o                         
  12   4   2        100.10         67.25        10.59 o                         
  14   4   2         50.73         40.84         7.09 o                         
  16   4   2         33.94         30.34        10.82 o                         
 -11   5   2          3.95          6.69         7.73 o                         
  -9   5   2       2421.95       2271.15        55.27 o                         
  -7   5   2        432.55        413.74        18.37 o                         
  -5   5   2       1916.94       1972.69        42.21 o                         
  -3   5   2        163.96        169.20        10.33 o                         
  -1   5   2        334.52        383.92        17.55 o                         
   1   5   2       2444.05       2527.82        42.20 o                         
   3   5   2       3380.83       3553.43        63.00 o                         
   5   5   2       1036.69       1083.01        22.29 o                         
   7   5   2        540.64        538.20        17.38 o                         
   9   5   2        162.79        149.82         9.49 o                         
  11   5   2        231.00        220.40        28.18 o                         
 -22   1   3          2.76        -11.09        11.09 o                         
 -20   1   3        144.42        158.52        12.13 o                         
 -18   1   3         97.48        102.05        10.88 o                         
 -16   1   3       5075.93       5147.32        66.75 o                         
 -14   1   3       2069.52       2015.62        32.18 o                         
 -12   1   3       2642.36       2515.64        42.85 o                         
 -10   1   3       4615.04       4675.30       102.90 o                         
  -8   1   3       7167.72       6607.82       118.45 o                         
  -6   1   3      10598.36       9901.66       148.14 o                         
  -4   1   3      18573.59      17929.20       257.34 o                         
  -2   1   3         12.76         21.10         9.40 o                         
   0   1   3      17548.09      17720.43       301.08 o                         
   2   1   3      17225.30      16687.42       206.89 o                         
   4   1   3       2795.70       2636.98        37.36 o                         
   6   1   3       1809.10       1664.02        35.35 o                         
   8   1   3        975.86       1140.75        27.68 o                         
  10   1   3         18.05         28.88         9.01 o                         
  12   1   3       1163.82       1186.69        21.24 o                         
  14   1   3        142.32        140.66        11.06 o                         
  16   1   3       3761.18       3706.82        69.04 o                         
  18   1   3         24.87         29.17         7.99 o                         
  20   1   3        124.73        144.89        11.28 o                         
 -21   2   3          7.04         23.93         8.35 o                         
 -19   2   3          6.94          1.32         9.56 o                         
 -17   2   3        367.06        301.12        11.73 o                         
 -15   2   3       2494.59       2365.38        37.27 o                         
 -13   2   3       1322.46       1340.18        27.46 o                         
 -11   2   3        414.68        413.75        20.12 o                         
  -9   2   3        935.58        841.65        26.29 o                         
  -7   2   3       8122.10       8036.76       115.00 o                         
  -5   2   3       1892.27       1808.92        30.51 o                         
  -3   2   3         72.18         70.87         9.88 o                         
  -1   2   3       2514.52       2593.23        68.99 o                         
   1   2   3       1934.63       1824.96        34.09 o                         
   3   2   3        788.11        696.58        17.83 o                         
   5   2   3        108.43        165.18        10.65 o                         
   7   2   3       7507.38       7639.25       100.27 o                         
   9   2   3        194.23        190.54         9.99 o                         
  11   2   3        390.01        335.91        14.64 o                         
  13   2   3         81.08         87.44         9.80 o                         
  15   2   3       2056.79       2134.60        32.32 o                         
  17   2   3        264.02        247.29        10.04 o                         
  19   2   3         21.69         41.55         7.79 o                         
 -20   3   3          8.04          0.74         7.47 o                         
 -18   3   3         43.69         59.01         9.61 o                         
 -16   3   3       1260.87       1211.87        29.15 o                         
 -14   3   3        188.25        178.39        13.66 o                         
 -12   3   3          2.69         21.66         9.80 o                         
 -10   3   3        519.28        525.25        19.15 o                         
  -8   3   3        226.97        244.76        10.94 o                         
  -6   3   3        374.81        383.99        11.00 o                         
  -4   3   3        110.66        129.13         9.04 o                         
  -2   3   3       1327.11       1426.50        24.51 o                         
   0   3   3         62.75         63.46         7.58 o                         
   2   3   3       1882.55       1842.12        29.73 o                         
   4   3   3       1445.81       1392.10        20.39 o                         
   6   3   3       1470.35       1437.37        23.15 o                         
   8   3   3        501.19        478.30        15.49 o                         
  10   3   3          9.92         10.70         8.78 o                         
  12   3   3        964.07        995.72        30.83 o                         
  14   3   3         22.92          6.70         8.02 o                         
  16   3   3        159.73        147.00         9.11 o                         
  18   3   3         73.16         72.45        13.56 o                         
 -17   4   3        118.52        111.93         8.77 o                         
 -15   4   3        485.32        474.57        16.63 o                         
 -13   4   3         34.22         34.56        12.82 o                         
 -11   4   3       1349.43       1351.24        26.27 o                         
  -9   4   3        373.43        380.71        15.85 o                         
  -7   4   3       2120.84       2122.07        29.99 o                         
  -5   4   3        717.66        721.44        15.54 o                         
  -3   4   3       3152.05       3115.76        37.62 o                         
  -1   4   3         62.21         53.34        10.07 o                         
   1   4   3       1631.63       1763.81        26.06 o                         
   3   4   3       1908.75       1853.19        26.27 o                         
   5   4   3       3638.99       3659.61        47.66 o                         
   7   4   3       2487.78       2529.92        56.27 o                         
   9   4   3       2731.90       2877.80        47.66 o                         
  11   4   3        988.84        987.17        25.37 o                         
  13   4   3       1106.42       1069.60        27.98 o                         
  15   4   3        135.10        116.46        16.78 o                         
 -12   5   3         62.05         57.91        16.38 o                         
 -10   5   3        161.93        150.23        13.64 o                         
  -8   5   3        193.88        197.58        11.49 o                         
  -6   5   3        470.24        516.23        19.89 o                         
  -4   5   3        230.08        238.99        12.20 o                         
  -2   5   3        108.06        128.32         9.27 o                         
   0   5   3        233.26        233.29        12.27 o                         
   2   5   3          3.29         10.19         6.81 o                         
   4   5   3        455.04        490.49        14.41 o                         
   6   5   3        652.32        715.37        17.35 o                         
   8   5   3        599.22        547.34        24.89 o                         
  10   5   3          0.95         -2.69         7.79 o                         
 -22   0   4        138.73        208.91        16.71 o                         
 -20   0   4         43.04         46.81        14.76 o                         
 -18   0   4       9847.49      10492.89       268.65 o                         
 -16   0   4        108.18        116.38        16.27 o                         
 -14   0   4        133.47        169.15        14.99 o                         
 -12   0   4       1463.73       1165.26        60.66 o                         
 -10   0   4       3522.30       3608.58        92.10 o                         
  -8   0   4       1248.96       1075.90        49.99 o                         
  -6   0   4      21248.95      19096.84       446.64 o                         
  -4   0   4      32415.45      28814.49       809.59 o                         
  -2   0   4       5009.97       5607.92       219.03 o                         
   0   0   4      27936.51      32650.52      1303.66 o                         
   2   0   4      24468.76      27189.11       767.72 o                         
   4   0   4       8349.83       8564.87       193.01 o                         
   6   0   4       4131.75       4108.82        88.21 o                         
   8   0   4       9474.94      10128.43       176.89 o                         
  10   0   4       3757.18       3828.13        64.50 o                         
  12   0   4       1728.94       1796.90        37.96 o                         
  14   0   4         79.67        112.81        14.05 o                         
  16   0   4        843.71        808.07        48.06 o                         
  18   0   4        699.54        747.09        36.63 o                         
  20   0   4        576.09        709.10        26.91 o                         
 -23   1   4          0.48          3.87         9.40 o                         
 -21   1   4          0.66         13.83         8.63 o                         
 -19   1   4        226.07        202.64        12.67 o                         
 -17   1   4         87.01         61.10        11.64 o                         
 -15   1   4          1.85          5.42        11.20 o                         
 -13   1   4       2443.70       2371.31        44.77 o                         
 -11   1   4        347.96        309.61        25.63 o                         
  -9   1   4         55.81         61.08        15.82 o                         
  -7   1   4       2831.81       2730.76        54.90 o                         
  -5   1   4      30664.74      29366.07       423.32 o                         
  -3   1   4       8852.98       8552.01       121.50 o                         
  -1   1   4       9335.50       9108.04       117.80 o                         
   1   1   4        663.62        616.87        21.71 o                         
   3   1   4      14799.48      14951.26       171.19 o                         
   5   1   4         99.43        117.70         9.16 o                         
   7   1   4       2898.21       3254.19        77.52 o                         
   9   1   4          0.68          4.49         8.27 o                         
  11   1   4        225.68        256.89        11.56 o                         
  13   1   4        694.84        713.18        17.62 o                         
  15   1   4       1560.50       1486.55        28.17 o                         
  17   1   4         26.95         32.95         8.66 o                         
  19   1   4         66.05         80.67         8.20 o                         
  21   1   4        107.83        121.52        10.41 o                         
 -22   2   4        337.27        270.98        18.76 o                         
 -20   2   4        346.48        412.81        22.12 o                         
 -18   2   4        428.10        432.72        14.07 o                         
 -16   2   4         18.72         18.20        10.36 o                         
 -14   2   4       5181.10       4976.97        68.48 o                         
 -12   2   4       1282.05       1363.45        26.79 o                         
 -10   2   4          9.96         12.91         9.47 o                         
  -8   2   4       1484.29       1469.15        32.72 o                         
  -6   2   4       3972.74       4034.30        60.68 o                         
  -4   2   4        194.96        137.23        15.34 o                         
  -2   2   4       8541.75       9495.93       140.70 o                         
   0   2   4         85.59        114.66         9.86 o                         
   2   2   4        543.96        701.95        16.09 o                         
   4   2   4       3199.60       3232.83        44.07 o                         
   6   2   4        485.70        470.95        16.63 o                         
   8   2   4        562.47        492.96        15.46 o                         
  10   2   4        263.56        282.60        11.15 o                         
  12   2   4        781.38        811.06        22.12 o                         
  14   2   4       3836.51       3499.12       166.99 o                         
  16   2   4        842.29        826.21        18.35 o                         
  18   2   4        856.12        925.34        18.79 o                         
  20   2   4         24.12         14.09        17.41 o                         
 -19   3   4         58.56         90.60         9.30 o                         
 -17   3   4       3265.34       3234.23        70.27 o                         
 -15   3   4       1712.56       1700.96        36.97 o                         
 -13   3   4        131.44        155.71        15.08 o                         
 -11   3   4       1573.92       1524.93        31.75 o                         
  -9   3   4       1517.04       1510.63        28.64 o                         
  -7   3   4       2801.87       2725.09        35.07 o                         
  -5   3   4       1727.00       1711.27        29.74 o                         
  -3   3   4       3590.93       3601.77        47.38 o                         
  -1   3   4       2211.72       2289.03        30.04 o                         
   1   3   4        323.39        311.15        12.09 o                         
   3   3   4        645.72        686.34        14.99 o                         
   5   3   4       7722.00       7603.13        76.02 o                         
   7   3   4        241.50        240.12        15.00 o                         
   9   3   4       1999.07       1959.75        31.63 o                         
  11   3   4        183.33        183.84        12.79 o                         
  13   3   4        335.73        307.06        15.34 o                         
  15   3   4        504.37        558.21        19.07 o                         
  17   3   4        734.49        646.44        25.62 o                         
 -16   4   4        387.17        374.31        18.47 o                         
 -14   4   4         49.87         32.20        14.52 o                         
 -12   4   4          6.64         21.26        12.32 o                         
 -10   4   4        261.08        248.61        11.87 o                         
  -8   4   4       2507.88       2501.46        40.06 o                         
  -6   4   4         27.16         32.28         7.48 o                         
  -4   4   4       1110.02       1128.26        18.74 o                         
  -2   4   4          2.08         -6.92         6.92 o                         
   0   4   4        220.90        289.36        10.63 o                         
   2   4   4        234.99        251.67        10.03 o                         
   4   4   4       1794.94       1880.65        29.31 o                         
   6   4   4        744.33        784.00        23.98 o                         
   8   4   4       3073.02       3039.20        45.28 o                         
  10   4   4          4.00         -2.92         8.87 o                         
  12   4   4        154.83        147.33        16.52 o                         
  14   4   4        144.68        153.79        10.24 o                         
 -13   5   4        131.53        146.71        17.41 o                         
 -11   5   4        142.26        101.98         8.65 o                         
  -9   5   4        198.29        201.94        15.11 o                         
  -7   5   4         11.52         18.87         7.64 o                         
  -5   5   4       1283.09       1298.54        31.33 o                         
  -3   5   4         54.72         78.96         9.79 o                         
  -1   5   4         73.35         75.03         9.35 o                         
   1   5   4         44.74         44.42         8.79 o                         
   3   5   4        442.95        497.02        16.22 o                         
   5   5   4       3040.79       3074.85        50.31 o                         
   7   5   4         26.72         26.40         6.19 o                         
   9   5   4        338.57        333.49        13.33 o                         
 -22   1   5        748.32        803.53        24.16 o                         
 -20   1   5         16.54         17.88         9.43 o                         
 -18   1   5        210.03        272.65        20.14 o                         
 -16   1   5       5746.50       5608.10        81.57 o                         
 -14   1   5         39.11         56.60        10.29 o                         
 -12   1   5       1154.36       1167.87        30.95 o                         
 -10   1   5        219.04        238.44        35.48 o                         
  -8   1   5        241.32        285.60        14.67 o                         
  -6   1   5         24.37         24.69        22.69 o                         
  -4   1   5       2271.71       2104.40        37.07 o                         
  -2   1   5      90613.18      82879.78      3340.89 o                         
   0   1   5       1059.23       1130.71        22.11 o                         
   2   1   5       1431.57       1524.27        28.40 o                         
   4   1   5      15374.98      15305.36       175.38 o                         
   6   1   5      20798.08      21114.73       274.67 o                         
   8   1   5       2732.02       2525.29        50.64 o                         
  10   1   5        410.98        448.31        12.67 o                         
  12   1   5       2134.06       2327.62        46.57 o                         
  14   1   5       3257.61       3464.67        44.52 o                         
  16   1   5        252.90        284.51        12.61 o                         
  18   1   5        210.38        229.31        16.59 o                         
  20   1   5        297.45        277.51        14.11 o                         
 -21   2   5        162.55        175.76        13.11 o                         
 -19   2   5         48.54         45.45        10.77 o                         
 -17   2   5          4.49          9.31         9.34 o                         
 -15   2   5          9.78         12.72        10.04 o                         
 -13   2   5       2235.85       2075.78        36.30 o                         
 -11   2   5       3105.29       2963.53        48.72 o                         
  -9   2   5        378.02        419.00        19.02 o                         
  -7   2   5        479.39        399.40        17.13 o                         
  -5   2   5        590.41        643.33        17.31 o                         
  -3   2   5       2242.24       2271.97        39.73 o                         
  -1   2   5       2596.13       2611.14        39.86 o                         
   1   2   5        125.60        137.67         9.37 o                         
   3   2   5        340.09        358.53        14.52 o                         
   5   2   5        124.66        253.31        11.95 o                         
   7   2   5       3203.32       3144.05        46.39 o                         
   9   2   5         19.99         22.96         7.06 o                         
  11   2   5        129.29        105.29         9.44 o                         
  13   2   5        636.99        556.09        16.00 o                         
  15   2   5        189.59        139.91         9.44 o                         
  17   2   5         79.79         86.15         7.46 o                         
  19   2   5        160.75        182.52         8.78 o                         
 -20   3   5         35.15         41.92        11.25 o                         
 -18   3   5        917.64        875.75        25.05 o                         
 -16   3   5         99.46         98.74        13.62 o                         
 -14   3   5         56.38         59.90        12.33 o                         
 -12   3   5       3071.39       3018.42        45.05 o                         
 -10   3   5       1566.20       1531.20        29.48 o                         
  -8   3   5          0.79          1.16         6.91 o                         
  -6   3   5        712.84        731.61        14.80 o                         
  -4   3   5       1935.52       1938.30        23.36 o                         
  -2   3   5       1275.30       1336.75        23.74 o                         
   0   3   5       2866.63       3207.59        38.32 o                         
   2   3   5        226.97        217.56         9.06 o                         
   4   3   5         16.55          5.30         6.28 o                         
   6   3   5        852.93        913.27        18.34 o                         
   8   3   5        116.50        128.61        10.14 o                         
  10   3   5       1436.48       1256.09        24.85 o                         
  12   3   5          2.71          2.13         8.04 o                         
  14   3   5          9.79         10.59         8.00 o                         
  16   3   5        533.67        490.44        12.17 o                         
  18   3   5         44.77         53.05        20.72 o                         
 -17   4   5         66.69         49.22        10.41 o                         
 -15   4   5        923.02        878.18        24.82 o                         
 -13   4   5        872.87        832.51        20.35 o                         
 -11   4   5        976.51       1026.26        27.48 o                         
  -9   4   5        562.54        572.68        27.84 o                         
  -7   4   5       4491.48       4360.00        55.48 o                         
  -5   4   5       1407.88       1290.84        21.05 o                         
  -3   4   5       3372.77       3368.44        41.52 o                         
  -1   4   5        192.66        237.66        10.35 o                         
   1   4   5         13.21         16.50         6.95 o                         
   3   4   5       2283.85       2283.59        32.49 o                         
   5   4   5       1579.48       1547.39        29.20 o                         
   7   4   5       4222.81       4313.18        58.11 o                         
   9   4   5       1355.71       1417.15        25.70 o                         
  11   4   5          4.08         -2.65         9.75 o                         
  13   4   5        691.69        622.22        23.43 o                         
  15   4   5        358.87        386.91        17.81 o                         
 -12   5   5        479.08        454.49        22.06 o                         
 -10   5   5        375.13        352.37        19.37 o                         
  -8   5   5        268.93        267.03        12.50 o                         
  -6   5   5        465.22        442.49        14.08 o                         
  -4   5   5          2.85          6.34         7.48 o                         
  -2   5   5         91.89         95.79        10.35 o                         
   0   5   5         57.24         63.80         8.25 o                         
   2   5   5        421.07        477.83        17.46 o                         
   4   5   5        127.03        128.10        10.57 o                         
   6   5   5        217.30        204.56        11.60 o                         
   8   5   5        193.44        202.61        10.39 o                         
 -24   0   6         21.25         56.36        26.52 o                         
 -22   0   6       1295.63       1445.28        48.43 o                         
 -20   0   6       2592.76       2595.63        72.38 o                         
 -18   0   6        573.88        523.86        25.38 o                         
 -16   0   6        748.79        804.42        32.73 o                         
 -14   0   6      20841.91      20485.84       371.78 o                         
 -12   0   6        132.37         91.43        17.91 o                         
 -10   0   6        932.89        893.53        43.19 o                         
  -8   0   6        469.69        525.86        51.26 o                         
  -6   0   6      11703.28      10823.48       258.42 o                         
  -4   0   6       1764.20       1995.69        50.69 o                         
  -2   0   6      47974.22      46657.20      1874.76 o                         
   0   0   6      25504.27      26945.27       774.19 o                         
   2   0   6       1049.86       1115.03        26.76 o                         
   4   0   6        671.39        828.82        46.30 o                         
   6   0   6       9317.86       9138.91       186.26 o                         
   8   0   6       7510.37       7267.29       181.80 o                         
  10   0   6        124.01        156.77        13.16 o                         
  12   0   6       2177.97       2151.14        49.90 o                         
  14   0   6       1505.30       1502.98        33.58 o                         
  16   0   6       1576.64       1562.24        35.22 o                         
  18   0   6       1546.44       1524.55        75.02 o                         
  20   0   6         89.23        130.67        10.20 o                         
 -23   1   6        130.14        141.18        12.90 o                         
 -21   1   6        327.06        330.43        18.09 o                         
 -19   1   6        275.76        252.33        14.53 o                         
 -17   1   6        525.07        481.96        22.57 o                         
 -15   1   6        972.35       1009.34        26.88 o                         
 -13   1   6       5827.95       5781.03       100.99 o                         
 -11   1   6        101.44        110.28        20.34 o                         
  -9   1   6        844.02        866.64        31.16 o                         
  -7   1   6       1001.73        925.65        23.09 o                         
  -5   1   6       6081.13       5672.44        88.46 o                         
  -3   1   6      16513.10      15580.07       184.78 o                         
  -1   1   6      11534.63      11482.91       137.85 o                         
   1   1   6       1944.08       2099.37        31.73 o                         
   3   1   6      10461.49      11337.27       138.00 o                         
   5   1   6         80.61         67.96         8.00 o                         
   7   1   6       6259.90       6401.70       102.78 o                         
   9   1   6        127.05        123.62         9.53 o                         
  11   1   6       4197.82       4371.51        51.98 o                         
  13   1   6       2158.07       2171.97        30.13 o                         
  15   1   6        740.77        899.26        19.75 o                         
  17   1   6        177.37        179.60        10.34 o                         
  19   1   6        126.79        128.65         8.92 o                         
 -22   2   6         51.26         73.00        10.54 o                         
 -20   2   6        135.74        165.11        11.60 o                         
 -18   2   6         47.34         49.98        10.67 o                         
 -16   2   6        175.42        205.18        13.79 o                         
 -14   2   6       4571.46       4434.64        66.22 o                         
 -12   2   6       8617.45       8210.83       104.64 o                         
 -10   2   6       2126.29       1999.97        39.22 o                         
  -8   2   6       2324.32       2289.80        41.87 o                         
  -6   2   6        351.46        398.20        14.61 o                         
  -4   2   6      38917.24      39513.02       476.03 o                         
  -2   2   6       1332.70       1361.18        24.11 o                         
   0   2   6       3579.60       3681.39        47.70 o                         
   2   2   6        171.40        164.50         8.51 o                         
   4   2   6        473.12        512.76        15.69 o                         
   6   2   6       2828.21       2830.97        39.11 o                         
   8   2   6       2359.64       2402.26        31.22 o                         
  10   2   6         61.00         66.01         9.44 o                         
  12   2   6       1499.24       1380.77        24.35 o                         
  14   2   6       1609.51       1387.11        23.57 o                         
  16   2   6       1210.23       1139.86        22.59 o                         
  18   2   6        110.79         94.16        11.77 o                         
 -21   3   6         47.38         23.21        11.60 o                         
 -19   3   6        496.50        443.66        20.64 o                         
 -17   3   6          0.57          4.11         8.86 o                         
 -15   3   6        928.41        956.00        24.80 o                         
 -13   3   6         50.89         67.83        20.23 o                         
 -11   3   6         78.41         77.13        10.23 o                         
  -9   3   6       2217.57       2180.17        32.68 o                         
  -7   3   6        328.82        322.47        10.20 o                         
  -5   3   6       1280.05       1157.29        18.07 o                         
  -3   3   6        940.15        814.58        17.03 o                         
  -1   3   6       1147.16       1038.48        18.00 o                         
   1   3   6        169.69        178.75         8.10 o                         
   3   3   6       1352.60       1313.23        20.27 o                         
   5   3   6       1298.69       1286.42        21.87 o                         
   7   3   6        347.92        315.09        13.99 o                         
   9   3   6       2201.04       2239.93        32.89 o                         
  11   3   6        320.04        275.50        11.99 o                         
  13   3   6         51.24         30.48         7.98 o                         
  15   3   6        866.63        808.02        18.93 o                         
  17   3   6        901.99        923.96        37.51 o                         
 -18   4   6          2.26         -2.26         9.03 o                         
 -16   4   6        133.82        102.28        11.06 o                         
 -14   4   6         40.11         35.20        10.78 o                         
 -12   4   6         84.82        106.15        11.47 o                         
 -10   4   6        325.08        353.99        14.11 o                         
  -8   4   6         19.02         10.46        10.21 o                         
  -6   4   6         86.58         61.39         8.42 o                         
  -4   4   6         68.67         70.39         7.93 o                         
  -2   4   6         41.22         52.79         7.90 o                         
   0   4   6         11.46         13.02         6.79 o                         
   2   4   6       1882.92       2008.05        28.95 o                         
   4   4   6       1208.91       1251.99        23.38 o                         
   6   4   6        194.66        208.76        10.51 o                         
   8   4   6       1280.00       1177.33        28.45 o                         
  10   4   6         68.51         53.27         8.34 o                         
  12   4   6        261.99        254.24        13.26 o                         
  14   4   6         92.29         95.13         8.42 o                         
 -11   5   6        369.42        340.88        16.31 o                         
  -9   5   6        549.31        416.39        44.72 o                         
  -7   5   6          7.73          1.47         8.68 o                         
  -5   5   6        531.62        615.96        20.36 o                         
  -3   5   6       5070.27       5245.24       103.13 o                         
  -1   5   6       1744.03       1814.96        40.40 o                         
   1   5   6         69.20         59.14         8.90 o                         
   3   5   6        238.86        263.37        12.87 o                         
   5   5   6       1649.25       1664.89        36.23 o                         
   7   5   6       1293.16       1223.08        28.92 o                         
   9   5   6        135.00        115.21        19.06 o                         
 -22   1   7       1063.19       1112.13        25.56 o                         
 -20   1   7        941.40       1012.75        29.37 o                         
 -18   1   7         45.95        102.67        21.56 o                         
 -16   1   7        601.56        565.59        22.34 o                         
 -14   1   7        122.99        108.21        11.16 o                         
 -12   1   7       2197.63       1987.53        48.23 o                         
 -10   1   7       8078.58       7365.06       129.45 o                         
  -8   1   7       3718.04       3219.13        54.89 o                         
  -6   1   7       6221.22       6181.72       132.91 o                         
  -4   1   7         43.25         43.84         6.94 o                         
  -2   1   7      15078.36      15048.59       188.71 o                         
   0   1   7       1163.36       1323.61        22.75 o                         
   2   1   7       7198.89       7529.43        95.78 o                         
   4   1   7        106.42        188.38        11.86 o                         
   6   1   7        371.54        417.27        16.48 o                         
   8   1   7       1393.02       1404.97        27.08 o                         
  10   1   7       7157.05       7277.08        74.87 o                         
  12   1   7       4038.66       4192.91        53.92 o                         
  14   1   7       1105.38        963.10        41.72 o                         
  16   1   7        332.71        383.65        13.88 o                         
  18   1   7       1167.36       1213.50        22.01 o                         
 -21   2   7        371.64        342.02        14.95 o                         
 -19   2   7        515.73        510.99        23.04 o                         
 -17   2   7        105.86        118.51        12.21 o                         
 -15   2   7        114.41         93.15        12.01 o                         
 -13   2   7        576.66        576.23        18.10 o                         
 -11   2   7       3958.23       3797.09        63.28 o                         
  -9   2   7         20.75         14.55         7.43 o                         
  -7   2   7        724.05        683.48        24.18 o                         
  -5   2   7       3466.63       3227.17        47.17 o                         
  -3   2   7       1565.34       1490.76        29.20 o                         
  -1   2   7        825.37        899.61        23.26 o                         
   1   2   7        735.36        703.08        18.51 o                         
   3   2   7        839.14       1013.83        21.45 o                         
   5   2   7       3005.62       3089.20        41.46 o                         
   7   2   7         18.86          7.79         6.99 o                         
   9   2   7        483.02        440.04        15.70 o                         
  11   2   7       1419.61       1432.51        24.23 o                         
  13   2   7         30.73         36.81         8.44 o                         
  15   2   7        173.08        198.96        10.10 o                         
  17   2   7       1015.11       1029.90        18.46 o                         
 -20   3   7         77.12         71.85        20.11 o                         
 -18   3   7        177.70        178.13        13.11 o                         
 -16   3   7        878.46        795.13        24.66 o                         
 -14   3   7         82.68         88.47        15.95 o                         
 -12   3   7        293.36        313.81        14.10 o                         
 -10   3   7        221.47        228.08        12.46 o                         
  -8   3   7        151.95        151.80         8.66 o                         
  -6   3   7        176.80        189.40         8.24 o                         
  -4   3   7         15.38         52.56         7.54 o                         
  -2   3   7       1025.66       1047.19        17.34 o                         
   0   3   7        632.17        654.74        14.19 o                         
   2   3   7        146.09        165.49         8.14 o                         
   4   3   7        624.40        645.59        15.83 o                         
   6   3   7        137.61        144.58        11.10 o                         
   8   3   7       3233.92       3320.15        45.41 o                         
  10   3   7        110.54        152.38        20.05 o                         
  12   3   7         88.39        109.89         9.66 o                         
  14   3   7        179.64        139.14        10.66 o                         
  16   3   7        262.53        270.45        14.55 o                         
 -17   4   7        238.97        184.96        13.88 o                         
 -15   4   7        493.25        555.52        21.31 o                         
 -13   4   7       1344.46       1249.16        27.46 o                         
 -11   4   7       3547.67       3459.99        60.09 o                         
  -9   4   7         99.82        106.53        11.12 o                         
  -7   4   7       2100.09       2038.44        35.38 o                         
  -5   4   7         13.98         -2.96         7.52 o                         
  -3   4   7        205.71        234.72        10.29 o                         
  -1   4   7       1885.80       1863.33        28.00 o                         
   1   4   7      11041.98      11104.59       113.21 o                         
   3   4   7        370.57        381.49        16.35 o                         
   5   4   7        736.33        765.43        26.03 o                         
   7   4   7       1230.05       1252.70        34.33 o                         
   9   4   7       1391.27       1320.98        30.63 o                         
  11   4   7        332.63        287.62        24.40 o                         
  13   4   7         50.95         49.04        31.91 o                         
 -12   5   7        112.54        115.25        14.14 o                         
 -10   5   7        443.92        393.49        20.97 o                         
  -8   5   7          9.29          9.00         9.52 o                         
  -6   5   7        245.01        186.76        12.36 o                         
  -4   5   7       1742.26       1816.93        38.01 o                         
  -2   5   7         24.56         37.40        13.61 o                         
   0   5   7         24.38         25.99         9.35 o                         
   2   5   7        529.63        517.11        23.79 o                         
   4   5   7       1473.12       1520.37        37.31 o                         
   6   5   7          3.94          3.23         7.98 o                         
   8   5   7          1.86         10.48         8.74 o                         
 -24   0   8        161.50        160.51        16.13 o                         
 -22   0   8        558.47        684.59        71.70 o                         
 -20   0   8         46.80         25.19        15.52 o                         
 -18   0   8       1868.47       1933.49        52.25 o                         
 -16   0   8        326.66        288.47        19.51 o                         
 -14   0   8        650.86        630.16        30.50 o                         
 -12   0   8        628.59        597.00        27.06 o                         
 -10   0   8      18421.31      17485.94       416.43 o                         
  -8   0   8        918.66        742.52        27.91 o                         
  -6   0   8      14267.93      14487.40       290.44 o                         
  -4   0   8         74.89         82.69        13.94 o                         
  -2   0   8      64182.64      66279.45      3670.32 o                         
   0   0   8      58588.62      62880.88      2522.04 o                         
   2   0   8       1106.57       1124.47        26.46 o                         
   4   0   8         88.66         83.17        11.58 o                         
   6   0   8       9514.84      10179.93       178.59 o                         
   8   0   8        604.75        572.75        20.08 o                         
  10   0   8       3974.81       3955.27        64.81 o                         
  12   0   8        133.18        122.98        15.58 o                         
  14   0   8       1906.27       1851.46        64.49 o                         
  16   0   8          9.67          1.41         9.76 o                         
  18   0   8        746.16        852.94        27.36 o                         
 -23   1   8        521.05        451.46        28.97 o                         
 -21   1   8         10.51         34.49        11.22 o                         
 -19   1   8        359.42        379.60        18.01 o                         
 -17   1   8       2338.80       2324.43        46.90 o                         
 -15   1   8       1126.58       1203.57        32.71 o                         
 -13   1   8        207.53        225.74        17.90 o                         
 -11   1   8         60.13         42.01         9.36 o                         
  -9   1   8       6210.06       5792.07       129.21 o                         
  -7   1   8        453.12        563.98        36.53 o                         
  -5   1   8       2533.45       2654.02        45.13 o                         
  -3   1   8       9051.93       9346.92       118.36 o                         
  -1   1   8        708.10        747.34        18.69 o                         
   1   1   8       1174.04       1354.14        34.47 o                         
   3   1   8        178.95        178.59         8.52 o                         
   5   1   8       1427.08       1327.34        38.25 o                         
   7   1   8         39.59         55.32         8.35 o                         
   9   1   8          3.19          3.13         7.13 o                         
  11   1   8          5.43         17.01         8.19 o                         
  13   1   8          1.18          3.79         7.85 o                         
  15   1   8        103.24        100.38         9.00 o                         
  17   1   8          1.81         -2.00         7.10 o                         
  19   1   8        159.69        159.27         9.12 o                         
 -22   2   8        277.63        259.96        19.11 o                         
 -20   2   8        326.71        332.96        15.04 o                         
 -18   2   8        420.51        402.32        18.16 o                         
 -16   2   8       1604.08       1577.39        35.26 o                         
 -14   2   8        114.93        153.83        15.31 o                         
 -12   2   8       3842.63       3545.84        57.80 o                         
 -10   2   8         33.10         20.58         9.22 o                         
  -8   2   8       2423.75       2364.55        38.37 o                         
  -6   2   8       6327.67       6343.21        84.58 o                         
  -4   2   8       3438.38       3472.33        45.96 o                         
  -2   2   8        396.05        446.78        14.27 o                         
   0   2   8      10826.03      10599.58       106.39 o                         
   2   2   8          6.01          4.66         7.03 o                         
   4   2   8         41.74         28.53         7.13 o                         
   6   2   8       2102.97       2184.10        29.14 o                         
   8   2   8        498.60        495.58        13.05 o                         
  10   2   8        518.23        527.91        14.63 o                         
  12   2   8         78.52         41.50        15.95 o                         
  14   2   8        371.61        348.46        11.52 o                         
  16   2   8        197.62        157.70         8.36 o                         
  18   2   8        350.70        357.97        15.22 o                         
 -21   3   8         78.13         33.16        16.58 o                         
 -19   3   8        684.94        713.45        28.03 o                         
 -17   3   8        143.78        154.86        12.86 o                         
 -15   3   8         17.48         10.38         9.11 o                         
 -13   3   8       1756.61       1702.97        34.78 o                         
 -11   3   8       1768.11       1714.14        33.83 o                         
  -9   3   8       5818.05       5607.63        68.47 o                         
  -7   3   8        163.63        167.07         9.16 o                         
  -5   3   8          5.61          5.82         6.27 o                         
  -3   3   8        703.35        667.10        17.14 o                         
  -1   3   8       5984.54       5970.71        64.31 o                         
   1   3   8        829.25        858.27        15.39 o                         
   3   3   8        836.39        826.60        16.18 o                         
   5   3   8       3241.32       3441.58        43.49 o                         
   7   3   8       3194.07       3196.25        44.10 o                         
   9   3   8       2420.92       2431.31        43.93 o                         
  11   3   8        998.58        971.41        22.75 o                         
  13   3   8        519.02        499.41        16.32 o                         
  15   3   8        443.16        442.62        17.56 o                         
 -18   4   8        273.32        235.27        30.12 o                         
 -16   4   8        234.52        231.66        14.17 o                         
 -14   4   8         37.00         38.03        18.54 o                         
 -12   4   8        322.65        306.55        20.68 o                         
 -10   4   8        610.48        530.81        18.59 o                         
  -8   4   8        290.17        297.33        21.85 o                         
  -6   4   8          9.10         15.22         9.19 o                         
  -4   4   8         87.29         77.97         9.57 o                         
  -2   4   8         57.07         65.24         8.35 o                         
   0   4   8        195.33        230.91        11.32 o                         
   2   4   8        501.17        528.72        22.25 o                         
   4   4   8         19.71         23.06         8.68 o                         
   6   4   8          2.33          1.69         8.70 o                         
   8   4   8          5.96         -8.62         8.62 o                         
  10   4   8        817.77        812.55        20.64 o                         
  12   4   8         70.78         63.40         9.09 o                         
 -11   5   8        144.15        133.47        11.61 o                         
  -9   5   8        414.52        446.20        19.71 o                         
  -7   5   8         53.24         40.24         8.83 o                         
  -5   5   8          4.43          8.54         7.63 o                         
  -3   5   8        383.53        427.60        20.62 o                         
  -1   5   8        111.13        107.05        11.74 o                         
   1   5   8        199.39        232.34        14.17 o                         
   3   5   8        976.46       1004.45        35.88 o                         
   5   5   8        275.46        269.17        12.84 o                         
   7   5   8        912.48        829.86        31.32 o                         
 -24   1   9         10.94        -14.92        22.38 o                         
 -22   1   9        546.47        612.13        21.54 o                         
 -20   1   9       2848.05       2895.33        55.97 o                         
 -18   1   9        656.25        646.94        47.88 o                         
 -16   1   9        879.26        904.30        26.86 o                         
 -14   1   9       2504.65       2634.44        55.25 o                         
 -12   1   9        965.36        795.03        42.36 o                         
 -10   1   9       2010.63       1771.44        69.94 o                         
  -8   1   9       4391.93       4352.66        97.79 o                         
  -6   1   9         14.44         58.30         7.64 o                         
  -4   1   9        133.27        130.36         8.08 o                         
  -2   1   9         12.15         24.49         7.45 o                         
   0   1   9       1466.67       1394.93        32.41 o                         
   2   1   9      18281.09      19073.34       235.73 o                         
   4   1   9       2147.57       2265.49        34.57 o                         
   6   1   9        389.70        452.79        14.48 o                         
   8   1   9       6956.07       6926.27        69.91 o                         
  10   1   9        365.60        393.97        13.11 o                         
  12   1   9       1643.47       1713.00        26.72 o                         
  14   1   9        165.18        178.06         9.95 o                         
  16   1   9         68.29         57.18         8.69 o                         
  18   1   9          2.81         -0.31         7.79 o                         
 -21   2   9        159.50        143.40        16.50 o                         
 -19   2   9        230.00        227.86        14.19 o                         
 -17   2   9         93.88        127.92        12.96 o                         
 -15   2   9          9.05         17.55         9.38 o                         
 -13   2   9        208.79        176.63        14.67 o                         
 -11   2   9        361.77        351.35        18.57 o                         
  -9   2   9         98.84         93.48         8.04 o                         
  -7   2   9      10045.34       9948.38       134.92 o                         
  -5   2   9        456.70        467.27        14.49 o                         
  -3   2   9       1372.29       1470.22        32.80 o                         
  -1   2   9        890.31        867.97        20.79 o                         
   1   2   9       6067.32       6194.57        71.44 o                         
   3   2   9       2190.85       2085.25        30.05 o                         
   5   2   9       1716.86       1840.29        27.52 o                         
   7   2   9         70.81         75.67         7.98 o                         
   9   2   9       1246.22       1284.85        22.84 o                         
  11   2   9        515.02        476.77        15.23 o                         
  13   2   9        449.93        429.32        12.61 o                         
  15   2   9        282.72        248.71        10.15 o                         
  17   2   9        774.47        813.07        50.56 o                         
 -20   3   9        157.47        148.66        11.65 o                         
 -18   3   9         14.66         -0.50        10.28 o                         
 -16   3   9       1067.42       1054.14        31.81 o                         
 -14   3   9         25.56         16.56         9.73 o                         
 -12   3   9        494.77        468.38        20.39 o                         
 -10   3   9       1732.99       1667.07        29.53 o                         
  -8   3   9       3285.99       3346.89        48.95 o                         
  -6   3   9        977.45        940.15        21.29 o                         
  -4   3   9       1640.08       1866.22        26.17 o                         
  -2   3   9       1425.26       1393.69        21.52 o                         
   0   3   9         12.78         24.52         6.88 o                         
   2   3   9        595.96        607.07        14.65 o                         
   4   3   9         37.16         64.23         8.23 o                         
   6   3   9         89.22        104.57         9.19 o                         
   8   3   9          7.20          4.30         8.95 o                         
  10   3   9        405.43        349.89        16.90 o                         
  12   3   9       1371.38       1327.99        27.52 o                         
  14   3   9         91.18         72.98         7.79 o                         
  16   3   9        279.63        331.45        36.56 o                         
 -17   4   9        996.31        778.64        42.35 o                         
 -15   4   9         40.08         27.83         7.89 o                         
 -13   4   9        376.40        333.88        14.78 o                         
 -11   4   9       1561.76       1554.02        31.41 o                         
  -9   4   9        838.45        890.16        36.19 o                         
  -7   4   9       3063.28       3045.79        75.35 o                         
  -5   4   9        501.56        527.29        19.41 o                         
  -3   4   9         11.72         12.32         8.57 o                         
  -1   4   9       1079.60       1073.23        26.50 o                         
   1   4   9       1155.07       1214.81        27.60 o                         
   3   4   9       1375.96       1387.18        27.61 o                         
   5   4   9        298.45        297.09        13.04 o                         
   7   4   9        178.40        176.26        17.34 o                         
   9   4   9        389.39        390.14        15.07 o                         
  11   4   9       1623.29       1631.40        41.16 o                         
  13   4   9       1589.67       1815.17       100.71 o                         
 -10   5   9        325.65        268.40        15.11 o                         
  -8   5   9        674.58        624.64        21.08 o                         
  -6   5   9        521.95        557.74        24.37 o                         
  -4   5   9          0.26          5.28        15.79 o                         
  -2   5   9         62.54         57.04        13.60 o                         
   0   5   9        639.92        627.86        31.11 o                         
   2   5   9        414.97        476.10        31.35 o                         
   4   5   9          4.01          7.64         7.33 o                         
   6   5   9        474.41        522.60        91.14 o                         
 -24   0  10        230.84        280.99        29.84 o                         
 -22   0  10         14.56          6.39        18.14 o                         
 -20   0  10         31.51         49.83        23.45 o                         
 -18   0  10       9421.30      10011.32       192.17 o                         
 -16   0  10        394.03        434.15        23.02 o                         
 -14   0  10         38.99         48.66        15.94 o                         
 -12   0  10       4310.51       4421.52       118.57 o                         
 -10   0  10       2603.37       2545.17        79.42 o                         
  -8   0  10        179.75        285.55        23.81 o                         
  -6   0  10         22.73         30.85        15.94 o                         
  -4   0  10       1933.34       2087.30        68.06 o                         
  -2   0  10       1142.62       1414.80        36.02 o                         
   0   0  10         13.68          8.97        11.76 o                         
   2   0  10      16953.92      18006.63       304.01 o                         
   4   0  10       2411.81       2524.36        52.62 o                         
   6   0  10       3552.98       3200.34        52.63 o                         
   8   0  10       1600.57       1629.79        36.11 o                         
  10   0  10      26936.85      27303.13       352.90 o                         
  12   0  10       8681.81       8668.76       135.33 o                         
  14   0  10        687.42        741.94        33.75 o                         
  16   0  10         70.70         47.23        15.50 o                         
  18   0  10        555.02        621.32        19.85 o                         
 -23   1  10          2.22         52.22        23.21 o                         
 -21   1  10        182.40        193.24        15.82 o                         
 -19   1  10       1648.94       1677.62        34.51 o                         
 -17   1  10         81.30         74.41        13.79 o                         
 -15   1  10        362.72        400.08        19.34 o                         
 -13   1  10       2209.32       2154.87        38.26 o                         
 -11   1  10       3507.63       3104.46        56.94 o                         
  -9   1  10         12.86          8.03         8.10 o                         
  -7   1  10         37.80         40.95         9.57 o                         
  -5   1  10      13469.31      14222.69       164.28 o                         
  -3   1  10        285.29        310.49        13.32 o                         
  -1   1  10        262.49        278.35        10.07 o                         
   1   1  10        571.61        588.52        23.15 o                         
   3   1  10        198.11        138.29        10.34 o                         
   5   1  10       2808.76       2782.57        37.72 o                         
   7   1  10          7.37          2.58         7.08 o                         
   9   1  10         23.25         23.28         8.53 o                         
  11   1  10        927.68        929.60        17.43 o                         
  13   1  10        297.78        317.99        11.16 o                         
  15   1  10         43.30         31.67         7.20 o                         
  17   1  10          5.56          6.17         7.72 o                         
 -22   2  10        153.80        128.19        13.46 o                         
 -20   2  10        904.38        884.92        26.54 o                         
 -18   2  10        779.91        740.61        24.85 o                         
 -16   2  10        144.08        142.10        12.29 o                         
 -14   2  10       2421.24       2355.85        40.61 o                         
 -12   2  10          6.06          1.48        10.13 o                         
 -10   2  10       1329.80       1183.22        33.59 o                         
  -8   2  10        852.66        714.35        22.02 o                         
  -6   2  10       5231.41       5284.23        65.47 o                         
  -4   2  10      14862.42      15464.28       171.87 o                         
  -2   2  10       3193.69       3430.72        46.89 o                         
   0   2  10       1410.19       1547.47        29.56 o                         
   2   2  10        212.71        178.05        11.09 o                         
   4   2  10       7284.19       7567.97        74.89 o                         
   6   2  10         55.52         44.08         8.31 o                         
   8   2  10        706.44        661.48        21.37 o                         
  10   2  10        247.44        271.98        13.36 o                         
  12   2  10        382.91        410.86        11.72 o                         
  14   2  10        521.95        533.81        13.06 o                         
  16   2  10          2.90         -2.71         6.17 o                         
 -21   3  10        310.08        197.27        24.87 o                         
 -19   3  10         49.44         31.65         8.64 o                         
 -17   3  10        695.11        700.87        22.17 o                         
 -15   3  10        232.78        216.74        12.30 o                         
 -13   3  10        124.23        102.63        10.12 o                         
 -11   3  10         58.94         55.97         9.29 o                         
  -9   3  10       4884.63       4574.53        56.54 o                         
  -7   3  10         95.16         98.19         9.02 o                         
  -5   3  10         63.95         52.29         8.63 o                         
  -3   3  10         65.74         58.20         7.60 o                         
  -1   3  10        710.17        751.00        15.55 o                         
   1   3  10       5123.54       5048.93        56.61 o                         
   3   3  10       1023.40        983.09        20.83 o                         
   5   3  10        146.56        141.76         9.38 o                         
   7   3  10         65.16         69.74         9.70 o                         
   9   3  10        166.79        152.74        11.53 o                         
  11   3  10       4371.06       4228.45        73.02 o                         
  13   3  10        130.15         87.25         8.47 o                         
  15   3  10        263.27        258.02        11.26 o                         
 -18   4  10         62.70         53.24        14.89 o                         
 -16   4  10        273.92        297.49        23.30 o                         
 -14   4  10        152.78        172.54        17.42 o                         
 -12   4  10        180.24        168.30        25.58 o                         
 -10   4  10       1608.22       1644.40        39.76 o                         
  -8   4  10        442.76        380.85        15.03 o                         
  -6   4  10        422.24        417.47        36.58 o                         
  -4   4  10        382.55        377.17        14.32 o                         
  -2   4  10         25.68         27.07         9.11 o                         
   0   4  10       1081.37       1155.26        27.26 o                         
   2   4  10        570.12        646.54        17.22 o                         
   4   4  10        802.91        831.52        19.01 o                         
   6   4  10        207.44        197.68        11.67 o                         
   8   4  10          5.34         12.53         8.14 o                         
  10   4  10        344.47        313.52        14.46 o                         
  12   4  10         10.25         18.34         5.71 o                         
 -11   5  10        840.38        799.79        48.08 o                         
  -9   5  10       2322.19       2267.95        62.23 o                         
  -7   5  10        376.66        416.70        26.87 o                         
  -5   5  10       1218.81       1234.45        37.30 o                         
  -3   5  10          6.81         12.82         8.30 o                         
  -1   5  10        678.59        695.46        20.32 o                         
   1   5  10       1161.38       1219.62        55.64 o                         
   3   5  10        309.49        335.29        22.50 o                         
   5   5  10       1790.01       1934.44        84.55 o                         
 -24   1  11         91.74        116.87        21.55 o                         
 -22   1  11        300.26        296.73        18.72 o                         
 -20   1  11          2.44        -10.64        10.64 o                         
 -18   1  11         35.79         25.07        11.90 o                         
 -16   1  11      12320.52      12341.81       157.66 o                         
 -14   1  11       2122.05       2055.06        38.70 o                         
 -12   1  11        131.42        153.73        11.07 o                         
 -10   1  11       2276.61       2166.52        41.73 o                         
  -8   1  11       7943.43       7539.60       143.95 o                         
  -6   1  11       7833.32       8108.90       113.07 o                         
  -4   1  11        432.81        547.60        13.06 o                         
  -2   1  11        537.34        491.90        16.48 o                         
   0   1  11       4556.67       4769.76        89.55 o                         
   2   1  11         62.23         28.73         7.96 o                         
   4   1  11        758.96        672.94        20.40 o                         
   6   1  11       3130.12       3184.64        38.49 o                         
   8   1  11        967.44        997.46        21.79 o                         
  10   1  11        355.07        356.21        11.13 o                         
  12   1  11        408.64        404.41        11.60 o                         
  14   1  11       2232.79       2247.85        32.60 o                         
  16   1  11        469.54        433.64        13.45 o                         
 -21   2  11          4.80         -1.82         8.53 o                         
 -19   2  11        475.73        461.21        18.08 o                         
 -17   2  11       1249.89       1284.71        29.69 o                         
 -15   2  11        549.37        488.24        17.71 o                         
 -13   2  11          7.31          1.42         9.44 o                         
 -11   2  11        399.53        330.43        16.57 o                         
  -9   2  11        457.08        489.04        19.69 o                         
  -7   2  11       6857.95       6286.74        63.47 o                         
  -5   2  11       1880.72       1743.09        25.59 o                         
  -3   2  11        375.35        443.10        17.00 o                         
  -1   2  11       1427.60       1299.82        22.75 o                         
   1   2  11       1354.76       1436.89        27.19 o                         
   3   2  11       1917.75       2019.26        26.53 o                         
   5   2  11       2549.93       2604.99        34.79 o                         
   7   2  11        796.71        819.64        20.31 o                         
   9   2  11        376.01        338.27        13.16 o                         
  11   2  11         13.24          4.63         7.02 o                         
  13   2  11       1224.96       1284.72        20.77 o                         
  15   2  11        718.36        727.49        17.64 o                         
 -20   3  11        365.48        343.70        18.04 o                         
 -18   3  11          2.28         16.87        11.20 o                         
 -16   3  11        565.45        475.57        19.76 o                         
 -14   3  11        324.72        285.26        12.78 o                         
 -12   3  11         35.93         26.96         9.81 o                         
 -10   3  11        449.49        399.98        13.97 o                         
  -8   3  11        623.90        540.57        20.21 o                         
  -6   3  11       2133.84       2010.68        35.65 o                         
  -4   3  11       1959.06       1981.09        29.48 o                         
  -2   3  11        109.66        153.56         8.58 o                         
   0   3  11       2541.02       2644.64        44.50 o                         
   2   3  11       6115.33       6361.53        73.07 o                         
   4   3  11       2173.74       2240.79        36.09 o                         
   6   3  11          2.01         11.11        10.17 o                         
   8   3  11        684.92        609.20        20.39 o                         
  10   3  11        193.86        193.06        11.63 o                         
  12   3  11          5.67         -0.43         7.29 o                         
  14   3  11          6.19          7.54         5.22 o                         
 -17   4  11       1482.86       1519.36        44.02 o                         
 -15   4  11        452.16        511.87        22.97 o                         
 -13   4  11         72.21         63.96         9.62 o                         
 -11   4  11         80.34         87.99        17.49 o                         
  -9   4  11          5.94          6.50         8.32 o                         
  -7   4  11        291.05        333.33        14.11 o                         
  -5   4  11       1779.33       1697.13        44.57 o                         
  -3   4  11        812.36        758.56        40.37 o                         
  -1   4  11        133.64        126.00        13.31 o                         
   1   4  11        676.97        650.22        18.55 o                         
   3   4  11       2470.25       2548.24        39.40 o                         
   5   4  11        632.18        581.51        32.57 o                         
   7   4  11        175.58        169.14        10.91 o                         
   9   4  11        236.36        240.43        12.53 o                         
  11   4  11        566.11        551.22        22.27 o                         
 -10   5  11          0.12          2.05        16.32 o                         
  -8   5  11        823.32        800.11        25.79 o                         
  -6   5  11        217.70        188.40        13.11 o                         
  -4   5  11        447.28        496.58        17.74 o                         
  -2   5  11         62.74         84.24        12.06 o                         
   0   5  11        376.76        384.65        17.73 o                         
   2   5  11         79.13         90.06         9.44 o                         
   4   5  11        758.94        883.50        44.76 o                         
   6   5  11        461.87        518.80        29.84 o                         
 -24   0  12        145.66        120.40        16.93 o                         
 -22   0  12        114.51        113.96        22.56 o                         
 -20   0  12       1003.06       1032.43        48.42 o                         
 -18   0  12       5531.00       5638.19       129.80 o                         
 -16   0  12        249.85        304.36        54.28 o                         
 -14   0  12       7418.09       7229.28       142.67 o                         
 -12   0  12       1087.01       1021.50        51.39 o                         
 -10   0  12       1585.15       1474.32        41.80 o                         
  -8   0  12      21827.38      21959.40       365.11 o                         
  -6   0  12      14438.94      14357.79       301.83 o                         
  -4   0  12      12775.54      12960.76       178.61 o                         
  -2   0  12       1117.35       1114.02        24.98 o                         
   0   0  12        871.87       1159.50        28.10 o                         
   2   0  12       1545.82       1561.02        40.96 o                         
   4   0  12       2697.76       2821.08        54.69 o                         
   6   0  12       1951.38       1833.11        35.15 o                         
   8   0  12       5252.90       5482.38       101.10 o                         
  10   0  12       3297.86       3256.51        53.36 o                         
  12   0  12        665.86        673.53        23.34 o                         
  14   0  12        545.24        602.03        19.69 o                         
  16   0  12        870.19        912.34        30.13 o                         
 -23   1  12        275.71        266.09        25.99 o                         
 -21   1  12         51.23         53.76        11.72 o                         
 -19   1  12        105.14        106.93        11.70 o                         
 -17   1  12       1490.59       1602.29        35.29 o                         
 -15   1  12         88.27        105.89        11.42 o                         
 -13   1  12          1.26          4.87         7.73 o                         
 -11   1  12        103.47         74.40         9.67 o                         
  -9   1  12       1334.49       1388.11        27.21 o                         
  -7   1  12       1145.84       1081.75        23.07 o                         
  -5   1  12        256.81        307.04        12.32 o                         
  -3   1  12          6.53          7.66         6.34 o                         
  -1   1  12        296.74        336.27        10.87 o                         
   1   1  12       7030.47       7326.40        84.22 o                         
   3   1  12        186.91        182.12         8.66 o                         
   5   1  12         25.12         17.44         6.97 o                         
   7   1  12        989.02        996.41        19.00 o                         
   9   1  12        606.19        628.00        15.09 o                         
  11   1  12        376.39        346.52        16.60 o                         
  13   1  12         45.02         35.03         7.83 o                         
  15   1  12        198.55        182.51         8.49 o                         
  17   1  12         72.49         62.83        11.96 o                         
 -22   2  12         26.47         41.58        10.67 o                         
 -20   2  12          0.38          1.00         8.29 o                         
 -18   2  12       1157.55       1179.86        29.70 o                         
 -16   2  12        392.76        336.31        20.28 o                         
 -14   2  12         11.20         15.89        10.47 o                         
 -12   2  12        121.30        137.81        10.74 o                         
 -10   2  12         42.57         31.83         7.25 o                         
  -8   2  12        175.59        187.55         8.55 o                         
  -6   2  12        131.85        190.86        25.58 o                         
  -4   2  12       1285.19       1277.74        23.57 o                         
  -2   2  12       2220.15       2376.84        34.56 o                         
   0   2  12        556.37        639.85        14.15 o                         
   2   2  12       2152.33       2145.06        28.60 o                         
   4   2  12        472.40        504.61        14.09 o                         
   6   2  12        281.86        301.91        12.91 o                         
   8   2  12        799.97        821.73        21.69 o                         
  10   2  12       1150.54       1136.01        20.88 o                         
  12   2  12        603.78        563.31        13.26 o                         
  14   2  12        700.17        749.71        18.53 o                         
  16   2  12        703.66        778.36        50.98 o                         
 -19   3  12        365.34        358.68        17.36 o                         
 -17   3  12       2402.31       2458.13        46.53 o                         
 -15   3  12       2174.73       2252.39        39.67 o                         
 -13   3  12       2333.55       2231.75        49.98 o                         
 -11   3  12         50.86         79.93         8.62 o                         
  -9   3  12       1151.35       1241.43        25.47 o                         
  -7   3  12       3113.16       3221.99        57.62 o                         
  -5   3  12       3103.51       3174.29        41.22 o                         
  -3   3  12        434.79        441.36        12.50 o                         
  -1   3  12       4962.94       4935.88        61.33 o                         
   1   3  12        450.33        457.78        19.24 o                         
   3   3  12       2520.84       2582.85        32.86 o                         
   5   3  12       1105.80       1107.57        22.66 o                         
   7   3  12       1891.14       1740.83        37.50 o                         
   9   3  12       1232.97       1137.60        36.13 o                         
  11   3  12        123.42        106.32        12.41 o                         
  13   3  12        251.68        286.40        21.79 o                         
 -18   4  12        677.63        542.83        29.84 o                         
 -16   4  12        411.71        356.29        24.01 o                         
 -14   4  12          0.11          3.58        12.26 o                         
 -12   4  12        297.60        283.77        13.68 o                         
 -10   4  12        199.20        225.73        13.15 o                         
  -8   4  12        508.16        554.96        17.27 o                         
  -6   4  12        451.20        462.55        14.84 o                         
  -4   4  12          3.23         -7.17         8.98 o                         
  -2   4  12          8.80         14.47         9.29 o                         
   0   4  12        509.40        583.26        21.97 o                         
   2   4  12       1186.43       1251.88        28.25 o                         
   4   4  12        307.12        290.57        13.45 o                         
   6   4  12        596.81        613.58        17.88 o                         
   8   4  12        318.91        311.04        12.56 o                         
  10   4  12        199.73        168.79        12.55 o                         
 -11   5  12        132.74         86.20        28.18 o                         
  -9   5  12        166.95        122.67        23.21 o                         
  -7   5  12        340.72        340.96        20.90 o                         
  -5   5  12         26.77         38.32         8.43 o                         
  -3   5  12        268.16        313.57        25.84 o                         
  -1   5  12        596.13        675.16        26.68 o                         
   1   5  12        533.19        572.37        20.22 o                         
   3   5  12        291.13        325.19        48.68 o                         
   5   5  12       1209.59       1270.51        58.02 o                         
 -22   1  13        484.20        531.17        21.99 o                         
 -20   1  13         14.86         26.84        10.66 o                         
 -18   1  13         30.34         46.90        10.20 o                         
 -16   1  13       1671.03       1624.53        32.31 o                         
 -14   1  13        678.15        679.20        19.82 o                         
 -12   1  13        607.86        546.93        15.12 o                         
 -10   1  13        110.91        134.15        11.80 o                         
  -8   1  13       1689.78       1849.64        31.64 o                         
  -6   1  13       2326.65       2245.66        40.21 o                         
  -4   1  13       6785.83       6764.52        76.77 o                         
  -2   1  13      17994.85      18835.82       179.28 o                         
   0   1  13        821.89        989.56        18.91 o                         
   2   1  13        565.44        603.54        16.69 o                         
   4   1  13       7316.01       7287.42        73.78 o                         
   6   1  13       3887.16       3896.98        44.57 o                         
   8   1  13        910.18        953.79        18.45 o                         
  10   1  13        105.89        100.13        12.84 o                         
  12   1  13        268.92        296.56        10.39 o                         
  14   1  13        741.74        748.48        19.21 o                         
  16   1  13        659.93        722.51        17.83 o                         
 -21   2  13         42.31         34.27        14.31 o                         
 -19   2  13          1.71          4.97         9.26 o                         
 -17   2  13         11.44         -3.48        10.60 o                         
 -15   2  13        330.97        322.47        16.65 o                         
 -13   2  13        779.55        795.98        25.82 o                         
 -11   2  13       4041.30       3911.88        61.49 o                         
  -9   2  13         44.19         68.57         7.95 o                         
  -7   2  13        117.07        128.22         8.65 o                         
  -5   2  13       2129.53       2218.18        29.96 o                         
  -3   2  13       8238.91       8282.48        88.85 o                         
  -1   2  13          7.68          5.44         5.83 o                         
   1   2  13        474.84        517.34        12.21 o                         
   3   2  13        326.90        284.22        11.12 o                         
   5   2  13       2221.79       2098.29        35.33 o                         
   7   2  13        236.77        211.77        11.54 o                         
   9   2  13        196.83        186.72        10.03 o                         
  11   2  13         41.92         47.39         8.10 o                         
  13   2  13        267.21        245.71         9.86 o                         
  15   2  13        214.39        211.70        10.74 o                         
 -20   3  13          6.48          5.89         7.50 o                         
 -18   3  13          5.89         12.49        16.03 o                         
 -16   3  13        141.04        136.84        14.62 o                         
 -14   3  13        953.91        937.96        23.38 o                         
 -12   3  13        922.22        832.74        23.19 o                         
 -10   3  13         54.27         32.25         8.46 o                         
  -8   3  13       1157.37       1142.47        24.30 o                         
  -6   3  13       2821.83       2933.80        47.85 o                         
  -4   3  13        337.15        310.57        15.26 o                         
  -2   3  13       1182.93       1205.99        27.82 o                         
   0   3  13        177.71        188.07        11.37 o                         
   2   3  13        292.74        307.22        12.54 o                         
   4   3  13         13.14         15.05         7.87 o                         
   6   3  13         33.11         17.28        10.50 o                         
   8   3  13        424.74        395.29        19.83 o                         
  10   3  13          0.17        -11.53        11.53 o                         
  12   3  13         64.10         65.29         8.09 o                         
 -17   4  13        161.66        112.81        11.07 o                         
 -15   4  13        480.84        495.44        25.83 o                         
 -13   4  13       2180.30       2163.51        45.55 o                         
 -11   4  13        245.75        273.60        14.22 o                         
  -9   4  13       3392.00       3152.54        53.54 o                         
  -7   4  13        868.13        866.96        21.95 o                         
  -5   4  13       2036.84       2141.02        40.36 o                         
  -3   4  13        287.67        285.31        13.16 o                         
  -1   4  13        608.81        615.12        21.26 o                         
   1   4  13          6.64          3.50         8.94 o                         
   3   4  13         28.71         23.68         8.25 o                         
   5   4  13        843.13        812.61        30.67 o                         
   7   4  13       2848.79       2918.93        46.61 o                         
   9   4  13        451.57        500.95        19.50 o                         
 -10   5  13         18.02         11.60        16.58 o                         
  -8   5  13        539.37        464.04        27.03 o                         
  -6   5  13        119.77        109.61        14.17 o                         
  -4   5  13        382.90        464.69        19.73 o                         
  -2   5  13        138.70        141.10        11.51 o                         
   0   5  13        425.94        475.43        34.13 o                         
   2   5  13         59.18         44.05         9.91 o                         
   4   5  13          9.08          4.14        10.78 o                         
 -24   0  14       1173.10       1310.29        67.14 o                         
 -22   0  14        325.04        387.24        31.08 o                         
 -20   0  14       2357.31       2454.23        77.61 o                         
 -18   0  14       3363.68       3448.95        97.35 o                         
 -16   0  14       8295.78       8276.84       299.91 o                         
 -14   0  14       3429.87       3316.44        69.56 o                         
 -12   0  14        644.74        688.76        25.48 o                         
 -10   0  14       4488.03       4662.13       108.56 o                         
  -8   0  14      12645.51      13239.47       229.23 o                         
  -6   0  14        387.30        462.94        19.05 o                         
  -4   0  14         56.84         23.11         9.05 o                         
  -2   0  14       1196.19       1397.51        35.70 o                         
   0   0  14       9319.43       9492.97       150.56 o                         
   2   0  14        738.23        812.68        26.84 o                         
   4   0  14        858.77        837.38        21.62 o                         
   6   0  14       3171.32       3098.06        48.58 o                         
   8   0  14       2574.17       2581.70        42.84 o                         
  10   0  14       2239.58       2241.62        55.65 o                         
  12   0  14        585.69        563.34        19.34 o                         
  14   0  14        136.72        146.84        10.43 o                         
  16   0  14        812.87        742.59        46.42 o                         
 -23   1  14        926.52        969.11        58.85 o                         
 -21   1  14         17.47         29.16        14.81 o                         
 -19   1  14        667.72        659.31        20.22 o                         
 -17   1  14        853.42        869.86        25.03 o                         
 -15   1  14         67.91        101.60        12.81 o                         
 -13   1  14         44.36         35.23         9.26 o                         
 -11   1  14         60.82         40.48         8.09 o                         
  -9   1  14          1.85         -1.22         7.55 o                         
  -7   1  14       1098.18       1160.11        19.71 o                         
  -5   1  14         47.16         42.94         7.63 o                         
  -3   1  14       6895.60       7133.05        76.36 o                         
  -1   1  14        207.33        229.15        13.71 o                         
   1   1  14       1367.36       1315.54        19.45 o                         
   3   1  14         76.21         88.89         7.89 o                         
   5   1  14       2041.45       1940.20        25.61 o                         
   7   1  14        540.91        563.28        13.91 o                         
   9   1  14          3.60         16.21         8.54 o                         
  11   1  14         51.98         55.26         7.51 o                         
  13   1  14         51.43         63.53         7.93 o                         
  15   1  14        650.83        649.71        20.23 o                         
 -22   2  14        530.84        593.40        45.59 o                         
 -20   2  14         59.57         80.24        10.30 o                         
 -18   2  14        372.11        363.08        17.26 o                         
 -16   2  14        104.73         86.18        12.41 o                         
 -14   2  14       2979.61       3014.05        51.69 o                         
 -12   2  14       2349.83       2360.36        42.30 o                         
 -10   2  14        394.50        344.33        15.97 o                         
  -8   2  14        750.24        777.75        15.72 o                         
  -6   2  14        727.87        718.17        15.96 o                         
  -4   2  14       4729.45       4733.33        51.56 o                         
  -2   2  14       1008.49       1011.80        20.39 o                         
   0   2  14        630.36        618.99        16.14 o                         
   2   2  14          1.46         10.79         7.29 o                         
   4   2  14         72.13         57.91        10.04 o                         
   6   2  14       5197.04       5191.71        61.46 o                         
   8   2  14        329.89        310.67        12.72 o                         
  10   2  14        213.91        209.40        10.42 o                         
  12   2  14        290.13        273.60        11.58 o                         
  14   2  14         62.98         61.70        10.81 o                         
 -19   3  14        448.81        445.95        23.28 o                         
 -17   3  14         92.42        107.11        15.76 o                         
 -15   3  14        992.91        985.99        23.22 o                         
 -13   3  14         41.53         62.27        14.55 o                         
 -11   3  14         35.56         64.63        11.71 o                         
  -9   3  14       7238.49       6975.41        82.27 o                         
  -7   3  14       2324.61       2473.68        36.53 o                         
  -5   3  14       1220.43       1235.52        24.78 o                         
  -3   3  14        157.42        140.05         9.44 o                         
  -1   3  14       4841.77       4922.74        55.50 o                         
   1   3  14         76.92         81.42         8.92 o                         
   3   3  14        819.82        885.14        25.10 o                         
   5   3  14         65.81         75.54         9.66 o                         
   7   3  14       1108.47       1115.97        30.04 o                         
   9   3  14        741.87        683.72        27.22 o                         
  11   3  14        315.79        304.58        14.87 o                         
 -16   4  14         58.75         41.44        21.55 o                         
 -14   4  14         48.19         51.71         9.88 o                         
 -12   4  14         13.80         30.99        14.10 o                         
 -10   4  14        250.42        243.58        13.90 o                         
  -8   4  14        361.55        337.59        14.56 o                         
  -6   4  14        206.34        193.03        13.84 o                         
  -4   4  14        453.26        434.37        27.73 o                         
  -2   4  14        166.96        161.34        11.80 o                         
   0   4  14         57.11         70.21         9.11 o                         
   2   4  14       1241.49       1302.15        34.37 o                         
   4   4  14        270.49        247.22        24.71 o                         
   6   4  14        641.99        636.06        23.26 o                         
   8   4  14         82.54         64.70         9.49 o                         
  -9   5  14        466.07        480.67        36.47 o                         
  -7   5  14         59.28         58.80        10.88 o                         
  -5   5  14       1604.59       1682.96       101.51 o                         
  -3   5  14       1682.54       1781.45        54.67 o                         
  -1   5  14        183.91        178.90        17.87 o                         
   1   5  14          7.94         -1.88        11.97 o                         
 -22   1  15        749.91        822.33        29.52 o                         
 -20   1  15        875.54        889.17        22.09 o                         
 -18   1  15        350.01        346.62        13.38 o                         
 -16   1  15        208.84        205.86        19.29 o                         
 -14   1  15        889.23        936.61        24.34 o                         
 -12   1  15       4987.01       5018.24        61.46 o                         
 -10   1  15        425.08        359.43        13.11 o                         
  -8   1  15        604.92        643.26        18.55 o                         
  -6   1  15       2025.68       1969.56        28.78 o                         
  -4   1  15       1554.86       1641.90        29.58 o                         
  -2   1  15        873.43        822.55        28.32 o                         
   0   1  15        303.71        314.13        10.20 o                         
   2   1  15        753.71        834.80        15.45 o                         
   4   1  15          7.53          7.31         7.86 o                         
   6   1  15       1078.02       1016.32        18.77 o                         
   8   1  15       8709.64       9044.07        96.18 o                         
  10   1  15       2657.42       2756.34        35.91 o                         
  12   1  15        473.36        483.96        12.63 o                         
  14   1  15        244.91        259.58        13.45 o                         
 -21   2  15       1055.02       1082.49        32.98 o                         
 -19   2  15        244.30        233.63        13.47 o                         
 -17   2  15         37.07         40.81        17.59 o                         
 -15   2  15        250.29        258.66        15.65 o                         
 -13   2  15       1109.56       1159.54        26.98 o                         
 -11   2  15       2064.57       1933.87        33.63 o                         
  -9   2  15        704.72        713.81        19.34 o                         
  -7   2  15        880.77        893.36        20.86 o                         
  -5   2  15         67.01         58.25         7.56 o                         
  -3   2  15        474.33        512.90        15.92 o                         
  -1   2  15       2229.85       2260.69        29.58 o                         
   1   2  15       2415.89       2441.62        33.47 o                         
   3   2  15          8.82         20.22         8.82 o                         
   5   2  15        261.57        274.97        15.46 o                         
   7   2  15        320.54        274.24        12.00 o                         
   9   2  15       1240.82       1267.20        27.25 o                         
  11   2  15         15.18         11.10         7.49 o                         
  13   2  15         14.23          4.21         8.30 o                         
 -20   3  15          1.06          0.39         8.69 o                         
 -18   3  15       1126.01       1173.19        29.89 o                         
 -16   3  15         41.16         61.72        12.63 o                         
 -14   3  15          3.13         11.64         9.36 o                         
 -12   3  15        384.55        349.01        14.70 o                         
 -10   3  15          6.83         10.17         9.34 o                         
  -8   3  15       1811.53       1766.48        29.25 o                         
  -6   3  15        107.40        112.91        10.23 o                         
  -4   3  15        145.63        119.49         9.03 o                         
  -2   3  15       3300.30       3291.40        54.81 o                         
   0   3  15       1334.67       1326.66        25.71 o                         
   2   3  15        406.30        391.50        19.01 o                         
   4   3  15         59.64         67.35         8.39 o                         
   6   3  15        552.17        582.30        17.32 o                         
   8   3  15        876.13        841.80        22.07 o                         
  10   3  15          2.82         -4.40         6.18 o                         
  12   3  15          9.22         14.81         8.82 o                         
 -17   4  15        178.38        143.24        27.31 o                         
 -15   4  15        293.25        271.23        19.62 o                         
 -13   4  15        929.02        907.44        41.01 o                         
 -11   4  15       1767.65       1654.92        35.64 o                         
  -9   4  15         12.21         26.72         7.86 o                         
  -7   4  15          8.73          6.07         8.27 o                         
  -5   4  15        138.35        137.71        11.33 o                         
  -3   4  15       1004.91       1011.47        24.66 o                         
  -1   4  15       2507.46       2651.33        46.72 o                         
   1   4  15        183.67        186.05        11.16 o                         
   3   4  15          0.97         -7.57         7.57 o                         
   5   4  15       1181.29       1206.08        27.44 o                         
   7   4  15        449.37        481.48        17.36 o                         
 -10   5  15        320.62        335.70        26.52 o                         
  -8   5  15         54.87         71.28        17.41 o                         
  -6   5  15          0.27        -13.26        13.26 o                         
  -4   5  15         65.90         95.12        21.83 o                         
  -2   5  15        353.63        350.04        34.91 o                         
   0   5  15        164.64        158.64        12.54 o                         
 -24   0  16        290.23        514.65        47.25 o                         
 -22   0  16          5.44         31.18        16.02 o                         
 -20   0  16        140.60        167.91        19.46 o                         
 -18   0  16       7421.72       8203.49       159.96 o                         
 -16   0  16        607.13        638.95        25.87 o                         
 -14   0  16         95.79        109.36        13.63 o                         
 -12   0  16       4636.20       4391.02        70.20 o                         
 -10   0  16       7987.10       7869.87       115.24 o                         
  -8   0  16      11507.59      11755.39       150.42 o                         
  -6   0  16       2779.35       2705.61        56.44 o                         
  -4   0  16       6429.91       6426.74        80.57 o                         
  -2   0  16       5586.56       5598.26        91.10 o                         
   0   0  16       1770.31       1557.63        31.39 o                         
   2   0  16         67.60         71.44        10.80 o                         
   4   0  16         45.69         44.12        13.15 o                         
   6   0  16       1351.45       1298.05        27.33 o                         
   8   0  16       2980.27       2992.82        88.78 o                         
  10   0  16        229.79        257.18        12.86 o                         
  12   0  16       1546.01       1584.56        31.29 o                         
  14   0  16        140.67        137.21        12.07 o                         
 -23   1  16          6.05         13.60        11.84 o                         
 -21   1  16         13.92         27.96        11.72 o                         
 -19   1  16        239.85        264.59        15.35 o                         
 -17   1  16        420.52        434.04        15.60 o                         
 -15   1  16         48.75         58.67         9.37 o                         
 -13   1  16        193.75        176.94        11.27 o                         
 -11   1  16        341.66        355.81        12.40 o                         
  -9   1  16          2.06          1.12         7.47 o                         
  -7   1  16          9.39          8.11         6.62 o                         
  -5   1  16        754.71        677.08        13.82 o                         
  -3   1  16       1226.19       1120.18        17.85 o                         
  -1   1  16       1407.00       1468.53        20.06 o                         
   1   1  16        276.77        289.53        10.08 o                         
   3   1  16        172.54        177.29         9.27 o                         
   5   1  16         47.55         57.11         8.04 o                         
   7   1  16       3798.46       3986.28        47.01 o                         
   9   1  16        743.78        731.00        16.49 o                         
  11   1  16          2.42          1.29         6.78 o                         
  13   1  16        426.60        424.21        13.28 o                         
 -22   2  16        230.62        238.95        22.79 o                         
 -20   2  16         20.84         -1.59        11.27 o                         
 -18   2  16       1333.02       1356.34        28.70 o                         
 -16   2  16        627.07        627.40        32.04 o                         
 -14   2  16        319.80        348.28        18.83 o                         
 -12   2  16        129.49        108.67        10.61 o                         
 -10   2  16       1940.60       1798.92        32.07 o                         
  -8   2  16         93.39        111.04         9.59 o                         
  -6   2  16        231.95        197.86         9.97 o                         
  -4   2  16        164.23        140.29         8.52 o                         
  -2   2  16       8464.42       8725.83       100.83 o                         
   0   2  16       2071.04       2066.14        31.76 o                         
   2   2  16        266.98        246.82        12.46 o                         
   4   2  16         13.71         18.21         8.96 o                         
   6   2  16       5486.98       5441.73        69.11 o                         
   8   2  16        803.71        801.13        18.86 o                         
  10   2  16        840.25        848.73        21.91 o                         
  12   2  16         37.88         33.77         6.30 o                         
 -19   3  16       1190.10       1171.13        74.60 o                         
 -17   3  16       1030.75        994.48        25.94 o                         
 -15   3  16         28.83         11.40         9.39 o                         
 -13   3  16       1297.85       1332.40        32.52 o                         
 -11   3  16        791.56        891.85        22.41 o                         
  -9   3  16       3388.18       3457.39        64.69 o                         
  -7   3  16        547.16        555.91        21.92 o                         
  -5   3  16          3.01         -0.48         8.77 o                         
  -3   3  16       1560.85       1500.90        29.27 o                         
  -1   3  16        133.29        125.04         9.96 o                         
   1   3  16       1919.59       1954.81        57.04 o                         
   3   3  16       2127.24       2115.06        33.11 o                         
   5   3  16          0.88          2.57         8.50 o                         
   7   3  16         74.31        108.75         9.16 o                         
   9   3  16        312.81        327.21        14.93 o                         
  11   3  16        957.05        965.49        82.43 o                         
 -16   4  16         14.32          7.74         7.77 o                         
 -14   4  16        295.35        272.43        14.06 o                         
 -12   4  16        244.69        235.27        22.44 o                         
 -10   4  16         42.86         56.44         9.47 o                         
  -8   4  16        124.61         82.42         9.44 o                         
  -6   4  16          8.67          2.20         9.29 o                         
  -4   4  16         11.90         19.54         9.08 o                         
  -2   4  16        289.99        290.02        14.29 o                         
   0   4  16        733.85        712.77        20.09 o                         
   2   4  16        167.57        181.11        10.03 o                         
   4   4  16          0.80          2.88         8.75 o                         
   6   4  16         73.23        103.96        11.08 o                         
  -7   5  16          1.89         12.43        13.26 o                         
  -5   5  16         54.45         49.86        10.83 o                         
  -3   5  16        387.93        483.36        21.24 o                         
  -1   5  16        267.76        309.47        17.79 o                         
 -22   1  17        516.27        544.86        23.88 o                         
 -20   1  17       3536.33       3727.88        55.66 o                         
 -18   1  17         67.14         75.91        10.03 o                         
 -16   1  17        466.15        402.25        21.24 o                         
 -14   1  17        340.04        310.54        12.77 o                         
 -12   1  17        865.55        828.91        19.82 o                         
 -10   1  17       3198.79       3188.05        40.58 o                         
  -8   1  17       3298.18       3135.76        40.26 o                         
  -6   1  17        101.19         88.31         8.15 o                         
  -4   1  17        237.87        192.30         9.24 o                         
  -2   1  17         30.45         17.12         6.40 o                         
   0   1  17       6156.29       6256.65        59.56 o                         
   2   1  17       3059.51       3116.77        39.08 o                         
   4   1  17        129.77        143.06         8.86 o                         
   6   1  17        368.18        388.21        13.66 o                         
   8   1  17       1748.99       1820.39        27.84 o                         
  10   1  17        265.21        274.84        10.02 o                         
  12   1  17        838.94        919.99        21.70 o                         
 -21   2  17        217.07        213.07        25.80 o                         
 -19   2  17         84.77         98.81         9.73 o                         
 -17   2  17        326.08        353.45        16.89 o                         
 -15   2  17        113.58        118.02        10.81 o                         
 -13   2  17        108.31         84.77        11.67 o                         
 -11   2  17         37.05         10.13         8.84 o                         
  -9   2  17       1191.00       1236.84        27.92 o                         
  -7   2  17       1487.27       1530.45        33.92 o                         
  -5   2  17          3.16         -4.10         8.11 o                         
  -3   2  17       1001.23        948.44        25.55 o                         
  -1   2  17       2595.41       2599.94        46.79 o                         
   1   2  17        972.40        970.43        26.18 o                         
   3   2  17         55.20         47.11         8.46 o                         
   5   2  17         16.13         33.38         8.35 o                         
   7   2  17        120.53        128.52         9.25 o                         
   9   2  17        298.49        279.46        13.69 o                         
  11   2  17        258.17        247.34        12.22 o                         
 -20   3  17        466.36        487.30        31.50 o                         
 -18   3  17        121.86        119.44        16.70 o                         
 -16   3  17         78.51         85.75         9.68 o                         
 -14   3  17        135.60        114.76        11.47 o                         
 -12   3  17        115.41        125.83        10.55 o                         
 -10   3  17        257.68        287.10        15.04 o                         
  -8   3  17        338.42        286.58        26.64 o                         
  -6   3  17        102.12        105.43        10.39 o                         
  -4   3  17        222.97        239.27        13.58 o                         
  -2   3  17        412.68        411.90        22.70 o                         
   0   3  17        719.14        695.16        19.76 o                         
   2   3  17        303.52        286.53        15.80 o                         
   4   3  17         47.38         37.60         9.38 o                         
   6   3  17        297.79        243.77        10.69 o                         
   8   3  17         80.00        103.85         9.57 o                         
  10   3  17        356.71        336.51        16.17 o                         
 -15   4  17        125.01        130.30        12.27 o                         
 -13   4  17        110.52        130.08        12.11 o                         
 -11   4  17       3936.55       3783.09        97.97 o                         
  -9   4  17       3333.59       3266.43        50.52 o                         
  -7   4  17        195.83        190.99        13.11 o                         
  -5   4  17         10.32          1.58         9.78 o                         
  -3   4  17        371.25        389.54        17.29 o                         
  -1   4  17       3076.17       3264.42       141.58 o                         
   1   4  17        559.96        587.89        18.59 o                         
   3   4  17       1197.53       1269.06        70.80 o                         
   5   4  17        203.17        181.47        12.24 o                         
  -6   5  17        185.56        159.15        19.89 o                         
  -4   5  17        603.99        576.82        35.64 o                         
 -22   0  18         57.23         36.68        17.47 o                         
 -20   0  18        146.51        167.02        19.69 o                         
 -18   0  18       1096.20       1101.16        44.71 o                         
 -16   0  18        138.07        145.66        22.23 o                         
 -14   0  18        273.81        246.86        16.79 o                         
 -12   0  18        372.99        380.00        19.01 o                         
 -10   0  18        303.23        364.80        17.33 o                         
  -8   0  18       2178.37       2084.92        37.48 o                         
  -6   0  18        178.81        167.48        11.44 o                         
  -4   0  18       1288.81       1285.01        30.70 o                         
  -2   0  18       1738.75       1851.53        32.91 o                         
   0   0  18       2286.34       2167.92        44.53 o                         
   2   0  18       1606.02       1656.20        46.76 o                         
   4   0  18       2516.38       2568.32        48.87 o                         
   6   0  18          1.92        -13.85        13.85 o                         
   8   0  18        600.32        610.14        20.91 o                         
  10   0  18       5148.78       5695.88       146.29 o                         
  12   0  18       1992.53       1945.68        49.09 o                         
 -23   1  18          4.72        -10.03        10.03 o                         
 -21   1  18       2701.80       3061.37        59.50 o                         
 -19   1  18        662.64        690.61        25.54 o                         
 -17   1  18         20.72         21.63         8.93 o                         
 -15   1  18        922.01        946.43        22.04 o                         
 -13   1  18        316.17        328.84        12.85 o                         
 -11   1  18        310.26        314.90        12.87 o                         
  -9   1  18          6.74          2.84         9.98 o                         
  -7   1  18        793.38        856.52        17.74 o                         
  -5   1  18       4786.06       4935.76        52.88 o                         
  -3   1  18       1135.80       1133.11        17.28 o                         
  -1   1  18          0.58         -7.73         7.73 o                         
   1   1  18        156.73        150.16        10.30 o                         
   3   1  18       2710.93       2560.22        32.16 o                         
   5   1  18       1501.57       1489.79        32.99 o                         
   7   1  18          1.08         -5.72         7.19 o                         
   9   1  18         10.62          3.01         7.59 o                         
  11   1  18         81.70         69.85         7.81 o                         
  13   1  18         30.24         11.60        20.72 o                         
 -20   2  18        835.44        961.97        27.96 o                         
 -18   2  18       1454.22       1531.50        49.44 o                         
 -16   2  18         49.24         56.04        10.39 o                         
 -14   2  18        934.91        866.37        23.61 o                         
 -12   2  18       1224.23       1363.90        27.49 o                         
 -10   2  18        270.11        240.02        14.66 o                         
  -8   2  18        869.46        864.89        23.84 o                         
  -6   2  18       5684.82       5950.64        92.07 o                         
  -4   2  18       2678.69       2637.79        42.95 o                         
  -2   2  18        472.43        444.01        19.64 o                         
   0   2  18        355.36        319.23        12.84 o                         
   2   2  18       1814.44       1820.48        27.15 o                         
   4   2  18       2630.05       2683.90        40.40 o                         
   6   2  18        547.02        549.09        15.32 o                         
   8   2  18          9.38         10.38         8.32 o                         
  10   2  18        340.23        327.45        12.06 o                         
 -19   3  18         34.14         28.30        14.51 o                         
 -17   3  18         50.78         51.67        12.97 o                         
 -15   3  18        454.80        446.57        14.53 o                         
 -13   3  18         47.76         68.49        11.54 o                         
 -11   3  18        581.09        542.20        22.00 o                         
  -9   3  18        131.32        149.54        12.25 o                         
  -7   3  18       1421.87       1445.70        28.64 o                         
  -5   3  18        184.88        197.57        14.37 o                         
  -3   3  18       1243.89       1288.77        30.13 o                         
  -1   3  18         26.38         42.05         9.62 o                         
   1   3  18       3145.34       3307.44        58.16 o                         
   3   3  18         78.47         80.17        11.92 o                         
   5   3  18         52.55         60.24        10.04 o                         
   7   3  18          0.41          8.54         7.08 o                         
   9   3  18        917.97        906.11        34.10 o                         
 -14   4  18        232.16        223.12        19.18 o                         
 -12   4  18        743.87        723.63        32.23 o                         
 -10   4  18         74.45         48.35        35.64 o                         
  -8   4  18        783.18        697.92        27.03 o                         
  -6   4  18        287.70        333.05        23.56 o                         
  -4   4  18          0.25        -15.04        15.04 o                         
  -2   4  18        236.87        254.98        13.26 o                         
   0   4  18        698.48        707.88        22.64 o                         
   2   4  18         51.76         41.47         9.82 o                         
   4   4  18         59.13         39.09        13.93 o                         
 -22   1  19        616.04        660.45       119.36 o                         
 -20   1  19          8.60          8.05         9.90 o                         
 -18   1  19       1416.46       1525.50        30.10 o                         
 -16   1  19       4494.33       4532.56        57.35 o                         
 -14   1  19        806.24        866.32        22.15 o                         
 -12   1  19        563.16        577.36        18.55 o                         
 -10   1  19       5425.81       5533.72        74.42 o                         
  -8   1  19       2290.87       2367.88        35.06 o                         
  -6   1  19       2248.68       2291.33        33.88 o                         
  -4   1  19         64.40         76.63         8.75 o                         
  -2   1  19         13.00          0.66         9.25 o                         
   0   1  19        204.90        199.78         9.83 o                         
   2   1  19        785.44        727.30        18.69 o                         
   4   1  19       1470.91       1415.09        43.79 o                         
   6   1  19         16.50         19.99         8.13 o                         
   8   1  19        206.67        187.96         9.48 o                         
  10   1  19          2.65          8.09         6.54 o                         
  12   1  19        545.63        563.01        43.70 o                         
 -21   2  19         44.04         60.79        10.23 o                         
 -19   2  19        802.62        839.79        20.20 o                         
 -17   2  19       1445.79       1573.44        32.12 o                         
 -15   2  19        112.27         90.22        11.52 o                         
 -13   2  19        413.12        380.33        14.00 o                         
 -11   2  19         81.65         70.99        10.24 o                         
  -9   2  19       1315.78       1320.41        26.36 o                         
  -7   2  19         99.56         91.69         9.72 o                         
  -5   2  19        256.68        236.09        12.34 o                         
  -3   2  19        734.36        748.18        22.02 o                         
  -1   2  19        312.25        277.61        17.89 o                         
   1   2  19          5.86          1.31        12.38 o                         
   3   2  19       2731.92       2899.45        48.91 o                         
   5   2  19       1208.69       1248.19        25.12 o                         
   7   2  19          2.62          6.25         8.97 o                         
   9   2  19          0.15          1.03         6.56 o                         
 -18   3  19        110.13        107.04        14.81 o                         
 -16   3  19          4.00         -6.85         8.57 o                         
 -14   3  19          0.27         -5.62        10.22 o                         
 -12   3  19        352.56        295.76        15.89 o                         
 -10   3  19        545.53        512.31        20.70 o                         
  -8   3  19          2.76         -7.16         9.57 o                         
  -6   3  19       1401.42       1427.29        33.30 o                         
  -4   3  19         31.06         10.50        10.38 o                         
  -2   3  19         36.98         39.51        10.88 o                         
   0   3  19        989.84       1004.04        24.34 o                         
   2   3  19       2200.21       2246.10        46.13 o                         
   4   3  19        234.66        263.61        14.04 o                         
   6   3  19         29.28         34.70         8.96 o                         
   8   3  19        452.43        454.24        18.62 o                         
 -13   4  19        560.58        423.48        35.64 o                         
 -11   4  19        950.41        791.29        33.75 o                         
  -9   4  19        586.59        637.38        20.84 o                         
  -7   4  19       2746.65       2840.14       119.47 o                         
  -5   4  19       1066.25       1072.26        30.64 o                         
  -3   4  19        624.09        587.01        24.55 o                         
  -1   4  19        227.04        208.69        15.96 o                         
   1   4  19        419.26        418.42        27.73 o                         
   3   4  19        463.05        456.63        32.33 o                         
 -22   0  20       1037.55       1041.36        34.11 o                         
 -20   0  20        639.15        635.29        25.74 o                         
 -18   0  20         90.30         77.55        13.97 o                         
 -16   0  20       1121.61       1204.35        33.74 o                         
 -14   0  20       2693.53       2667.38        56.13 o                         
 -12   0  20        636.68        565.87        22.51 o                         
 -10   0  20        475.14        524.89        23.25 o                         
  -8   0  20       7087.28       7271.04       109.37 o                         
  -6   0  20       5210.75       5201.01        83.36 o                         
  -4   0  20       2475.35       2437.14        52.04 o                         
  -2   0  20        532.88        588.50        27.67 o                         
   0   0  20          3.48         13.41        11.18 o                         
   2   0  20       1546.36       1659.36        44.73 o                         
   4   0  20         48.90         35.65        13.99 o                         
   6   0  20        775.45        842.50        28.11 o                         
   8   0  20       1686.30       1816.12        40.90 o                         
  10   0  20        245.86        216.54        20.64 o                         
 -21   1  20        295.93        283.65        14.58 o                         
 -19   1  20          8.81          8.29         9.06 o                         
 -17   1  20        470.21        517.57        18.82 o                         
 -15   1  20          4.80         10.44         8.72 o                         
 -13   1  20        819.57        850.53        20.70 o                         
 -11   1  20        225.04        248.61        11.74 o                         
  -9   1  20        825.62        866.06        22.15 o                         
  -7   1  20        359.92        362.63        13.09 o                         
  -5   1  20         41.80         37.93         9.09 o                         
  -3   1  20        475.41        472.39        13.28 o                         
  -1   1  20          0.79         18.47         8.38 o                         
   1   1  20        180.35        215.95        10.36 o                         
   3   1  20          1.48          6.61         8.60 o                         
   5   1  20        394.87        363.59        14.20 o                         
   7   1  20        993.48        995.40        19.57 o                         
   9   1  20        304.30        315.71        12.17 o                         
  11   1  20         27.92         39.65         8.53 o                         
 -20   2  20        895.81        896.64        30.79 o                         
 -18   2  20        422.61        478.58        19.74 o                         
 -16   2  20          4.33          6.91         9.62 o                         
 -14   2  20        239.26        257.54        22.18 o                         
 -12   2  20         28.45         24.42        11.16 o                         
 -10   2  20         43.55         42.54        11.68 o                         
  -8   2  20       1674.46       1740.27        36.55 o                         
  -6   2  20        425.79        415.55        15.42 o                         
  -4   2  20       1299.54       1319.66        27.41 o                         
  -2   2  20        750.36        782.49        23.97 o                         
   0   2  20        507.12        457.96        19.48 o                         
   2   2  20         26.09         13.34         9.97 o                         
   4   2  20        225.96        247.20        12.53 o                         
   6   2  20       5273.20       5208.91       106.50 o                         
   8   2  20          1.03         -4.99         9.67 o                         
 -17   3  20        431.62        382.94        40.62 o                         
 -15   3  20       3153.69       3161.51        67.54 o                         
 -13   3  20        375.62        363.67        16.38 o                         
 -11   3  20        451.90        377.10        15.63 o                         
  -9   3  20         22.63          5.67        11.37 o                         
  -7   3  20       1898.81       1999.78        45.61 o                         
  -5   3  20        612.82        604.23        21.52 o                         
  -3   3  20        578.38        609.70        22.61 o                         
  -1   3  20       1059.22       1070.21        23.50 o                         
   1   3  20        628.63        568.88        17.14 o                         
   3   3  20       1034.81       1046.80        29.78 o                         
   5   3  20        311.53        322.61        13.83 o                         
   7   3  20        350.44        345.41        16.40 o                         
 -12   4  20        538.65        478.86        20.61 o                         
 -10   4  20          6.90         17.06        16.63 o                         
  -8   4  20         51.11         45.92         9.75 o                         
  -6   4  20         21.18         36.60         9.93 o                         
  -4   4  20         61.61         59.97        11.03 o                         
  -2   4  20          0.20         -8.59         8.59 o                         
   0   4  20       1430.02       1374.25        40.44 o                         
   2   4  20         16.54          9.12        11.60 o                         
 -22   1  21         60.80         59.14         9.38 o                         
 -20   1  21        505.25        508.79        16.35 o                         
 -18   1  21        619.66        600.58        20.87 o                         
 -16   1  21        262.57        286.36        11.76 o                         
 -14   1  21        535.55        505.17        15.46 o                         
 -12   1  21       1620.43       1717.99        29.74 o                         
 -10   1  21         37.40         31.19         8.99 o                         
  -8   1  21       1702.88       1695.85        27.80 o                         
  -6   1  21       5090.87       5168.28        62.78 o                         
  -4   1  21       6642.24       6717.98        76.80 o                         
  -2   1  21       1591.14       1536.11        27.90 o                         
   0   1  21         10.11         10.64        13.38 o                         
   2   1  21       1091.51       1109.20        32.44 o                         
   4   1  21       4540.04       4456.43        60.55 o                         
   6   1  21          8.86         18.31         7.05 o                         
   8   1  21        334.65        325.90        13.90 o                         
  10   1  21         18.86         21.92         8.14 o                         
 -19   2  21         18.95         14.77         9.48 o                         
 -17   2  21         59.62         59.23         9.05 o                         
 -15   2  21        592.67        580.13        18.40 o                         
 -13   2  21        533.86        582.50        18.62 o                         
 -11   2  21        300.75        297.04        13.19 o                         
  -9   2  21         72.24         79.11        12.36 o                         
  -7   2  21        321.62        307.16        19.08 o                         
  -5   2  21       2060.60       2114.52        57.32 o                         
  -3   2  21          5.35          3.93        11.46 o                         
  -1   2  21         98.17         99.55        15.30 o                         
   1   2  21        113.37        119.49        15.86 o                         
   3   2  21        424.03        436.68        15.66 o                         
   5   2  21        878.20        935.60        23.09 o                         
   7   2  21        748.11        742.99        21.49 o                         
 -18   3  21         57.74         28.68        11.03 o                         
 -16   3  21        833.08        782.55        22.13 o                         
 -14   3  21        171.56        150.74        12.79 o                         
 -12   3  21         13.97         23.71         8.79 o                         
 -10   3  21        156.90        154.17        11.40 o                         
  -8   3  21         88.92         62.06        13.01 o                         
  -6   3  21        213.83        204.74        16.94 o                         
  -4   3  21          3.59         -8.98        14.21 o                         
  -2   3  21        282.08        274.49        13.83 o                         
   0   3  21         16.80          8.82        12.65 o                         
   2   3  21          0.41          5.98         9.26 o                         
   4   3  21        862.62        876.38        39.26 o                         
   6   3  21        246.62        237.40        13.27 o                         
 -11   4  21        909.62        904.86        27.73 o                         
  -9   4  21        109.68        129.31        30.67 o                         
  -7   4  21        886.71        847.65        37.95 o                         
  -5   4  21       1181.86       1275.50        36.94 o                         
  -3   4  21        399.56        444.21        49.80 o                         
  -1   4  21         10.50         11.19         9.38 o                         
 -22   0  22        418.41        416.84        30.67 o                         
 -20   0  22          3.58          6.40        10.60 o                         
 -18   0  22        104.87        144.32        21.04 o                         
 -16   0  22       1640.74       1725.80        44.05 o                         
 -14   0  22       1197.45       1284.16        38.17 o                         
 -12   0  22        580.24        599.75        25.05 o                         
 -10   0  22        264.53        284.34        17.69 o                         
  -8   0  22       2628.97       2584.55        51.94 o                         
  -6   0  22       1422.27       1513.66        42.05 o                         
  -4   0  22        423.34        383.98        30.27 o                         
  -2   0  22       3948.14       4021.56        74.53 o                         
   0   0  22       1570.44       1666.93        68.14 o                         
   2   0  22        897.41        894.46        32.49 o                         
   4   0  22        676.22        669.36        23.84 o                         
   6   0  22       6518.21       6670.99       126.27 o                         
   8   0  22        167.60        143.78        13.09 o                         
 -21   1  22        618.14        681.27        22.85 o                         
 -19   1  22          5.48         -0.56         7.71 o                         
 -17   1  22         40.35         42.83         8.97 o                         
 -15   1  22         36.25         33.33         8.68 o                         
 -13   1  22        489.53        481.30        14.77 o                         
 -11   1  22         42.38         53.78        15.28 o                         
  -9   1  22        752.73        733.14        19.71 o                         
  -7   1  22        319.38        293.27        12.97 o                         
  -5   1  22        228.97        237.22        15.96 o                         
  -3   1  22         62.93         57.28        11.31 o                         
  -1   1  22        723.00        725.55        27.33 o                         
   1   1  22        142.52        131.87        11.25 o                         
   3   1  22        168.86        144.78        12.75 o                         
   5   1  22         49.15         38.44         9.78 o                         
   7   1  22         75.35         56.76         7.75 o                         
   9   1  22          2.31         -8.70         9.38 o                         
 -20   2  22         49.07         65.76        22.38 o                         
 -18   2  22        203.26        200.75        12.78 o                         
 -16   2  22        874.96        870.68        20.55 o                         
 -14   2  22       1368.17       1504.02        32.50 o                         
 -12   2  22       1322.59       1313.42        29.01 o                         
 -10   2  22        382.49        330.88        16.82 o                         
  -8   2  22       1164.04       1143.92        27.18 o                         
  -6   2  22         29.21         26.12         8.32 o                         
  -4   2  22         19.10         14.86        14.48 o                         
  -2   2  22        127.39        113.02        13.49 o                         
   0   2  22        481.20        452.00        21.16 o                         
   2   2  22         48.04         67.84        10.19 o                         
   4   2  22        137.18         84.67         8.71 o                         
   6   2  22        304.04        324.03        14.34 o                         
 -17   3  22        784.10        837.92        42.27 o                         
 -15   3  22          9.28          8.64         6.89 o                         
 -13   3  22        148.41        183.52        12.87 o                         
 -11   3  22       1409.91       1458.06        33.16 o                         
  -9   3  22         44.97         30.25        10.06 o                         
  -7   3  22        577.22        634.00        24.02 o                         
  -5   3  22        794.40        804.14        21.81 o                         
  -3   3  22       3642.36       3437.94        73.18 o                         
  -1   3  22        171.95        168.03         9.49 o                         
   1   3  22          1.21          9.10         8.83 o                         
   3   3  22        851.87        822.28        35.14 o                         
   5   3  22        482.97        514.65        38.96 o                         
 -10   4  22         42.57         40.14         9.95 o                         
  -8   4  22        348.51        365.54        27.35 o                         
  -6   4  22        972.01        880.24        23.87 o                         
  -4   4  22         38.35         29.95         8.97 o                         
  -2   4  22        243.84        243.59        26.94 o                         
 -20   1  23        348.70        335.78        28.21 o                         
 -18   1  23         20.85         24.68         8.28 o                         
 -16   1  23         72.14         55.60        10.38 o                         
 -14   1  23        794.21        829.48        21.97 o                         
 -12   1  23        452.00        425.96        14.95 o                         
 -10   1  23        342.94        341.50        13.49 o                         
  -8   1  23        550.78        524.94        24.25 o                         
  -6   1  23         67.87         75.45        12.79 o                         
  -4   1  23       1004.08       1059.14        25.46 o                         
  -2   1  23        693.84        659.27        19.62 o                         
   0   1  23        162.78        167.38        17.75 o                         
   2   1  23        634.33        582.82        20.23 o                         
   4   1  23          6.56         -4.83         9.37 o                         
   6   1  23        159.62        147.28        13.86 o                         
   8   1  23       2995.02       2883.43       125.16 o                         
 -19   2  23          6.72         -2.55         7.30 o                         
 -17   2  23        100.41         98.60         9.48 o                         
 -15   2  23       1951.03       1947.00        36.52 o                         
 -13   2  23       1794.18       1838.38        32.52 o                         
 -11   2  23          5.19          3.27         8.51 o                         
  -9   2  23        169.10        163.09        14.08 o                         
  -7   2  23         49.68         32.63        10.71 o                         
  -5   2  23        208.62        183.47        15.65 o                         
  -3   2  23         70.56         92.86        11.31 o                         
  -1   2  23       2700.83       2664.43        49.58 o                         
   1   2  23        468.44        453.30        22.74 o                         
   3   2  23        452.04        463.75        19.84 o                         
   5   2  23        100.83         80.35        21.97 o                         
 -16   3  23        363.98        375.33        33.57 o                         
 -14   3  23         53.15         30.56         9.31 o                         
 -12   3  23        335.78        325.71        13.33 o                         
 -10   3  23         87.98         76.21         8.39 o                         
  -8   3  23         88.81         62.11        10.26 o                         
  -6   3  23         55.57         49.64        11.18 o                         
  -4   3  23       1121.65       1096.42        26.87 o                         
  -2   3  23        659.15        642.78        18.78 o                         
   0   3  23        317.12        319.77        14.99 o                         
   2   3  23        909.89        887.82        25.56 o                         
  -9   4  23        314.48        432.59        35.64 o                         
  -7   4  23        310.75        386.26        31.50 o                         
 -20   0  24        214.12        201.16        19.71 o                         
 -18   0  24       3356.63       3531.68        72.94 o                         
 -16   0  24        307.08        272.32        20.33 o                         
 -14   0  24        450.03        449.87        18.82 o                         
 -12   0  24       1613.96       1739.18        53.01 o                         
 -10   0  24       5250.23       5416.95       118.19 o                         
  -8   0  24       7157.76       7226.01       137.36 o                         
  -6   0  24         69.12         46.06        16.81 o                         
  -4   0  24       1170.70       1174.45        35.94 o                         
  -2   0  24       1494.58       1475.95        56.21 o                         
   0   0  24       2337.77       2286.98        53.73 o                         
   2   0  24        553.92        634.60        29.13 o                         
   4   0  24        499.54        425.98        25.10 o                         
   6   0  24          2.02        -12.89        12.89 o                         
 -19   1  24        208.19        200.51        15.88 o                         
 -17   1  24        163.60        151.28        11.06 o                         
 -15   1  24         10.39         22.37        10.61 o                         
 -13   1  24         18.68         35.06        10.30 o                         
 -11   1  24        741.67        712.22        21.20 o                         
  -9   1  24        388.15        375.04        15.92 o                         
  -7   1  24       1703.12       1718.29        39.06 o                         
  -5   1  24         26.43         30.00         9.39 o                         
  -3   1  24        660.19        666.41        21.96 o                         
  -1   1  24         24.17         21.30        11.33 o                         
   1   1  24         65.64         46.37        11.25 o                         
   3   1  24        253.60        239.34        13.68 o                         
   5   1  24         72.59         71.37         8.89 o                         
   7   1  24        508.93        544.49        39.79 o                         
 -18   2  24         60.98         49.37         9.94 o                         
 -16   2  24        126.02        114.58        11.80 o                         
 -14   2  24          6.86         15.55        11.79 o                         
 -12   2  24       1771.02       1797.74        34.99 o                         
 -10   2  24         63.32         48.87         9.88 o                         
  -8   2  24         14.82         12.13         9.21 o                         
  -6   2  24        221.70        193.67        17.02 o                         
  -4   2  24        357.01        331.33        23.29 o                         
  -2   2  24       1314.25       1330.20        42.51 o                         
   0   2  24        934.83        967.37        31.20 o                         
   2   2  24        108.71        101.34        11.45 o                         
   4   2  24          9.09         15.03         8.56 o                         
 -15   3  24         25.88         25.70        13.26 o                         
 -13   3  24        426.62        446.10        17.69 o                         
 -11   3  24        688.07        757.55        99.47 o                         
  -9   3  24       1496.35       1735.29        41.51 o                         
  -7   3  24        864.74        868.31        26.45 o                         
  -5   3  24        160.31        144.27        12.53 o                         
  -3   3  24        123.87         95.97        10.75 o                         
  -1   3  24          6.66         -3.32         8.33 o                         
   1   3  24       3788.46       3542.30       154.17 o                         
 -20   1  25        245.71        306.82        24.43 o                         
 -18   1  25          5.50         12.14         9.36 o                         
 -16   1  25         25.38         23.86        10.75 o                         
 -14   1  25         57.36         72.44        10.44 o                         
 -12   1  25         35.08         52.85        10.86 o                         
 -10   1  25       3116.53       3115.10        51.06 o                         
  -8   1  25         55.59         39.06        12.48 o                         
  -6   1  25        732.46        742.63        27.29 o                         
  -4   1  25         12.41         10.40         9.79 o                         
  -2   1  25       1535.23       1525.64        48.13 o                         
   0   1  25        801.64        876.68        50.38 o                         
   2   1  25        550.71        583.97        21.85 o                         
   4   1  25        289.09        229.47        44.51 o                         
 -17   2  25       1506.71       1471.91        36.63 o                         
 -15   2  25        146.40        155.52        11.25 o                         
 -13   2  25         59.74         66.06         9.69 o                         
 -11   2  25        664.07        680.79        20.11 o                         
  -9   2  25        981.20        951.98        24.50 o                         
  -7   2  25         23.39         22.74        11.20 o                         
  -5   2  25        134.24        113.30        20.36 o                         
  -3   2  25          0.90          4.35         9.51 o                         
  -1   2  25        817.17        778.53        27.20 o                         
   1   2  25          6.66         -6.87         8.77 o                         
   3   2  25        220.38        179.47        10.74 o                         
 -12   3  25        434.70        449.65        21.74 o                         
 -10   3  25        224.22        250.65        20.63 o                         
  -8   3  25        158.00        146.51        10.77 o                         
  -6   3  25        111.28         82.20        14.49 o                         
  -4   3  25          5.31          7.46        18.24 o                         
  -2   3  25        369.32        342.36        22.56 o                         
 -18   0  26        409.33        447.53        26.37 o                         
 -16   0  26          3.76         15.14        10.03 o                         
 -14   0  26         11.90         13.88        15.81 o                         
 -12   0  26        254.24        227.17        43.97 o                         
 -10   0  26       1177.72       1239.21        49.66 o                         
  -8   0  26       2514.83       2789.25        72.24 o                         
  -6   0  26       3964.64       4096.11        97.86 o                         
  -4   0  26        250.95        195.32        25.72 o                         
  -2   0  26         48.19         44.51        19.79 o                         
   0   0  26       1598.28       1579.62        50.83 o                         
   2   0  26       5412.98       4889.07       207.22 o                         
   4   0  26        354.15        332.38        31.50 o                         
 -19   1  26        129.87        194.79        31.50 o                         
 -17   1  26        206.43        184.74        24.79 o                         
 -15   1  26          9.24          5.26         8.16 o                         
 -13   1  26         56.44         56.08        13.22 o                         
 -11   1  26        206.02        232.73        16.50 o                         
  -9   1  26        206.42        191.00        14.82 o                         
  -7   1  26        251.32        254.59        14.96 o                         
  -5   1  26          2.98         19.64        10.99 o                         
  -3   1  26          1.59         10.63        10.01 o                         
  -1   1  26         18.28          0.64        11.01 o                         
   1   1  26        294.46        238.18        16.55 o                         
   3   1  26          2.84         -0.98         6.77 o                         
 -16   2  26        339.57        355.59        20.38 o                         
 -14   2  26          2.55          9.62        10.66 o                         
 -12   2  26        243.94        240.13        13.32 o                         
 -10   2  26          4.50         -0.33         9.80 o                         
  -8   2  26       2458.77       2579.56        63.74 o                         
  -6   2  26         41.10         32.59        13.22 o                         
  -4   2  26        172.43        168.96        17.67 o                         
  -2   2  26         45.74         20.72        15.82 o                         
   0   2  26        799.20        669.83        34.62 o                         
   2   2  26        268.86        272.53        38.54 o                         
 -11   3  26         86.20         80.99        16.16 o                         
  -9   3  26        630.21        691.55        29.84 o                         
  -7   3  26       1552.79       1443.28        41.86 o                         
  -5   3  26         97.39         97.05        10.36 o                         
  -3   3  26        335.80        165.78        24.87 o                         
 -16   1  27        632.77        780.24        34.89 o                         
 -14   1  27        306.59        280.85        13.00 o                         
 -12   1  27          0.76         11.11        10.76 o                         
 -10   1  27       4247.57       4168.45        99.42 o                         
  -8   1  27        114.34        124.44        12.59 o                         
  -6   1  27        278.11        293.86        14.68 o                         
  -4   1  27         96.88         71.62        15.31 o                         
  -2   1  27          3.59          0.35        10.11 o                         
   0   1  27        322.53        290.22        23.36 o                         
   2   1  27        583.82        627.41        23.86 o                         
 -15   2  27        184.92        168.85        24.56 o                         
 -13   2  27        130.97        141.27        13.44 o                         
 -11   2  27         39.79         25.33        12.39 o                         
  -9   2  27         85.69        124.28        11.36 o                         
  -7   2  27        266.78        243.25        15.30 o                         
  -5   2  27        562.63        541.96        21.92 o                         
  -3   2  27         80.93         88.72        18.06 o                         
  -1   2  27         35.47         55.81        11.92 o                         
 -16   0  28        946.08        948.16        55.54 o                         
 -14   0  28        658.98        696.23        28.80 o                         
 -12   0  28          4.28         -1.84        13.66 o                         
 -10   0  28       2016.41       2117.81        77.58 o                         
  -8   0  28        790.05        785.91        41.76 o                         
  -6   0  28        997.78        953.20        62.58 o                         
  -4   0  28         90.19         38.33        22.38 o                         
  -2   0  28        132.17        135.78        39.79 o                         
   0   0  28         71.71         61.34        19.06 o                         
 -17   1  28        270.62        270.22        25.70 o                         
 -15   1  28        338.39        341.73        18.34 o                         
 -13   1  28         31.14         17.00         9.02 o                         
 -11   1  28        710.84        694.30        24.07 o                         
  -9   1  28        813.37        825.78        25.98 o                         
  -7   1  28        237.11        230.04        14.39 o                         
  -5   1  28         34.50         29.59        10.71 o                         
  -3   1  28        243.64        210.51        31.91 o                         
  -1   1  28        300.16        212.24        36.89 o                         
   1   1  28         33.78         28.18        13.26 o                         
 -14   2  28        206.98        255.30        25.70 o                         
 -12   2  28          4.60         13.62        10.89 o                         
 -10   2  28        446.14        460.45        22.51 o                         
  -8   2  28        636.21        579.68        27.75 o                         
  -6   2  28        517.18        518.27        41.74 o                         
  -4   2  28        751.23        716.09        31.45 o                         
  -2   2  28        140.18         68.80        20.72 o                         
 -14   1  29        342.00        333.35        16.59 o                         
 -12   1  29        540.65        526.37        58.64 o                         
 -10   1  29        495.87        440.69        80.77 o                         
  -8   1  29        103.86        106.63        14.48 o                         
  -6   1  29       1751.12       1600.20        47.40 o                         
  -4   1  29       1675.60       1670.86       125.99 o                         
  -2   1  29       1563.67       1367.49        67.97 o                         
 -11   2  29        103.43         78.74        20.72 o                         
  -9   2  29         78.96        104.44        30.67 o                         
  -7   2  29        817.08        612.46        52.22 o                         
 -12   0  30         61.08         70.42        12.54 o                         
 -10   0  30        974.89        954.79        58.85 o                         
  -8   0  30          2.04         -9.95        20.72 o                         
 -13   1  30        299.16        134.28        23.21 o                         
 -11   1  30       1927.24       1732.19        81.23 o                         
  -9   1  30         21.24         24.04        21.55 o                         
  -7   1  30          0.67          2.49        18.24 o                         
                                                                                
